# Supplementary material for: Fusobacterium nucleatum infection modulates the transcriptome and epigenome of HCT116 colorectal cancer cells in an oxygen-dependent manner
Source: Commun Biol. 2024 May 8;7:551. doi: 10.1038/s42003-024-06201-w (PMC11079022; doi:10.1038/s42003-024-06201-w)
Supplement: Supplementary file 3 — Supplementary Data 1 [file 42003_2024_6201_MOESM3_ESM.xlsx]

## Sheet: Figure 1b
Median Fluorescence Measurements of Fnn infection of Normoxia conditioned and Hypoxia conditioned HCT116 cells
Normoxia Conditioned Cells									Hypoxia Conditioned Cells
Live Bacteria			Live Bacteria			Heat-Killed Bacteria			Live Bacteria			Live Bacteria			Heat-Killed Bacteria
Infection in Normoxia			Infection in Hypoxia			Infection in Normoxia			Infection in Normoxia			Infection in Hypoxia			Infection in Hypoxia
Uninfected	Infected	Infected	Uninfected	Infected	Infected	Uninfected	Infected	Infected	Uninfected	Infected	Infected	Uninfected	Infected	Infected	Uninfected	Infected	Infected
	1 Hour	4 hour		1 Hour	4 hour		1 Hour	4 hour		1 Hour	4 hour		1 Hour	4 hour		1 Hour	4 hour
23.7	371	755	25.3	291	701	23.7	52.8	193	37.5	507	1034	36.2	688	1165	36.2	62.8	238
26.4	399	795	25.9	300	698	26.4	53.5	195	41.2	545	1082	39.5	737	1208	39.5	67.3	241
29.3	418	750	28.2	321	742	29.3	56.9	192	41.2	581	1124	40.6	752	1244	40.6	68.9	243
Units are (au)

## Sheet: Figure 1c
Fnn bacterial cell counts
Host Cell Conditioning	Normoxia				Hypoxia
Infection Condition	Normoxia		Hypoxia		Normoxia		Hypoxia
Time Point	1 Hour	4 Hours	1 Hour	4 Hours	1 Hour	4 Hours	1 Hour	4 Hours
	1780000	28000	1150000	570000	580000	25000	900000	480000
	2000000	30000	2100000	700000	500000	20000	1900000	900000
	1240000	30000	1900000	680000	630000	35000	1500000	780000
Units are CFU/mL

## Sheet: Figure 1d
Cytokine Secretion from HCT116 cells upon Fnn infection at 4 hours
CXCL1				IL8
Normoxia		Hypoxia		Normoxia		Hypoxia
Uninfected	Fnn	Uninfected	Fnn	Uninfected	Fnn	Uninfected	Fnn
0.09091	8.41544	0.92665	16.3597	0.09091	10.7621	0.09091	19.7266
0.09091	8.24421	0.72947	16.9388	0.09091	10.5263	0.09091	18.4281
0.09091	8.55579	0.09091	17.4568	0.09091	10.4758	0.09091	18.8093
Baseline negligible values at 0.
Units are pM/million cells
