# Supplementary material for: Fusobacterium nucleatum infection modulates the transcriptome and epigenome of HCT116 colorectal cancer cells in an oxygen-dependent manner
Source: Commun Biol. 2024 May 8;7:551. doi: 10.1038/s42003-024-06201-w (PMC11079022; doi:10.1038/s42003-024-06201-w)
Supplement: Supplementary file 4 — Supplementary Data 2 [file 42003_2024_6201_MOESM4_ESM.xlsx]

## Sheet: Fig3a-NN-HN
seqnames	start	end	width	strand	annotation	geneChr	geneStart	geneEnd	geneLength	geneStrand	geneId	transcriptId	distanceToTSS	ENSEMBL	SYMBOL	GENENAME
chr7	117131582	117133820	2239	*	3' UTR	7	117072427	117145558	73132	2	93654	ENST00000432541.5	11738	ENSG00000226367	ST7-AS2	ST7 antisense RNA 2
chr10	1498001	1500524	2524	*	Intron (ENST00000381312.6/105, intron 1 of 9)	10	1526637	1556984	30348	1	642394	ENST00000421697.2	-26113	ENSG00000205696	ADARB2-AS1	ADARB2 antisense RNA 1
chr7	157931830	157934702	2873	*	Intron (ENST00000389413.7/5799, intron 10 of 21)	7	157987169	157989456	2288	1	105375613	ENST00000649505.1	-52467	NA	LOC105375613	uncharacterized LOC105375613
chr15	34153322	34157027	3706	*	Promoter (<=1kb)	15	34147203	34154831	7629	2	79768	ENST00000560308.5	0	ENSG00000134152	KATNBL1	katanin regulatory subunit B1 like 1
chr6	161314150	161317206	3057	*	Distal Intergenic	6	161129967	161274061	144095	2	56895	ENST00000320285.9	-40089	ENSG00000026652	AGPAT4	1-acylglycerol-3-phosphate O-acyltransferase 4
chr18	50238598	50241907	3310	*	Exon (ENST00000398545.5/220136, exon 7 of 8)	18	50227193	50266495	39303	2	220136	ENST00000398545.5	24588	ENSG00000172361	CFAP53	cilia and flagella associated protein 53
chr8	81193163	81195226	2064	*	Intron (ENST00000688172.1/ENST00000688172.1, intron 1 of 1)	8	81157345	81159519	2175	1	105375924	ENST00000652920.1	35818	ENSG00000253214	LOC105375924	uncharacterized LOC105375924
chr2	179458802	179461642	2841	*	Intron (ENST00000466398.5/151126, intron 8 of 12)	2	179480894	179536503	55610	2	151126	ENST00000495289.1	74861	ENSG00000144331	ZNF385B	zinc finger protein 385B
chr7	1960265	1963437	3173	*	Intron (ENST00000402746.5/8379, intron 13 of 16)	7	1816082	1980791	164710	2	8379	ENST00000450235.5	17354	ENSG00000002822	MAD1L1	mitotic arrest deficient 1 like 1
chr8	122959028	122961764	2737	*	Intron (ENST00000314393.6/22882, intron 3 of 3)	8	123015442	123025650	10209	2	79139	ENST00000519018.5	63886	ENSG00000136986	DERL1	derlin 1
chr10	33364917	33367141	2225	*	Distal Intergenic	10	33177492	33336262	158771	2	8829	ENST00000265371.8	-28655	ENSG00000099250	NRP1	neuropilin 1
chr11	47539216	47541769	2554	*	Intron (ENST00000310513.10/10658, intron 1 of 13)	11	47465933	47553117	87185	2	10658	ENST00000310513.10	11348	ENSG00000149187	CELF1	CUGBP Elav-like family member 1
chr2	190843150	190845456	2307	*	Exon (ENST00000676152.1/ENST00000676152.1, exon 1 of 5)	2	190880821	190965552	84732	1	2744	ENST00000320717.8	-35365	ENSG00000115419	GLS	glutaminase
chr12	70645077	70647104	2028	*	Intron (ENST00000440835.6/5801, intron 9 of 9)	12	70591734	70637440	45707	2	5787	ENST00000552253.1	-7637	ENSG00000127329	PTPRB	protein tyrosine phosphatase receptor type B
chr7	149232698	149234886	2189	*	Distal Intergenic	7	149239651	149255606	15956	1	7988	ENST00000335870.7	-4765	ENSG00000170260	ZNF212	zinc finger protein 212
chr2	207393526	207396059	2534	*	Intron (ENST00000412387.5/101927865, intron 3 of 4)	2	207269275	207269424	150	2	100302130	ENST00000408701.1	-124102	ENSG00000221628	MIR1302-4	microRNA 1302-4
chr17	39045786	39047855	2070	*	Exon (ENST00000647826.2/342666, exon 3 of 4)	17	39057019	39081451	24433	1	100131347	ENST00000583447.5	-9164	ENSG00000263818	RDM1P5	RDM1 pseudogene 5
chr5	73369678	73372112	2435	*	Distal Intergenic	5	73382384	73410509	28126	1	107986383	ENST00000505955.1	-10272	NA	LOC107986383	uncharacterized LOC107986383
chr9	34253167	34256125	2959	*	3' UTR	9	34220439	34252522	32084	1	51271	ENST00000359544.2	32728	ENSG00000165006	UBAP1	ubiquitin associated protein 1
chr10	70633476	70636012	2537	*	Distal Intergenic	10	70597348	70602759	5412	2	5551	ENST00000373209.2	-30717	ENSG00000180644	PRF1	perforin 1
chr6	34629354	34631305	1952	*	Intron (ENST00000374023.8/64771, intron 3 of 4)	6	34590509	34671956	81448	2	64771	ENST00000374021.1	40651	ENSG00000196821	ILRUN	inflammation and lipid regulator with UBA-like and NBR1-like domains
chr4	188940881	188942983	2103	*	Distal Intergenic	4	188777672	188818522	40851	2	101930028	ENST00000659127.1	-122359	NA	LOC101930028	uncharacterized LOC101930028
chr19	44587244	44589470	2227	*	Intron (ENST00000455455.1/388550, intron 1 of 3)	19	44613563	44636781	23219	1	147710	ENST00000402988.6	-24093	ENSG00000216588	IGSF23	immunoglobulin superfamily member 23
chr3	150468972	150471361	2390	*	Distal Intergenic	3	150456951	150459128	2178	1	9819	ENST00000460316.1	12021	ENSG00000196428	TSC22D2	TSC22 domain family member 2
chr10	77503968	77507276	3309	*	Intron (ENST00000639601.1/3778, intron 1 of 27)	10	77249431	77498970	249540	2	3778	ENST00000639282.1	-4998	ENSG00000156113	KCNMA1	potassium calcium-activated channel subfamily M alpha 1
chr18	9657296	9659057	1762	*	Distal Intergenic	18	9646110	9648502	2393	1	112268216	ENST00000649128.1	11186	ENSG00000285594	LINC02856	long intergenic non-protein coding RNA 2856
chr5	149186450	149189059	2610	*	Intron (ENST00000326685.11/22885, intron 3 of 20)	5	149183549	149200620	17072	1	22885	ENST00000515796.1	2901	ENSG00000173210	ABLIM3	actin binding LIM protein family member 3
chr10	103525556	103528904	3349	*	Intron (ENST00000369780.9/9148, intron 1 of 5)	10	103479603	103517393	37791	2	102724341	ENST00000453753.5	-8163	ENSG00000235470	NEURL1-AS1	NEURL1 antisense RNA 1
chr9	33769042	33771678	2637	*	Intron (ENST00000468152.2/5646, intron 2 of 3)	9	33750821	33799231	48411	1	5646	ENST00000429677.8	18221	ENSG00000010438	PRSS3	serine protease 3
chr16	53820903	53823033	2131	*	Intron (ENST00000636491.1/79068, intron 3 of 9)	16	53826361	54040726	214366	1	100505692	ENST00000563011.2	-3328	NA	FTO-IT1	FTO intronic transcript 1
chr6	37241829	37244907	3079	*	Intron (ENST00000651039.1/221468, intron 1 of 2)	6	37212181	37257587	45407	2	221468	ENST00000650973.1	12680	ENSG00000172738	TMEM217	transmembrane protein 217
chr2	213411206	213412952	1747	*	Intron (ENST00000406979.6/79582, intron 11 of 17)	2	213489963	214410318	920356	1	79582	ENST00000451561.1	-77011	ENSG00000144451	SPAG16	sperm associated antigen 16
chr3	184330479	184333923	3445	*	Promoter (<=1kb)	3	184331314	184332105	792	1	1981	ENST00000478291.1	0	ENSG00000114867	EIF4G1	eukaryotic translation initiation factor 4 gamma 1
chr5	171953170	171956038	2869	*	Intron (ENST00000517395.6/23291, intron 2 of 13)	5	171910672	171977756	67085	2	23291	ENST00000518752.1	21718	ENSG00000072803	FBXW11	F-box and WD repeat domain containing 11
chr5	73320865	73322996	2132	*	Distal Intergenic	5	73337906	73338533	628	1	105379033	ENST00000511174.1	-14910	NA	LINC02230	long intergenic non-protein coding RNA 2230
chr4	1322525	1326350	3826	*	Exon (ENST00000505177.6/10296, exon 5 of 10)	4	1329057	1340113	11057	1	10296	ENST00000512289.5	-2707	ENSG00000090316	MAEA	macrophage erythroblast attacher, E3 ubiquitin ligase
chr12	50217191	50220705	3515	*	Promoter (<=1kb)	12	50192452	50220556	28105	2	51474	ENST00000552008.5	0	ENSG00000050405	LIMA1	LIM domain and actin binding 1
chr9	106892092	106894128	2037	*	Intron (ENST00000472574.1/58499, intron 1 of 3)	9	106863166	107013634	150469	1	58499	ENST00000277225.10	28926	ENSG00000148143	ZNF462	zinc finger protein 462
chr7	12065101	12067690	2590	*	Distal Intergenic	7	12211270	12230939	19670	1	54664	ENST00000420833.5	-143580	ENSG00000106460	TMEM106B	transmembrane protein 106B
chr3	47359399	47361696	2298	*	Distal Intergenic	3	47381011	47413435	32425	1	25930	ENST00000602307.5	-19315	ENSG00000076201	PTPN23	protein tyrosine phosphatase non-receptor type 23
chr1	40240913	40243094	2182	*	3' UTR	1	40245947	40251683	5737	1	127391	ENST00000468258.1	-2853	ENSG00000188800	TMCO2	transmembrane and coiled-coil domains 2
chr17	63783651	63790123	6473	*	Promoter (<=1kb)	17	63787036	63798196	11161	1	11325	ENST00000580108.1	0	ENSG00000198231	DDX42	DEAD-box helicase 42
chr4	151417315	151419268	1954	*	Intron (ENST00000435205.6/729830, intron 1 of 13)	4	151409352	151566299	156948	1	729830	ENST00000513086.5	7963	ENSG00000164142	FHIP1A	FHF complex subunit HOOK interacting protein 1A
chr1	178417116	178418976	1861	*	Intron (ENST00000367649.8/9462, intron 4 of 17)	1	178452437	178473522	21086	1	9462	ENST00000433130.2	-33461	ENSG00000075391	RASAL2	RAS protein activator like 2
chr11	129637405	129640330	2926	*	Distal Intergenic	11	129612116	129617269	5154	2	101929557	ENST00000631195.1	-20136	ENSG00000281097	LINC01395	long intergenic non-protein coding RNA 1395
chr1	51896670	51899400	2731	*	Distal Intergenic	1	51789191	51878805	89615	2	4898	ENST00000354831.11	-17865	ENSG00000078618	NRDC	nardilysin convertase
chr20	5152977	5154821	1845	*	Intron (ENST00000467923.5/8760, intron 1 of 5)	20	5176102	5191354	15253	1	8760	ENST00000379070.3	-21281	ENSG00000101290	CDS2	CDP-diacylglycerol synthase 2
chr11	33689034	33693511	4478	*	Intron (ENST00000534431.1/105376617, intron 1 of 3)	11	33665220	33696701	31482	2	105376617	ENST00000534431.1	3190	NA	LOC105376617	uncharacterized LOC105376617
chr12	91902406	91904044	1639	*	Intron (ENST00000551075.1/ENST00000551075.1, intron 2 of 2)	12	91877391	91880655	3265	1	105369900	ENST00000546710.2	25015	ENSG00000257893	LINC02404	long intergenic non-protein coding RNA 2404
chr3	129662260	129665856	3597	*	Intron (ENST00000432054.6/23023, intron 2 of 3)	3	129654967	129656726	1760	2	23023	ENST00000510323.1	-5534	ENSG00000172765	TMCC1	transmembrane and coiled-coil domain family 1
chr1	88800560	88803685	3126	*	Intron (ENST00000316005.11/5586, intron 8 of 10)	1	88824346	88829167	4822	1	5586	ENST00000449189.1	-20661	ENSG00000065243	PKN2	protein kinase N2
chr14	70635464	70637296	1833	*	Intron (ENST00000553982.1/10001, intron 1 of 4)	14	70593314	70641204	47891	2	10001	ENST00000553982.1	3908	ENSG00000133997	MED6	mediator complex subunit 6
chr1	61753222	61755633	2412	*	Intron (ENST00000635214.1/10207, intron 1 of 35)	1	61742545	62114767	372223	1	10207	ENST00000635023.1	10677	ENSG00000132849	PATJ	PATJ crumbs cell polarity complex component
chr9	19161068	19162934	1867	*	Distal Intergenic	9	19121100	19149278	28179	2	123	ENST00000434144.5	-11790	ENSG00000147872	PLIN2	perilipin 2
chr6	42691549	42693683	2135	*	3' UTR	6	42696598	42722597	26000	2	5961	ENST00000230381.7	28914	ENSG00000112619	PRPH2	peripherin 2
chr1	162538069	162540321	2253	*	Distal Intergenic	1	162561506	162599842	38337	1	6675	ENST00000271469.7	-21185	ENSG00000117143	UAP1	UDP-N-acetylglucosamine pyrophosphorylase 1
chr1	193209740	193212634	2895	*	3' UTR	1	193233026	193251168	18143	1	79577	ENST00000477868.1	-20392	ENSG00000134371	CDC73	cell division cycle 73
chr6	101301675	101303526	1852	*	Intron (ENST00000683774.1/2898, intron 4 of 16)	6	101231670	101253049	21380	1	107984041	ENST00000684491.1	70005	NA	LOC107984041	uncharacterized LOC107984041
chr18	9422428	9423893	1466	*	Distal Intergenic	18	9475009	9538114	63106	1	10928	ENST00000019317.8	-51116	ENSG00000017797	RALBP1	ralA binding protein 1
chr7	54829608	54832921	3314	*	Distal Intergenic	7	54752253	54759974	7722	2	23480	ENST00000415949.5	-69634	ENSG00000132432	SEC61G	SEC61 translocon subunit gamma
chr1	93737226	93738621	1396	*	Intron (ENST00000370244.5/8412, intron 2 of 13)	1	93752924	93775444	22521	2	8412	ENST00000433544.1	36823	ENSG00000137936	BCAR3	BCAR3 adaptor protein, NSP family member
chr13	75704157	75706802	2646	*	Intron (ENST00000563635.5/4008, intron 8 of 14)	13	75760367	75804363	43997	1	4008	ENST00000534657.5	-53565	ENSG00000136153	LMO7	LIM domain 7
chr8	100867423	100870455	3033	*	Distal Intergenic	8	100919062	100924988	5927	2	7534	ENST00000523848.5	54533	ENSG00000164924	YWHAZ	tyrosine 3-monooxygenase/tryptophan 5-monooxygenase activation protein zeta
chr18	21389691	21392462	2772	*	Intron (ENST00000424526.7/80000, intron 4 of 32)	18	21401226	21441407	40182	1	80000	ENST00000579454.1	-8764	ENSG00000141449	GREB1L	GREB1 like retinoic acid receptor coactivator
chr5	113019626	113022561	2936	*	3' UTR	5	113001126	113008307	7182	1	167227	ENST00000508359.1	18500	ENSG00000172795	DCP2	decapping mRNA 2
chr6	144263929	144267044	3116	*	Distal Intergenic	6	144285335	144853034	567700	1	7402	ENST00000367545.8	-18291	ENSG00000152818	UTRN	utrophin
chr3	33359280	33361575	2296	*	3' UTR	3	33364336	33373618	9283	1	25827	ENST00000461094.5	-2761	ENSG00000153558	FBXL2	F-box and leucine rich repeat protein 2
chr2	86693890	86696278	2389	*	Intron (ENST00000604011.5/100526767, intron 1 of 7)	2	86720291	86778041	57751	1	64795	ENST00000283632.5	-24013	ENSG00000153561	RMND5A	required for meiotic nuclear division 5 homolog A
chr9	33813209	33815163	1955	*	Promoter (1-2kb)	9	33817160	33920399	103240	1	54926	ENST00000263228.4	-1997	ENSG00000107341	UBE2R2	ubiquitin conjugating enzyme E2 R2
chr16	81142682	81145063	2382	*	Promoter (1-2kb)	16	81123018	81141499	18482	2	114780	ENST00000530363.5	-1183	ENSG00000166473	PKD1L2	polycystin 1 like 2 (gene/pseudogene)
chr1	78339430	78341149	1720	*	Intron (ENST00000413519.1/149047, intron 3 of 5)	1	78303884	78539749	235866	1	5737	ENST00000370758.5	35546	ENSG00000122420	PTGFR	prostaglandin F receptor
chr10	33376870	33378550	1681	*	Distal Intergenic	10	33177492	33336262	158771	2	8829	ENST00000265371.8	-40608	ENSG00000099250	NRP1	neuropilin 1
chr3	12307181	12309623	2443	*	Promoter (<=1kb)	3	12308834	12381379	72546	1	5468	ENST00000683749.1	0	ENSG00000132170	PPARG	peroxisome proliferator activated receptor gamma
chr6	112202703	112205171	2469	*	Intron (ENST00000230538.12/3910, intron 4 of 38)	6	112179735	112191811	12077	2	3910	ENST00000521732.5	-10892	ENSG00000112769	LAMA4	laminin subunit alpha 4
chr16	71473081	71476056	2976	*	3' UTR	16	71477886	71478999	1114	2	7567	ENST00000561469.1	2943	ENSG00000157429	ZNF19	zinc finger protein 19
chr3	66021316	66023070	1755	*	Intron (ENST00000330909.12/9223, intron 1 of 24)	3	65353525	66038308	684784	2	9223	ENST00000330909.12	15238	ENSG00000151276	MAGI1	membrane associated guanylate kinase, WW and PDZ domain containing 1
chr6	80540403	80542080	1678	*	Distal Intergenic	6	80453199	80463207	10009	1	594	ENST00000443221.2	87204	ENSG00000083123	BCKDHB	branched chain keto acid dehydrogenase E1 subunit beta
chr12	109950495	109952895	2401	*	Promoter (1-2kb)	12	109934040	109954550	20511	2	9815	ENST00000549999.1	1655	ENSG00000139436	GIT2	GIT ArfGAP 2
chr4	94640830	94643390	2561	*	Intron (ENST00000437932.5/10611, intron 8 of 11)	4	94585627	94657547	71921	1	10611	ENST00000506632.2	55203	ENSG00000163110	PDLIM5	PDZ and LIM domain 5
chr16	22401387	22403113	1727	*	Exon (ENST00000420133.2/105371130, exon 4 of 5)	16	22385769	22407598	21830	1	105371130	ENST00000673887.1	15618	ENSG00000230872	MFSD13B	major facilitator superfamily domain containing 13B (pseudogene)
chr16	55752070	55754403	2334	*	Distal Intergenic	16	55760566	55773511	12946	1	51716	ENST00000574030.5	-6163	ENSG00000228695	CES1P1	carboxylesterase 1 pseudogene 1
chr7	66378708	66382201	3494	*	Exon (ENST00000421767.1/285908, exon 7 of 7)	7	66379827	66395919	16093	2	285908	ENST00000416572.1	13718	ENSG00000179406	LINC00174	long intergenic non-protein coding RNA 174
chr3	120434837	120436661	1825	*	Intron (ENST00000295633.8/11167, intron 2 of 10)	3	120448974	120509675	60702	1	107986121	ENST00000659560.1	-12313	NA	LOC107986121	uncharacterized LOC107986121
chr8	6646575	6650511	3937	*	Promoter (<=1kb)	8	6618475	6648807	30333	2	100507530	ENST00000515608.5	0	NA	MCPH1-AS1	MCPH1 antisense RNA 1
chr1	23327865	23330427	2563	*	Intron (ENST00000302271.11/10236, intron 5 of 10)	1	23313599	23333631	20033	2	10236	ENST00000470941.5	3204	ENSG00000125944	HNRNPR	heterogeneous nuclear ribonucleoprotein R
chr1	163035167	163037353	2187	*	Distal Intergenic	1	163068775	163076802	8028	1	5999	ENST00000421743.6	-31422	ENSG00000117152	RGS4	regulator of G protein signaling 4
chr1	203662676	203664306	1631	*	Intron (ENST00000367218.7/493, intron 1 of 21)	1	203682809	203740319	57511	1	493	ENST00000341360.6	-18503	ENSG00000058668	ATP2B4	ATPase plasma membrane Ca2+ transporting 4
chr6	34242672	34244947	2276	*	Promoter (1-2kb)	6	34240673	34240736	64	1	102465502	ENST00000621552.1	1999	ENSG00000276404	MIR6835	microRNA 6835
chr6	38755321	38756637	1317	*	Exon (ENST00000327475.11/1769, exon 10 of 93)	6	38723122	39030529	307408	1	1769	ENST00000359357.7	32199	ENSG00000124721	DNAH8	dynein axonemal heavy chain 8
chr1	93324255	93325878	1624	*	Promoter (<=1kb)	1	93264647	93324691	60045	2	100131564	ENST00000415150.5	0	NA	CCDC18-AS1	CCDC18 antisense RNA 1
chr14	92784734	92787359	2626	*	Distal Intergenic	14	92794305	92839947	45643	1	9950	ENST00000163416.7	-6946	ENSG00000066455	GOLGA5	golgin A5
chr20	45778026	45784430	6405	*	Promoter (<=1kb)	20	45774213	45779893	5681	2	140686	ENST00000474942.5	0	ENSG00000124116	WFDC3	WAP four-disulfide core domain 3
chr12	88298275	88300752	2478	*	Distal Intergenic	12	88142307	88199887	57581	1	160418	ENST00000266712.11	155968	ENSG00000139324	TMTC3	transmembrane O-mannosyltransferase targeting cadherins 3
chr2	119110903	119112545	1643	*	Distal Intergenic	2	119156243	119158751	2509	2	165257	ENST00000272520.4	46206	ENSG00000144119	C1QL2	complement C1q like 2
chr11	9169074	9171347	2274	*	Promoter (<=1kb)	11	9138841	9171499	32659	2	23258	ENST00000679926.1	152	ENSG00000184014	DENND5A	DENN domain containing 5A
chr12	65763753	65766612	2860	*	Intron (ENST00000489520.2/204010, intron 1 of 1)	12	65824460	65842917	18458	1	8091	ENST00000537275.5	-57848	ENSG00000149948	HMGA2	high mobility group AT-hook 2
chr13	109248914	109251893	2980	*	Distal Intergenic	13	109281973	109287733	5761	1	105370357	ENST00000455487.1	-30080	ENSG00000223617	LINC00370	long intergenic non-protein coding RNA 370
chr1	192972928	192976283	3356	*	Distal Intergenic	1	192935796	192957713	21918	2	102724954	ENST00000647436.1	-15215	NA	RGS2-AS1	RSG2 antisense RNA 1
chr15	83379112	83381350	2239	*	Intron (ENST00000565495.1/ENST00000565495.1, intron 1 of 1)	15	83447228	83565883	118656	1	6457	ENST00000492099.1	-65878	ENSG00000140600	SH3GL3	SH3 domain containing GRB2 like 3, endophilin A3
chr1	207018940	207022566	3627	*	3' UTR	1	207018522	207032756	14235	2	79098	ENST00000359470.6	10190	ENSG00000182795	C1orf116	chromosome 1 open reading frame 116
chr9	38169527	38172460	2934	*	Distal Intergenic	9	37915898	38069227	153330	2	6461	ENST00000377707.4	-100300	ENSG00000107338	SHB	SH2 domain containing adaptor protein B
chr14	49511773	49513330	1558	*	Distal Intergenic	14	49585390	49586325	936	2	6235	ENST00000557519.1	72995	ENSG00000213741	RPS29	ribosomal protein S29
chr18	74805517	74807648	2132	*	Intron (ENST00000299687.10/55628, intron 4 of 8)	18	74877198	74905938	28741	1	55628	ENST00000584235.5	-69550	ENSG00000215421	ZNF407	zinc finger protein 407
chr22	31172688	31174369	1682	*	Intron (ENST00000326132.11/91445, intron 1 of 6)	22	31160243	31207012	46770	1	91445	ENST00000266252.8	12445	ENSG00000138942	RNF185	ring finger protein 185
chr11	14336291	14339376	3086	*	Promoter (<=1kb)	11	14281690	14337166	55477	2	22800	ENST00000531421.5	0	ENSG00000133818	RRAS2	RAS related 2
chr19	8354957	8356820	1864	*	Distal Intergenic	19	8363299	8371230	7932	1	51129	ENST00000597137.5	-6479	ENSG00000167772	ANGPTL4	angiopoietin like 4
chr8	73834645	73836484	1840	*	Intron (ENST00000358757.5/55284, intron 1 of 7)	8	73780097	73830474	50378	2	55284	ENST00000523278.5	-4171	ENSG00000104343	UBE2W	ubiquitin conjugating enzyme E2 W
chr10	424238	426252	2015	*	Intron (ENST00000381496.7/22982, intron 3 of 35)	10	364962	390016	25055	2	22982	ENST00000421992.2	-34222	ENSG00000151240	DIP2C	disco interacting protein 2 homolog C
chr3	81742273	81745840	3568	*	Promoter (<=1kb)	3	81489933	81743629	253697	2	2632	ENST00000489715.1	0	ENSG00000114480	GBE1	1,4-alpha-glucan branching enzyme 1
chr17	5412879	5414928	2050	*	3' UTR	17	5408737	5418229	9493	2	4927	ENST00000572809.1	3301	ENSG00000108559	NUP88	nucleoporin 88
chr12	13985565	13986978	1414	*	Distal Intergenic	12	13615599	13982002	366404	2	2904	ENST00000630791.2	-3563	ENSG00000273079	GRIN2B	glutamate ionotropic receptor NMDA type subunit 2B
chr17	2192145	2193691	1547	*	Intron (ENST00000263073.11/23293, intron 10 of 18)	17	2068887	2173178	104292	2	23293	ENST00000575454.1	-18967	ENSG00000070366	SMG6	SMG6 nonsense mediated mRNA decay factor
chr10	38027439	38029031	1593	*	Intron (ENST00000307441.13/7581, intron 5 of 5)	10	38010699	38054538	43840	1	7581	ENST00000478556.1	16740	ENSG00000189180	ZNF33A	zinc finger protein 33A
chr9	125662713	125664460	1748	*	Intron (ENST00000373511.6/79109, intron 3 of 10)	9	125559783	125657710	97928	2	79109	ENST00000468896.1	-5003	ENSG00000119487	MAPKAP1	MAPK associated protein 1
chr17	47511204	47514290	3087	*	Distal Intergenic	17	47522942	47582844	59903	1	9520	ENST00000525007.5	-8652	ENSG00000141279	NPEPPS	aminopeptidase puromycin sensitive
chr8	88957375	88958879	1505	*	Distal Intergenic	8	88809949	88813144	3196	2	105375631	ENST00000668057.1	-144231	NA	LOC105375631	uncharacterized LOC105375631
chr19	52669418	52671568	2151	*	Intron (ENST00000601257.5/55769, intron 2 of 6)	19	52594060	52660844	66785	2	55769	ENST00000600714.5	-8574	ENSG00000167766	ZNF83	zinc finger protein 83
chr12	50536485	50538433	1949	*	Intron (ENST00000549620.5/57609, intron 1 of 7)	12	50504985	50748657	243673	1	57609	ENST00000301180.10	31500	ENSG00000066084	DIP2B	disco interacting protein 2 homolog B
chr6	152490223	152492281	2059	*	Intron (ENST00000423061.6/23345, intron 11 of 145)	6	152453416	152472630	19215	2	23345	ENST00000495090.6	-17593	ENSG00000131018	SYNE1	spectrin repeat containing nuclear envelope protein 1
chr6	161309346	161310933	1588	*	Distal Intergenic	6	161129967	161274061	144095	2	56895	ENST00000320285.9	-35285	ENSG00000026652	AGPAT4	1-acylglycerol-3-phosphate O-acyltransferase 4
chr1	244599279	244600978	1700	*	Intron (ENST00000473875.5/257044, intron 14 of 15)	1	244617590	244636746	19157	1	257044	ENST00000485888.1	-16612	ENSG00000179397	CATSPERE	catsper channel auxiliary subunit epsilon
chr13	41136915	41138692	1778	*	Intron (ENST00000619407.4/101929140, intron 1 of 3)	13	41132959	41192835	59877	1	101929140	ENST00000615685.4	3956	ENSG00000278390	LOC101929140	uncharacterized LOC101929140
chr1	203888219	203890578	2360	*	Distal Intergenic	1	203863625	203870051	6427	1	6635	ENST00000367208.1	24594	ENSG00000182004	SNRPE	small nuclear ribonucleoprotein polypeptide E
chr1	45927964	45930820	2857	*	Intron (ENST00000361297.7/23139, intron 4 of 28)	1	45913647	46036122	122476	1	23139	ENST00000674079.1	14317	ENSG00000086015	MAST2	microtubule associated serine/threonine kinase 2
chr12	121214389	121215842	1454	*	Promoter (1-2kb)	12	121212866	121223043	10178	1	5025	ENST00000314442.7	1523	ENSG00000135124	P2RX4	purinergic receptor P2X 4
chr7	106823069	106825656	2588	*	Promoter (<=1kb)	7	106824883	106838476	13594	1	111216280	ENST00000636036.1	0	ENSG00000228742	LINC02577	long intergenic non-protein coding RNA 2577
chr3	42020227	42021525	1299	*	Intron (ENST00000673621.2/22906, intron 1 of 16)	3	42013802	42225889	212088	1	22906	ENST00000487159.5	6425	ENSG00000182606	TRAK1	trafficking kinesin protein 1
chr20	63900857	63904052	3196	*	Intron (ENST00000360864.9/80331, intron 1 of 4)	20	63895182	63936031	40850	1	80331	ENST00000470551.1	5675	ENSG00000101152	DNAJC5	DnaJ heat shock protein family (Hsp40) member C5
chr4	6997650	7000534	2885	*	Promoter (<=1kb)	4	6999183	7010777	11595	1	57533	ENST00000439515.2	0	ENSG00000132405	TBC1D14	TBC1 domain family member 14
chr20	35317418	35321753	4336	*	Promoter (1-2kb)	20	35303971	35315436	11466	2	55245	ENST00000473982.6	-1982	ENSG00000101019	UQCC1	ubiquinol-cytochrome c reductase complex assembly factor 1
chr17	47500827	47505469	4643	*	Distal Intergenic	17	47488627	47492492	3866	2	653479	ENST00000691039.1	-8335	NA	MRPL45P2	mitochondrial ribosomal protein L45 pseudogene 2
chr11	66891363	66893053	1691	*	Intron (ENST00000529047.6/5091, intron 3 of 22)	11	66848513	66907901	59389	2	5091	ENST00000393955.6	14848	ENSG00000173599	PC	pyruvate carboxylase
chr15	51872583	51876560	3978	*	Promoter (<=1kb)	15	51875026	51929454	54429	1	29766	ENST00000560549.5	0	ENSG00000138594	TMOD3	tropomodulin 3
chr7	6383301	6386775	3475	*	Intron (ENST00000348035.9/5879, intron 1 of 5)	7	6391458	6402502	11045	1	5879	ENST00000497741.5	-4683	ENSG00000136238	RAC1	Rac family small GTPase 1
chr6	78597805	78600385	2581	*	Distal Intergenic	6	78867551	78903102	35552	1	134728	ENST00000369940.7	-267166	ENSG00000146243	IRAK1BP1	interleukin 1 receptor associated kinase 1 binding protein 1
chr12	56261010	56263286	2277	*	Distal Intergenic	12	56237807	56258384	20578	2	283373	ENST00000267116.8	-2626	ENSG00000139645	ANKRD52	ankyrin repeat domain 52
chr17	60682402	60684112	1711	*	Exon (ENST00000588168.5/54828, exon 3 of 6)	17	60679458	61392831	713374	1	54828	ENST00000588462.5	2944	ENSG00000141376	BCAS3	BCAS3 microtubule associated cell migration factor
chr10	74292623	74295126	2504	*	Intron (ENST00000672429.1/132, intron 3 of 9)	10	74314733	74708549	393817	1	132	ENST00000672604.1	-19607	ENSG00000156110	ADK	adenosine kinase
chr6	106192485	106193922	1438	*	Intron (ENST00000636437.1/9474, intron 6 of 6)	6	106184476	106202429	17954	2	9474	ENST00000475645.1	8507	ENSG00000057663	ATG5	autophagy related 5
chr17	29664514	29666297	1784	*	Intron (ENST00000581474.1/ENST00000581474.1, intron 1 of 1)	17	29639627	29640825	1199	1	107984990	ENST00000581240.1	24887	NA	LOC107984990	uncharacterized LOC107984990
chr13	51713961	51715770	1810	*	Intron (ENST00000298125.7/115825, intron 4 of 11)	13	51739148	51753123	13976	1	115825	ENST00000460145.2	-23378	ENSG00000139668	WDFY2	WD repeat and FYVE domain containing 2
chr5	140297823	140299992	2170	*	Promoter (<=1kb)	5	140245087	140300583	55497	2	5201	ENST00000514611.1	591	ENSG00000113068	PFDN1	prefoldin subunit 1
chr12	20821276	20823804	2529	*	Intron (ENST00000540853.5/28234, intron 2 of 7)	12	20815674	21090245	274572	1	115072896	ENST00000540229.1	5602	ENSG00000257046	SLCO1B3-SLCO1B7	SLCO1B3-SLCO1B7 readthrough
chr22	31799078	31800855	1778	*	Intron (ENST00000535622.6/9681, intron 14 of 39)	22	31804136	31805109	974	1	9681	ENST00000643075.1	-3281	ENSG00000100150	DEPDC5	DEP domain containing 5, GATOR1 subcomplex subunit
chr5	151075614	151076931	1318	*	Intron (ENST00000520931.5/10318, intron 1 of 16)	5	151078403	151081015	2613	2	10318	ENST00000522926.1	4084	ENSG00000145901	TNIP1	TNFAIP3 interacting protein 1
chr8	118010733	118013138	2406	*	Intron (ENST00000378204.7/2131, intron 1 of 10)	8	117799414	118017235	217822	2	2131	ENST00000684189.1	4097	ENSG00000182197	EXT1	exostosin glycosyltransferase 1
chr10	104108553	104111656	3104	*	Distal Intergenic	10	104122058	104123363	1306	1	119392	ENST00000463224.5	-10402	ENSG00000156384	SFR1	SWI5 dependent homologous recombination repair protein 1
chr20	44494991	44498007	3017	*	3' UTR	20	44496221	44504891	8671	2	10955	ENST00000411544.5	6884	ENSG00000132824	SERINC3	serine incorporator 3
chr2	25104758	25105975	1218	*	Intron (ENST00000403714.8/22979, intron 4 of 22)	2	25115988	25154565	38578	1	22979	ENST00000405108.5	-10013	ENSG00000084710	EFR3B	EFR3 homolog B
chr2	173150782	173152912	2131	*	Intron (ENST00000539448.5/51776, intron 2 of 11)	2	173160010	173191177	31168	1	51776	ENST00000480606.1	-7098	ENSG00000091436	MAP3K20	mitogen-activated protein kinase kinase kinase 20
chr2	70387628	70389146	1519	*	Distal Intergenic	2	70449319	70465733	16415	2	7039	ENST00000419940.5	76587	ENSG00000163235	TGFA	transforming growth factor alpha
chr4	11396273	11399473	3201	*	3' UTR	4	11426874	11467802	40929	1	107986178	ENST00000662830.1	-27401	NA	LOC107986178	uncharacterized LOC107986178
chr3	5690620	5692803	2184	*	Distal Intergenic	3	5962842	6124120	161279	1	102723596	ENST00000425894.1	-270039	NA	LOC102723596	uncharacterized LOC102723596
chr12	123089176	123091406	2231	*	Exon (ENST00000624878.1/ENST00000624878.1, exon 1 of 1)	12	123082790	123084129	1340	1	100507091	ENST00000537292.1	6386	ENSG00000251497	PITPNM2-AS1	PITPNM2 antisense RNA 1
chr8	106454754	106456785	2032	*	Intron (ENST00000517566.7/55074, intron 2 of 16)	8	106447924	106751173	303250	1	55074	ENST00000442977.6	6830	ENSG00000164830	OXR1	oxidation resistance 1
chr6	131053219	131054827	1609	*	Intron (ENST00000530481.5/2037, intron 1 of 17)	6	130956132	131062576	106445	2	2037	ENST00000530707.1	7749	ENSG00000079819	EPB41L2	erythrocyte membrane protein band 4.1 like 2
chr10	26780423	26782525	2103	*	Intron (ENST00000376170.8/10006, intron 2 of 9)	10	26776626	26823290	46665	2	10006	ENST00000473481.1	40765	ENSG00000136754	ABI1	abl interactor 1
chr10	121753683	121754795	1113	*	Intron (ENST00000690984.1/11101, intron 4 of 4)	10	121743576	121790532	46957	2	11101	ENST00000688153.1	35737	ENSG00000107669	ATE1	arginyltransferase 1
chr2	10936373	10937507	1135	*	Distal Intergenic	2	10911934	10914225	2292	1	3754	ENST00000295082.3	24439	ENSG00000162975	KCNF1	potassium voltage-gated channel modifier subfamily F member 1
chr7	94877192	94878554	1363	*	Distal Intergenic	7	94907202	94910332	3131	1	55607	ENST00000413325.1	-28648	ENSG00000158528	PPP1R9A	protein phosphatase 1 regulatory subunit 9A
chr10	92649913	92652184	2272	*	3' UTR	10	92689955	92692483	2529	1	3087	ENST00000551454.1	-37771	ENSG00000152804	HHEX	hematopoietically expressed homeobox
chr14	77599538	77603211	3674	*	Intron (ENST00000216484.7/9517, intron 1 of 11)	14	77578766	77597351	18586	2	9517	ENST00000557566.1	-2187	ENSG00000100596	SPTLC2	serine palmitoyltransferase long chain base subunit 2
chr11	85843872	85845306	1435	*	Distal Intergenic	11	85855101	85920021	64921	1	220047	ENST00000280245.8	-9795	ENSG00000150676	CCDC83	coiled-coil domain containing 83
chr5	33048780	33050262	1483	*	Promoter (<=1kb)	5	32888236	33049403	161168	2	105374715	ENST00000666525.1	0	NA	LOC105374715	uncharacterized LOC105374715
chr6	142839047	142840456	1410	*	Promoter (1-2kb)	6	142779543	142837047	57505	2	3097	ENST00000474532.1	-2000	ENSG00000010818	HIVEP2	HIVEP zinc finger 2
chr17	63017615	63020666	3052	*	Intron (ENST00000689528.1/26115, intron 2 of 27)	17	63009560	63422356	412797	1	26115	ENST00000389520.8	8055	ENSG00000170921	TANC2	tetratricopeptide repeat, ankyrin repeat and coiled-coil containing 2
chr11	12085359	12088574	3216	*	Exon (ENST00000527997.1/ENST00000527997.1, exon 1 of 2)	11	12094008	12204280	110273	1	9645	ENST00000532179.5	-5434	ENSG00000133816	MICAL2	microtubule associated monooxygenase, calponin and LIM domain containing 2
chr16	68635796	68637367	1572	*	Exon (ENST00000565453.1/ENST00000565453.1, exon 1 of 2)	16	68644993	68699036	54044	1	1001	ENST00000429102.6	-7626	ENSG00000062038	CDH3	cadherin 3
chr10	97412241	97414243	2003	*	Intron (ENST00000422848.1/ENST00000422848.1, intron 1 of 1)	10	97393684	97401534	7851	2	23223	ENST00000618765.1	-10707	ENSG00000052749	RRP12	ribosomal RNA processing 12 homolog
chr17	29240202	29242567	2366	*	Distal Intergenic	17	29246859	29254494	7636	1	1411	ENST00000225387.8	-4292	ENSG00000108255	CRYBA1	crystallin beta A1
chr7	121509568	121512192	2625	*	Exon (ENST00000688734.1/ENST00000688734.1, exon 1 of 3)	7	121360056	121396364	36309	2	10447	ENST00000412653.5	-113204	ENSG00000196937	FAM3C	FAM3 metabolism regulating signaling molecule C
chr19	14447953	14450431	2479	*	Promoter (<=1kb)	19	14450806	14458079	7274	1	5585	ENST00000588200.1	-375	ENSG00000123143	PKN1	protein kinase N1
chr8	133674376	133675991	1616	*	Distal Intergenic	8	133775551	133777352	1802	2	101927798	ENST00000517380.1	101361	ENSG00000253165	LOC101927798	uncharacterized LOC101927798
chr11	63567072	63568418	1347	*	Distal Intergenic	11	63552770	63563379	10610	2	54979	ENST00000255695.2	-3693	ENSG00000133328	PLAAT2	phospholipase A and acyltransferase 2
chr1	162541318	162542996	1679	*	Exon (ENST00000447827.1/ENST00000447827.1, exon 1 of 1)	1	162561506	162599842	38337	1	6675	ENST00000271469.7	-18510	ENSG00000117143	UAP1	UDP-N-acetylglucosamine pyrophosphorylase 1
chr15	55906951	55909911	2961	*	Intron (ENST00000508871.5/4734, intron 1 of 23)	15	55826922	55915654	88733	2	4734	ENST00000508871.5	5743	ENSG00000069869	NEDD4	NEDD4 E3 ubiquitin protein ligase
chr1	204170646	204172499	1854	*	Intron (ENST00000638118.1/5972, intron 3 of 11)	1	204154819	204166337	11519	2	5972	ENST00000272190.9	-4309	ENSG00000143839	REN	renin
chr3	5697241	5698509	1269	*	Distal Intergenic	3	5962842	6124120	161279	1	102723596	ENST00000425894.1	-264333	NA	LOC102723596	uncharacterized LOC102723596
chr7	121286857	121289705	2849	*	Intron (ENST00000310396.10/79974, intron 22 of 22)	7	121325367	121339458	14092	1	51384	ENST00000361301.6	-35662	ENSG00000002745	WNT16	Wnt family member 16
chr10	117077836	117078999	1164	*	Intron (ENST00000392901.10/57698, intron 1 of 17)	10	116900312	117126586	226275	2	57698	ENST00000392901.10	47587	ENSG00000187164	SHTN1	shootin 1
chr3	16100349	16103648	3300	*	Intron (ENST00000691919.1/ENST00000691919.1, intron 3 of 3)	3	16174680	16230165	55486	1	117248	ENST00000339732.10	-71032	ENSG00000131386	GALNT15	polypeptide N-acetylgalactosaminyltransferase 15
chr4	12430764	12432105	1342	*	Distal Intergenic	4	12223466	12251286	27821	1	101929019	ENST00000667495.1	207298	ENSG00000251210	LINC02270	long intergenic non-protein coding RNA 2270
chr15	71760977	71762429	1453	*	Intron (ENST00000355327.7/79875, intron 15 of 17)	15	71792638	71818259	25622	1	10002	ENST00000621736.4	-30209	ENSG00000278570	NR2E3	nuclear receptor subfamily 2 group E member 3
chr1	202588455	202589667	1213	*	3' UTR	1	202567518	202580842	13325	1	4660	ENST00000462074.1	20937	ENSG00000077157	PPP1R12B	protein phosphatase 1 regulatory subunit 12B
chr8	130094982	130097101	2120	*	Intron (ENST00000524124.5/50807, intron 18 of 23)	8	130082738	130084768	2031	2	100507117	ENST00000626977.1	-10214	ENSG00000280543	ASAP1-IT2	ASAP1 intronic transcript 2
chr17	16025585	16029651	4067	*	Promoter (<=1kb)	17	16025152	16027080	1929	1	54902	ENST00000578103.1	433	ENSG00000011295	TTC19	tetratricopeptide repeat domain 19
chr6	35399505	35402046	2542	*	Intron (ENST00000360694.8/5467, intron 2 of 7)	6	35452338	35467102	14765	1	2178	ENST00000229769.3	-50292	ENSG00000112039	FANCE	FA complementation group E
chr22	41351098	41352795	1698	*	Exon (ENST00000352645.5/23264, exon 17 of 23)	22	41367333	41399324	31992	1	7008	ENST00000406644.7	-14538	ENSG00000167074	TEF	TEF transcription factor, PAR bZIP family member
chr14	74570426	74573404	2979	*	Intron (ENST00000261978.9/4053, intron 3 of 35)	14	74500732	74612072	111341	2	4053	ENST00000556690.5	38668	ENSG00000119681	LTBP2	latent transforming growth factor beta binding protein 2
chr4	102687377	102688900	1524	*	Intron (ENST00000647097.2/4126, intron 7 of 16)	4	102631589	102722925	91337	2	4126	ENST00000645558.1	34025	ENSG00000109323	MANBA	mannosidase beta
chr2	179454275	179456026	1752	*	Intron (ENST00000466398.5/151126, intron 8 of 12)	2	179480894	179536503	55610	2	151126	ENST00000495289.1	80477	ENSG00000144331	ZNF385B	zinc finger protein 385B
chr12	18998581	19000424	1844	*	Distal Intergenic	12	19129733	19376400	246668	1	54477	ENST00000429027.7	-129309	ENSG00000052126	PLEKHA5	pleckstrin homology domain containing A5
chr2	118111415	118113827	2413	*	Distal Intergenic	2	118106659	118108467	1809	1	51141	ENST00000479999.1	4756	ENSG00000125629	INSIG2	insulin induced gene 2
chr6	53041763	53043314	1552	*	Intron (ENST00000350082.10/22858, intron 1 of 13)	6	53051991	53073638	21648	1	26268	ENST00000459845.6	-8677	ENSG00000112146	FBXO9	F-box protein 9
chr7	124245721	124247225	1505	*	Intron (ENST00000667657.1/102724577, intron 1 of 9)	7	124274671	124288852	14182	2	105375484	ENST00000467017.2	41627	NA	LOC105375484	uncharacterized LOC105375484
chr14	97105068	97109805	4738	*	Distal Intergenic	14	97154857	97158736	3880	1	105370648	ENST00000554445.1	-45052	ENSG00000259110	LINC02304	long intergenic non-protein coding RNA 2304
chr11	12089378	12090919	1542	*	Exon (ENST00000527997.1/ENST00000527997.1, exon 2 of 2)	11	12094008	12204280	110273	1	9645	ENST00000532179.5	-3089	ENSG00000133816	MICAL2	microtubule associated monooxygenase, calponin and LIM domain containing 2
chr1	70318870	70321052	2183	*	Intron (ENST00000370944.9/81573, intron 3 of 12)	1	70305686	70324957	19272	2	81573	ENST00000498735.1	3905	ENSG00000118454	ANKRD13C	ankyrin repeat domain 13C
chr4	15665919	15667231	1313	*	Intron (ENST00000510802.5/26234, intron 1 of 3)	4	15638539	15659867	21329	2	26234	ENST00000503196.5	-6052	ENSG00000118564	FBXL5	F-box and leucine rich repeat protein 5
chr1	36172119	36173341	1223	*	Promoter (<=1kb)	1	36171968	36173479	1512	1	55700	ENST00000462118.1	151	ENSG00000116871	MAP7D1	MAP7 domain containing 1
chr4	119102428	119103461	1034	*	Distal Intergenic	4	119135832	119187789	51958	1	51778	ENST00000307128.6	-32371	ENSG00000172399	MYOZ2	myozenin 2
chr19	49611529	49615502	3974	*	Exon (ENST00000418929.7/57479, exon 7 of 14)	19	49620449	49621760	1312	1	57479	ENST00000593853.1	-4947	ENSG00000126464	PRR12	proline rich 12
chr12	66035101	66037419	2319	*	Exon (ENST00000469899.2/ENST00000469899.2, exon 1 of 1)	12	66027725	66031066	3342	2	105369810	ENST00000536217.1	-4035	ENSG00000256259	LINC02425	long intergenic non-protein coding RNA 2425
chr5	37272126	37273542	1417	*	Distal Intergenic	5	37291633	37293174	1542	2	9631	ENST00000508182.1	19632	ENSG00000113569	NUP155	nucleoporin 155
chr10	97647185	97652851	5667	*	Exon (ENST00000370649.3/55361, exon 3 of 10)	10	97640686	97676434	35749	1	55361	ENST00000370631.3	6499	ENSG00000155252	PI4K2A	phosphatidylinositol 4-kinase type 2 alpha
chr2	135963005	135965899	2895	*	Intron (ENST00000264161.9/1615, intron 3 of 15)	2	135943386	135980551	37166	2	1615	ENST00000463008.1	14652	ENSG00000115866	DARS1	aspartyl-tRNA synthetase 1
chr18	21301787	21305151	3365	*	Intron (ENST00000424526.7/80000, intron 1 of 32)	18	21363593	21525417	161825	1	80000	ENST00000580732.6	-58442	ENSG00000141449	GREB1L	GREB1 like retinoic acid receptor coactivator
chr15	72199888	72205745	5858	*	Promoter (<=1kb)	15	72199029	72204559	5531	2	5315	ENST00000564440.5	0	ENSG00000067225	PKM	pyruvate kinase M1/2
chr4	1980839	1982641	1803	*	3' UTR	4	1986384	1986477	94	2	100126332	ENST00000401286.1	3836	ENSG00000284587	MIR943	microRNA 943
chr7	27770267	27772126	1860	*	Promoter (<=1kb)	7	27769678	27772539	2862	1	8887	ENST00000494033.1	589	ENSG00000106052	TAX1BP1	Tax1 binding protein 1
chr15	69305637	69306392	756	*	Intron (ENST00000395407.7/54852, intron 1 of 8)	15	69298952	69389781	90830	1	54852	ENST00000558684.5	6685	ENSG00000137819	PAQR5	progestin and adipoQ receptor family member 5
chr9	78871776	78872662	887	*	Distal Intergenic	9	79135424	79145666	10243	2	101927450	ENST00000663382.1	273004	ENSG00000260995	LOC101927450	uncharacterized LOC101927450
chr9	5673648	5676303	2656	*	Intron (ENST00000251879.10/57589, intron 2 of 21)	9	5656654	5774298	117645	1	57589	ENST00000545641.5	16994	ENSG00000107036	RIC1	RIC1 homolog, RAB6A GEF complex partner 1
chr10	263693	265583	1891	*	Distal Intergenic	10	244471	248531	4061	1	10771	ENST00000473115.1	19222	ENSG00000015171	ZMYND11	zinc finger MYND-type containing 11
chr3	158160476	158161800	1325	*	Intron (ENST00000480820.5/51319, intron 3 of 9)	3	158122154	158354951	232798	1	51319	ENST00000477788.5	38322	ENSG00000174891	RSRC1	arginine and serine rich coiled-coil 1
chr3	194526653	194527774	1122	*	Distal Intergenic	3	194402672	194498364	95693	2	79572	ENST00000687055.1	-28289	ENSG00000133657	ATP13A3	ATPase 13A3
chr2	159496582	159498557	1976	*	Intron (ENST00000392783.7/29994, intron 2 of 36)	2	159438303	159516659	78357	2	29994	ENST00000482503.5	18102	ENSG00000123636	BAZ2B	bromodomain adjacent to zinc finger domain 2B
chr2	53475106	53476755	1650	*	Distal Intergenic	2	53581204	53606078	24875	2	105374601	ENST00000482339.2	129323	NA	LOC105374601	uncharacterized LOC105374601
chr10	99833895	99834698	804	*	Exon (ENST00000647814.1/1244, exon 24 of 32)	10	99843710	99850713	7004	1	1244	ENST00000649459.1	-9012	ENSG00000023839	ABCC2	ATP binding cassette subfamily C member 2
chrX	103655996	103657757	1762	*	Distal Intergenic	23	103628999	103630953	1955	1	9338	ENST00000372624.3	26997	ENSG00000172465	TCEAL1	transcription elongation factor A like 1
chr11	61153122	61154480	1359	*	Intron (ENST00000301765.10/55048, intron 1 of 4)	11	61132444	61161136	28693	2	55048	ENST00000538036.1	6656	ENSG00000167987	VPS37C	VPS37C subunit of ESCRT-I
chr4	122785791	122787127	1337	*	Distal Intergenic	4	122826708	122898236	71529	1	2247	ENST00000264498.8	-39581	ENSG00000138685	FGF2	fibroblast growth factor 2
chr5	126622978	126625746	2769	*	3' UTR	5	126617235	126625478	8244	1	51808	ENST00000513813.1	5743	ENSG00000164902	PHAX	phosphorylated adaptor for RNA export
chr5	142680390	142681483	1094	*	5' UTR	5	142593369	142685672	92304	2	2246	ENST00000378046.5	4189	ENSG00000113578	FGF1	fibroblast growth factor 1
chr5	139308018	139312785	4768	*	Promoter (<=1kb)	5	139308095	139322017	13923	1	9782	ENST00000515833.2	0	ENSG00000015479	MATR3	matrin 3
chr8	91317886	91320242	2357	*	5' UTR	8	91295624	91340658	45035	1	115111	ENST00000520818.5	22262	ENSG00000147606	SLC26A7	solute carrier family 26 member 7
chr15	34238612	34241123	2512	*	Promoter (<=1kb)	15	34237481	34238710	1230	2	9990	ENST00000559441.1	0	ENSG00000140199	SLC12A6	solute carrier family 12 member 6
chr8	17224679	17228109	3431	*	3' UTR	8	17230568	17234860	4293	2	29883	ENST00000518541.5	6751	ENSG00000198791	CNOT7	CCR4-NOT transcription complex subunit 7
chrX	45010399	45011754	1356	*	3' UTR	23	45018066	45112542	94477	1	7403	ENST00000675525.1	-6312	ENSG00000147050	KDM6A	lysine demethylase 6A
chr7	114901106	114902908	1803	*	Distal Intergenic	7	114922094	115019917	97824	1	29969	ENST00000393486.6	-19186	ENSG00000135272	MDFIC	MyoD family inhibitor domain containing
chr19	36181888	36184237	2350	*	3' UTR	19	36194296	36213392	19097	2	147929	ENST00000585994.1	29155	ENSG00000196357	ZNF565	zinc finger protein 565
chr9	88418029	88420061	2033	*	Exon (ENST00000469017.6/10927, exon 4 of 9)	9	88389371	88468477	79107	1	10927	ENST00000483785.1	28658	ENSG00000106723	SPIN1	spindlin 1
chr2	172836632	172837457	826	*	Intron (ENST00000484331.5/11069, intron 4 of 4)	2	172821575	173052893	231319	1	11069	ENST00000397087.7	15057	ENSG00000091428	RAPGEF4	Rap guanine nucleotide exchange factor 4
chr1	235531849	235533318	1470	*	Distal Intergenic	1	235447190	235504452	57263	2	148789	ENST00000366600.8	-27397	ENSG00000162885	B3GALNT2	beta-1,3-N-acetylgalactosaminyltransferase 2
chr5	173450341	173457179	6839	*	Exon (ENST00000663262.1/105377732, exon 6 of 6)	5	173463484	173470851	7368	1	105377732	ENST00000519400.2	-6305	NA	LOC105377732	uncharacterized LOC105377732
chr17	76600738	76603245	2508	*	Distal Intergenic	17	76570910	76586956	16047	2	10610	ENST00000588005.5	-13782	ENSG00000070731	ST6GALNAC2	ST6 N-acetylgalactosaminide alpha-2,6-sialyltransferase 2
chr5	10719524	10721597	2074	*	Intron (ENST00000230895.11/1611, intron 2 of 3)	5	10761065	10770294	9230	1	105374652	ENST00000606513.5	-39468	NA	DAP-DT	DAP divergent transcript
chr14	103066521	103068414	1894	*	Distal Intergenic	14	102932380	103057549	125170	2	9578	ENST00000361246.7	-8972	ENSG00000198752	CDC42BPB	CDC42 binding protein kinase beta
chr17	13345924	13348722	2799	*	Distal Intergenic	17	13299200	13306771	7572	2	105371541	ENST00000649037.1	-39153	ENSG00000234634	LINC02093	long intergenic non-protein coding RNA 2093
chr3	188163778	188164896	1119	*	Intron (ENST00000448637.5/4026, intron 1 of 6)	3	188154157	188890671	736515	1	4026	ENST00000617246.5	9621	ENSG00000145012	LPP	LIM domain containing preferred translocation partner in lipoma
chr1	244734259	244737096	2838	*	Distal Intergenic	1	244729898	244730962	1065	2	122455338	ENST00000640271.2	-3297	ENSG00000284188	LOC122455338	uncharacterized LOC122455338
chr12	69058660	69060459	1800	*	Distal Intergenic	12	68957590	68971570	13981	2	1368	ENST00000549691.1	-87090	ENSG00000135678	CPM	carboxypeptidase M
chr7	116652883	116654246	1364	*	Intron (ENST00000650435.1/100996266, intron 2 of 5)	7	116563594	116663829	100236	2	100996266	ENST00000650435.1	9583	NA	COMETT	cytosolic oncogenic antisense to MET transcript
chr22	18031400	18033384	1985	*	Intron (ENST00000443243.2/100192420, intron 1 of 1)	22	18029385	18037970	8586	1	100192420	ENST00000443243.2	2015	ENSG00000235295	LINC01634	long intergenic non-protein coding RNA 1634
chr5	43332523	43333523	1001	*	Distal Intergenic	5	43289395	43313512	24118	2	3157	ENST00000433297.2	-19011	ENSG00000112972	HMGCS1	3-hydroxy-3-methylglutaryl-CoA synthase 1
chr14	68535535	68536524	990	*	Intron (ENST00000487861.5/5890, intron 10 of 10)	14	68545562	68594988	49427	1	5890	ENST00000556251.1	-9038	ENSG00000182185	RAD51B	RAD51 paralog B
chr16	17571807	17572802	996	*	Distal Intergenic	16	17101769	17470960	369192	2	64131	ENST00000261381.7	-100847	ENSG00000103489	XYLT1	xylosyltransferase 1
chr8	18613493	18616360	2868	*	Intron (ENST00000440756.4/23362, intron 11 of 15)	8	18530711	18684099	153389	2	23362	ENST00000428502.6	67739	ENSG00000156011	PSD3	pleckstrin and Sec7 domain containing 3
chr3	183844278	183846510	2233	*	Promoter (<=1kb)	3	183840570	183844774	4205	2	55486	ENST00000488202.1	0	ENSG00000175193	PARL	presenilin associated rhomboid like
chr1	212401826	212403872	2047	*	Intron (ENST00000261455.9/55248, intron 2 of 7)	1	212375248	212410164	34917	2	55248	ENST00000467822.5	6292	ENSG00000065600	PACC1	proton activated chloride channel 1
chr1	28341248	28342681	1434	*	Distal Intergenic	1	28330283	28334585	4303	1	54797	ENST00000474683.1	10965	ENSG00000130772	MED18	mediator complex subunit 18
chr8	29852319	29854430	2112	*	Promoter (<=1kb)	8	29815004	29854543	39540	2	101929470	ENST00000517356.1	113	ENSG00000248964	LOC101929470	uncharacterized LOC101929470
chr20	53772592	53775879	3288	*	Distal Intergenic	20	53875252	53875557	306	2	391257	ENST00000497904.1	99678	NA	SUMO1P1	SUMO1 pseudogene 1
chr21	29181388	29182976	1589	*	Exon (ENST00000430001.1/ENST00000430001.1, exon 2 of 2)	21	29193480	29288205	94726	1	193629	ENST00000447125.5	-10504	ENSG00000215533	LINC00189	long intergenic non-protein coding RNA 189
chr4	1334724	1338561	3838	*	3' UTR	4	1332561	1340147	7587	1	10296	ENST00000515766.1	2163	ENSG00000090316	MAEA	macrophage erythroblast attacher, E3 ubiquitin ligase
chr16	56613417	56615355	1939	*	Distal Intergenic	16	56617428	56618830	1403	1	4500	ENST00000565768.2	-2073	ENSG00000260549	MT1L	metallothionein 1L, pseudogene
chr3	138764405	138765294	890	*	Intron (ENST00000674063.1/5291, intron 2 of 23)	3	138652699	138759359	106661	2	5291	ENST00000289153.6	-5046	ENSG00000051382	PIK3CB	phosphatidylinositol-4,5-bisphosphate 3-kinase catalytic subunit beta
chr19	53294615	53295839	1225	*	Distal Intergenic	19	53289601	53291426	1826	2	112401	ENST00000651384.1	-3189	ENSG00000163098	BIRC8	baculoviral IAP repeat containing 8
chr17	62564671	62566933	2263	*	Promoter (<=1kb)	17	62564760	62615444	50685	1	11011	ENST00000684133.1	0	ENSG00000146872	TLK2	tousled like kinase 2
chr8	129682239	129683442	1204	*	Promoter (<=1kb)	8	129626899	129682097	55199	2	137196	ENST00000642958.2	-142	ENSG00000229140	CCDC26	CCDC26 long non-coding RNA
chr20	51530644	51534221	3578	*	Intron (ENST00000396009.7/4773, intron 1 of 9)	20	51386957	51542719	155763	2	4773	ENST00000396009.7	8498	ENSG00000101096	NFATC2	nuclear factor of activated T cells 2
chr15	34160387	34163002	2616	*	Intron (ENST00000256544.8/79768, intron 2 of 9)	15	34148543	34154831	6289	2	79768	ENST00000558473.5	-5556	ENSG00000134152	KATNBL1	katanin regulatory subunit B1 like 1
chr18	22827439	22828482	1044	*	Intron (ENST00000583700.5/5932, intron 1 of 4)	18	22798261	22936883	138623	1	5932	ENST00000583700.5	29178	ENSG00000101773	RBBP8	RB binding protein 8, endonuclease
chr12	15955880	15957309	1430	*	Promoter (<=1kb)	12	15956588	16037280	80693	1	51071	ENST00000526530.1	0	ENSG00000023697	DERA	deoxyribose-phosphate aldolase
chr22	30829281	30832091	2811	*	Intron (ENST00000438716.3/23762, intron 3 of 14)	22	30822516	30907824	85309	1	23762	ENST00000437268.6	6765	ENSG00000184792	OSBP2	oxysterol binding protein 2
chr10	73761996	73763639	1644	*	Promoter (1-2kb)	10	73760110	73763555	3446	1	9632	ENST00000634508.1	1886	ENSG00000176986	SEC24C	SEC24 homolog C, COPII coat complex component
chr22	49382918	49389442	6525	*	Distal Intergenic	22	49415776	49425437	9662	2	348645	ENST00000498829.1	35995	ENSG00000188511	MIR3667HG	MIR3667 host gene
chr10	4770072	4772248	2177	*	Intron (ENST00000670284.1/105376375, intron 1 of 3)	10	4747846	4785100	37255	2	105376375	ENST00000670284.1	12852	NA	LOC105376375	uncharacterized LOC105376375
chr16	25186597	25187320	724	*	Distal Intergenic	16	25174746	25178228	3483	1	51451	ENST00000574450.1	11851	ENSG00000205629	LCMT1	leucine carboxyl methyltransferase 1
chr21	36336426	36338097	1672	*	Exon (ENST00000492336.5/23515, exon 3 of 5)	21	36333419	36336990	3572	1	23515	ENST00000485933.1	3007	ENSG00000159256	MORC3	MORC family CW-type zinc finger 3
chr17	78338480	78339818	1339	*	Intron (ENST00000586321.1/105371912, intron 1 of 2)	17	78342737	78344357	1621	1	105371912	ENST00000586583.1	-2919	NA	LOC105371912	uncharacterized LOC105371912
chr4	31460789	31462560	1772	*	Distal Intergenic	4	31506422	31557752	51331	1	105374565	ENST00000658339.1	-43862	ENSG00000249882	LINC02501	long intergenic non-protein coding RNA 2501
chr19	16567887	16570382	2496	*	Promoter (1-2kb)	19	16550850	16571536	20687	2	79939	ENST00000409648.8	1154	ENSG00000127526	SLC35E1	solute carrier family 35 member E1
chr8	29969255	29970813	1559	*	Distal Intergenic	8	29957272	29957348	77	2	100422876	ENST00000579676.1	-11907	ENSG00000264788	MIR3148	microRNA 3148
chr9	557398	557972	575	*	Intron (ENST00000382303.5/23189, intron 5 of 15)	9	547318	549531	2214	1	23189	ENST00000444793.1	10080	ENSG00000107104	KANK1	KN motif and ankyrin repeat domains 1
chr9	5619717	5623287	3571	*	Intron (ENST00000661858.1/ENST00000661858.1, intron 1 of 2)	9	5629025	5769674	140650	1	57589	ENST00000251879.10	-5738	ENSG00000107036	RIC1	RIC1 homolog, RAB6A GEF complex partner 1
chr14	30971119	30973730	2612	*	Intron (ENST00000355683.9/29966, intron 1 of 15)	14	30947112	30964509	17398	2	29966	ENST00000555152.1	-6610	ENSG00000196792	STRN3	striatin 3
chr8	23355472	23357411	1940	*	Intron (ENST00000519692.1/100507156, intron 2 of 2)	8	23360166	23371126	10961	2	4017	ENST00000518083.5	13715	ENSG00000134013	LOXL2	lysyl oxidase like 2
chr2	65068958	65071431	2474	*	Promoter (<=1kb)	2	65070729	65074484	3756	1	23177	ENST00000497039.1	0	ENSG00000011523	CEP68	centrosomal protein 68
chr15	72218974	72226692	7719	*	Promoter (<=1kb)	15	72209733	72219425	9693	2	5315	ENST00000564178.5	0	ENSG00000067225	PKM	pyruvate kinase M1/2
chr12	50530449	50534883	4435	*	Intron (ENST00000549620.5/57609, intron 1 of 7)	12	50504985	50748657	243673	1	57609	ENST00000301180.10	25464	ENSG00000066084	DIP2B	disco interacting protein 2 homolog B
chr2	185978673	185979975	1303	*	Distal Intergenic	2	185950469	185953171	2703	2	107985783	ENST00000658772.1	-25502	NA	LOC107985783	uncharacterized LOC107985783
chr17	65191631	65192563	933	*	Intron (ENST00000635833.1/8787, intron 11 of 18)	17	65188704	65227692	38989	1	8787	ENST00000577595.1	2927	ENSG00000108370	RGS9	regulator of G protein signaling 9
chr6	1141410	1142864	1455	*	Distal Intergenic	6	998278	1101400	103123	2	285768	ENST00000664781.1	-40010	ENSG00000286785	LINC01622	long intergenic non-protein coding RNA 1622
chr3	48156870	48158834	1965	*	3' UTR	3	48164402	48174753	10352	2	993	ENST00000459900.1	15919	ENSG00000164045	CDC25A	cell division cycle 25A
chr4	110162816	110166265	3450	*	Intron (ENST00000302274.8/79071, intron 1 of 3)	4	110197891	110198366	476	2	79071	ENST00000513003.1	32101	ENSG00000170522	ELOVL6	ELOVL fatty acid elongase 6
chr10	12703290	12704583	1294	*	Intron (ENST00000619168.5/57118, intron 3 of 10)	10	12725254	12725353	100	2	100313841	ENST00000408404.1	20770	ENSG00000221331	MIR548Q	microRNA 548q
chr2	55092290	55093316	1027	*	Intron (ENST00000427710.5/57142, intron 1 of 3)	2	55056483	55112567	56085	2	57142	ENST00000461004.1	19251	ENSG00000115310	RTN4	reticulon 4
chr1	29569446	29571500	2055	*	Distal Intergenic	1	29329620	29350114	20495	2	101928460	ENST00000417651.1	-219332	ENSG00000230523	LINC01756	long intergenic non-protein coding RNA 1756
chr16	88237978	88240888	2911	*	Intron (ENST00000563190.1/ENST00000563190.1, intron 1 of 3)	16	88194281	88195217	937	1	101928880	ENST00000569362.2	43697	ENSG00000260420	LINC02182	long intergenic non-protein coding RNA 2182
chr15	60360324	60365794	5471	*	5' UTR	15	60351192	60374505	23314	2	302	ENST00000559176.5	8711	ENSG00000182718	ANXA2	annexin A2
chr12	21072620	21075350	2731	*	Exon (ENST00000541784.1/115072896, exon 2 of 2)	12	21067351	21075784	8434	1	115072896	ENST00000541784.1	5269	ENSG00000257046	SLCO1B3-SLCO1B7	SLCO1B3-SLCO1B7 readthrough
chr10	6721642	6723200	1559	*	Intron (ENST00000650342.1/100507127, intron 3 of 6)	10	6734039	6738943	4905	1	108570035	ENST00000649511.1	-10839	NA	LINP1	lncRNA in non-homologous end joining pathway 1
chr2	138643735	138646107	2373	*	Distal Intergenic	2	138564388	138565019	632	1	339745	ENST00000467775.1	79347	ENSG00000144228	SPOPL	speckle type BTB/POZ protein like
chr16	23538288	23540106	1819	*	Intron (ENST00000449606.7/124454, intron 3 of 8)	16	23532748	23535449	2702	2	124454	ENST00000562402.1	-2839	ENSG00000103356	EARS2	glutamyl-tRNA synthetase 2, mitochondrial
chr6	142902533	142903663	1131	*	Intron (ENST00000012134.7/3097, intron 1 of 8)	6	142751469	142945031	193563	2	3097	ENST00000012134.7	41368	ENSG00000010818	HIVEP2	HIVEP zinc finger 2
chr20	50136312	50138834	2523	*	Intron (ENST00000341698.2/387522, intron 2 of 7)	20	50123770	50131132	7363	2	387521	ENST00000371656.3	-5180	ENSG00000240849	PEDS1	plasmanylethanolamine desaturase 1
chr7	114818677	114820712	2036	*	Distal Intergenic	7	114922094	115019917	97824	1	29969	ENST00000393486.6	-101382	ENSG00000135272	MDFIC	MyoD family inhibitor domain containing
chr20	37201288	37203190	1903	*	Intron (ENST00000456102.5/6185, intron 2 of 5)	20	37128821	37179588	50768	2	140699	ENST00000421643.1	-21700	ENSG00000101353	MROH8	maestro heat like repeat family member 8
chr2	120619652	120620783	1132	*	Distal Intergenic	2	120552781	120558119	5339	2	105373585	ENST00000432474.2	-61533	NA	LOC105373585	uncharacterized LOC105373585
chr4	167896133	167897980	1848	*	Distal Intergenic	4	168092537	168187736	95200	1	11199	ENST00000359299.8	-194557	ENSG00000109511	ANXA10	annexin A10
chr8	22335435	22336883	1449	*	Intron (ENST00000356766.11/55124, intron 20 of 22)	8	22352799	22356088	3290	1	55124	ENST00000519884.1	-15916	ENSG00000197181	PIWIL2	piwi like RNA-mediated gene silencing 2
chr15	74530782	74532063	1282	*	Distal Intergenic	15	74541206	74598129	56924	1	10620	ENST00000622429.1	-9143	ENSG00000179361	ARID3B	AT-rich interaction domain 3B
chr14	50599697	50601577	1881	*	Intron (ENST00000556478.3/51062, intron 7 of 13)	14	50595082	50632656	37575	1	51062	ENST00000683037.1	4615	ENSG00000198513	ATL1	atlastin GTPase 1
chr17	41739020	41740549	1530	*	Distal Intergenic	17	41722640	41734644	12005	2	9001	ENST00000341193.9	-4376	ENSG00000173805	HAP1	huntingtin associated protein 1
chr4	154164640	154166363	1724	*	Intron (ENST00000660197.1/101927947, intron 3 of 4)	4	154142122	154298819	156698	1	101927947	ENST00000624941.3	22518	NA	LOC101927947	uncharacterized LOC101927947
chr20	58659123	58660043	921	*	5' UTR	20	58652097	58671297	19201	1	100534593	ENST00000468590.1	7026	ENSG00000254995	STX16-NPEPL1	STX16-NPEPL1 readthrough (NMD candidate)
chr14	102526651	102529317	2667	*	Distal Intergenic	14	102539644	102539726	83	1	100422954	ENST00000582498.1	-10327	ENSG00000266015	MIR4309	microRNA 4309
chr6	38283154	38284707	1554	*	Intron (ENST00000314100.10/114781, intron 7 of 9)	6	38142997	38152995	9999	1	60685	ENST00000463847.1	140157	ENSG00000156639	ZFAND3	zinc finger AN1-type containing 3
chr12	51117669	51120174	2506	*	5' UTR	12	51095158	51103931	8774	2	7024	ENST00000546822.1	-13738	ENSG00000135457	TFCP2	transcription factor CP2
chr3	178777168	178778571	1404	*	Intron (ENST00000437510.5/10242, intron 1 of 3)	3	178748988	178801936	52949	2	104797538	ENST00000421498.1	23365	NA	KCNMB2-AS1	KCNMB2 antisense RNA 1
chr3	185933570	185935434	1865	*	Promoter (1-2kb)	3	185926727	185936600	9874	2	6434	ENST00000471134.1	1166	ENSG00000136527	TRA2B	transformer 2 beta homolog
chr14	101000600	101002184	1585	*	Exon (ENST00000665787.1/79104, exon 20 of 20)	14	100993236	100993310	75	1	767612	ENST00000363219.1	7364	ENSG00000200089	SNORD114-31	small nucleolar RNA, C/D box 114-31
chr6	161223639	161226954	3316	*	Intron (ENST00000320285.9/56895, intron 2 of 8)	6	161149205	161232236	83032	2	56895	ENST00000436279.1	5282	ENSG00000026652	AGPAT4	1-acylglycerol-3-phosphate O-acyltransferase 4
chr18	75070075	75071699	1625	*	Exon (ENST00000686192.1/ENST00000686192.1, exon 1 of 2)	18	75060155	75063485	3331	1	55628	ENST00000582214.1	9920	ENSG00000215421	ZNF407	zinc finger protein 407
chrX	133543713	133545099	1387	*	Intron (ENST00000669691.1/2719, intron 5 of 5)	23	133536137	133662086	125950	2	2719	ENST00000692074.1	116987	ENSG00000147257	GPC3	glypican 3
chr6	80438150	80440582	2433	*	Promoter (<=1kb)	6	80441295	80463063	21769	1	594	ENST00000427048.7	-713	ENSG00000083123	BCKDHB	branched chain keto acid dehydrogenase E1 subunit beta
chr14	31360670	31362027	1358	*	Intron (ENST00000543095.7/25938, intron 14 of 35)	14	31371557	31374951	3395	2	25938	ENST00000552500.1	12924	ENSG00000129493	HEATR5A	HEAT repeat containing 5A
chr8	59616620	59618267	1648	*	Intron (ENST00000653946.1/105375859, intron 2 of 2)	8	59561327	59604774	43448	2	105375860	ENST00000521456.2	-11846	NA	LOC105375860	uncharacterized LOC105375860
chr2	101123581	101128734	5154	*	Intron (ENST00000409318.2/11138, intron 1 of 19)	2	101059452	101109963	50512	2	11138	ENST00000487392.1	-13618	ENSG00000204634	TBC1D8	TBC1 domain family member 8
chr8	39030676	39040699	10024	*	Promoter (<=1kb)	8	39032718	39105445	72728	1	8754	ENST00000678863.1	0	ENSG00000168615	ADAM9	ADAM metallopeptidase domain 9
chr1	93338006	93340128	2123	*	Promoter (<=1kb)	1	93305111	93339374	34264	2	100131564	ENST00000450843.5	0	NA	CCDC18-AS1	CCDC18 antisense RNA 1
chr2	171403105	171405666	2562	*	Intron (ENST00000375258.9/79828, intron 1 of 9)	2	171331808	171433116	101309	2	79828	ENST00000460539.5	27450	ENSG00000123600	METTL8	methyltransferase 8, methylcytidine
chr17	50218750	50219539	790	*	Distal Intergenic	17	50208972	50215809	6838	1	101927230	ENST00000657387.1	9778	NA	LINC01969	long intergenic non-protein coding RNA 1969
chr19	46889911	46891422	1512	*	Intron (ENST00000672722.1/2909, intron 1 of 6)	19	46918676	47004307	85632	1	2909	ENST00000614079.1	-27254	ENSG00000160007	ARHGAP35	Rho GTPase activating protein 35
chr2	10575040	10577110	2071	*	Intron (ENST00000381685.10/79954, intron 20 of 20)	2	10622023	10671690	49668	2	79954	ENST00000431319.1	94580	ENSG00000115761	NOL10	nucleolar protein 10
chr9	125631501	125633713	2213	*	Intron (ENST00000373511.6/79109, intron 4 of 10)	9	125444501	125650417	205917	2	79109	ENST00000420643.5	16704	ENSG00000119487	MAPKAP1	MAPK associated protein 1
chr4	138234782	138236898	2117	*	Exon (ENST00000280612.9/23657, exon 2 of 12)	4	138164097	138242349	78253	2	23657	ENST00000280612.9	5451	ENSG00000151012	SLC7A11	solute carrier family 7 member 11
chr6	142006627	142015978	9352	*	Distal Intergenic	6	142133090	142135151	2062	1	100126572	ENST00000450456.2	-117112	ENSG00000203733	GJE1	gap junction protein epsilon 1
chr18	8116523	8117584	1062	*	Intron (ENST00000332175.12/5797, intron 13 of 30)	18	8113571	8296455	182885	1	5797	ENST00000577468.2	2952	ENSG00000173482	PTPRM	protein tyrosine phosphatase receptor type M
chr1	206512880	206514476	1597	*	Intron (ENST00000579436.7/83593, intron 1 of 5)	1	206518388	206589448	71061	1	83593	ENST00000636182.1	-3912	ENSG00000266094	RASSF5	Ras association domain family member 5
chr6	2809391	2811237	1847	*	Distal Intergenic	6	2833512	2837999	4488	2	1992	ENST00000468511.5	26762	ENSG00000021355	SERPINB1	serpin family B member 1
chr4	15524719	15525878	1160	*	Promoter (1-2kb)	4	15527619	15533453	5835	1	57545	ENST00000510220.1	-1741	ENSG00000048342	CC2D2A	coiled-coil and C2 domain containing 2A
chr2	182037924	182039896	1973	*	Intron (ENST00000495820.5/151242, intron 2 of 4)	2	182030883	182117511	86629	1	151242	ENST00000479855.1	7041	ENSG00000150722	PPP1R1C	protein phosphatase 1 regulatory inhibitor subunit 1C
chr11	10043935	10046284	2350	*	Promoter (<=1kb)	11	10002594	10044606	42013	2	81846	ENST00000527019.6	0	ENSG00000133812	SBF2	SET binding factor 2
chr12	1114891	1116950	2060	*	Promoter (<=1kb)	12	1115624	1141740	26117	1	23085	ENST00000541503.1	0	ENSG00000082805	ERC1	ELKS/RAB6-interacting/CAST family member 1
chr22	21836906	21839529	2624	*	Intron (ENST00000215832.11/5594, intron 1 of 8)	22	21769204	21867440	98237	2	5594	ENST00000544786.1	27911	ENSG00000100030	MAPK1	mitogen-activated protein kinase 1
chr15	51599581	51601289	1709	*	Intron (ENST00000251076.9/23312, intron 1 of 42)	15	51547332	51603701	56370	2	23312	ENST00000560421.5	2412	ENSG00000104093	DMXL2	Dmx like 2
chr2	217104470	217106835	2366	*	Distal Intergenic	2	217061067	217064818	3752	2	105373873	ENST00000664474.1	-39652	NA	LOC105373873	uncharacterized LOC105373873
chr12	41292610	41293798	1189	*	Intron (ENST00000402685.7/29951, intron 3 of 9)	12	41188320	41574745	386426	1	29951	ENST00000402685.7	104290	ENSG00000165966	PDZRN4	PDZ domain containing ring finger 4
chr3	37197367	37198866	1500	*	Distal Intergenic	3	37121464	37183689	62226	2	9209	ENST00000461672.5	-13678	ENSG00000093167	LRRFIP2	LRR binding FLII interacting protein 2
chr17	16273098	16275029	1932	*	Intron (ENST00000607144.4/9487, intron 2 of 2)	17	16282014	16282088	75	1	100302124	ENST00000408428.1	-6985	ENSG00000221355	MIR1288	microRNA 1288
chr6	63347124	63348492	1369	*	Distal Intergenic	6	63275951	63319983	44033	2	51557	ENST00000370657.9	-27141	ENSG00000146166	LGSN	lengsin, lens protein with glutamine synthetase domain
chr9	124410495	124413316	2822	*	Promoter (1-2kb)	9	124353466	124415291	61826	2	5695	ENST00000498485.5	1975	ENSG00000136930	PSMB7	proteasome 20S subunit beta 7
chr2	181945871	181951287	5417	*	Distal Intergenic	2	181954241	182117518	163278	1	151242	ENST00000495820.5	-2954	ENSG00000150722	PPP1R1C	protein phosphatase 1 regulatory inhibitor subunit 1C
chr13	46606768	46608385	1618	*	Intron (ENST00000311191.10/23143, intron 1 of 18)	13	46553200	46743595	190396	1	23143	ENST00000389798.7	53568	ENSG00000136141	LRCH1	leucine rich repeats and calponin homology domain containing 1
chr3	161162774	161164060	1287	*	Intron (ENST00000468606.5/51068, intron 2 of 5)	3	161221262	161238191	16930	1	51068	ENST00000493066.5	-57202	ENSG00000169251	NMD3	NMD3 ribosome export adaptor
chr18	49725058	49727457	2400	*	Distal Intergenic	18	49783505	49786619	3115	2	10449	ENST00000591171.1	59162	ENSG00000167315	ACAA2	acetyl-CoA acyltransferase 2
chr20	34890533	34892101	1569	*	Intron (ENST00000481971.5/55902, intron 2 of 4)	20	34882827	34913805	30979	1	55902	ENST00000464399.2	7706	ENSG00000131069	ACSS2	acyl-CoA synthetase short chain family member 2
chr2	30665235	30665767	533	*	Distal Intergenic	2	30729541	30732484	2944	2	92291	ENST00000490786.1	66717	ENSG00000162949	CAPN13	calpain 13
chr1	172637815	172639629	1815	*	Distal Intergenic	1	172659103	172666876	7774	1	356	ENST00000367721.3	-19474	ENSG00000117560	FASLG	Fas ligand
chr19	42851103	42851803	701	*	Intron (ENST00000401467.6/440533, intron 1 of 4)	19	42844357	42855619	11263	2	653492	ENST00000501199.4	3816	NA	PSG10P	pregnancy specific beta-1-glycoprotein 10, pseudogene
chr13	49858106	49860278	2173	*	Distal Intergenic	13	49890591	49892998	2408	1	220429	ENST00000318353.2	-30313	ENSG00000181358	CTAGE10P	CTAGE family member 10, pseudogene
chr4	98429847	98431989	2143	*	Intron (ENST00000408927.8/5910, intron 12 of 14)	4	98379159	98396909	17751	1	5910	ENST00000514139.2	50688	ENSG00000138698	RAP1GDS1	Rap1 GTPase-GDP dissociation stimulator 1
chr2	241619501	241621390	1890	*	Promoter (1-2kb)	2	241584405	241617501	33097	2	51078	ENST00000402136.5	-2000	ENSG00000176946	THAP4	THAP domain containing 4
chr10	34732034	34734942	2909	*	Intron (ENST00000545260.5/56288, intron 1 of 22)	10	34109561	34815296	705736	2	56288	ENST00000346874.9	80354	ENSG00000148498	PARD3	par-3 family cell polarity regulator
chr7	99562532	99564618	2087	*	3' UTR	7	99558862	99576453	17592	1	79027	ENST00000394163.2	3670	ENSG00000197343	ZNF655	zinc finger protein 655
chr14	91118594	91120270	1677	*	Intron (ENST00000521334.5/80017, intron 1 of 4)	14	91114700	91225355	110656	1	80017	ENST00000523771.5	3894	ENSG00000133943	DGLUCY	D-glutamate cyclase
chr5	143154200	143155685	1486	*	Intron (ENST00000645722.2/23092, intron 20 of 22)	5	143164913	143226485	61573	1	23092	ENST00000486650.1	-9228	ENSG00000145819	ARHGAP26	Rho GTPase activating protein 26
chr9	112029519	112030904	1386	*	Exon (ENST00000658557.1/105376220, exon 3 of 3)	9	112028570	112039143	10574	2	105376220	ENST00000658557.1	8239	NA	LINC02977	long intergenic non-protein coding RNA 2977
chr12	7850886	7852808	1923	*	Intron (ENST00000340749.9/144195, intron 4 of 12)	12	7812513	7863455	50943	2	144195	ENST00000616981.4	10647	ENSG00000173262	SLC2A14	solute carrier family 2 member 14
chr1	207389439	207391142	1704	*	Distal Intergenic	1	207336754	207386804	50051	1	1604	ENST00000634386.1	52685	ENSG00000196352	CD55	CD55 molecule (Cromer blood group)
chr13	33279553	33280852	1300	*	Promoter (1-2kb)	13	33277553	33281334	3782	1	100874241	ENST00000592544.5	2000	ENSG00000236581	STARD13-AS	STARD13 antisense RNA
chr11	69687598	69690217	2620	*	Distal Intergenic	11	69671378	69675416	4039	2	220064	ENST00000542341.1	-12182	ENSG00000149716	LTO1	LTO1 maturation factor of ABCE1
chr1	155892190	155895031	2842	*	Exon (ENST00000638126.1/ENST00000638126.1, exon 1 of 1)	1	155910095	155910791	697	2	6016	ENST00000462687.1	15760	ENSG00000143622	RIT1	Ras like without CAAX 1
chr8	133234609	133237838	3230	*	3' UTR	8	133244161	133244390	230	2	10397	ENST00000675414.1	6552	ENSG00000104419	NDRG1	N-myc downstream regulated 1
chr18	23527894	23531277	3384	*	Promoter (<=1kb)	18	23529338	23531782	2445	1	29919	ENST00000591367.5	0	ENSG00000141452	RMC1	regulator of MON1-CCZ1
chr11	104451461	104453491	2031	*	Intron (ENST00000536529.5/102723895, intron 4 of 4)	11	104568485	104570078	1594	2	102723895	ENST00000662800.1	116587	ENSG00000256422	LINC02552	long intergenic non-protein coding RNA 2552
chr6	106134130	106136016	1887	*	Intron (ENST00000636437.1/9474, intron 6 of 6)	6	106098940	106109939	11000	1	639	ENST00000369089.3	35190	ENSG00000057657	PRDM1	PR/SET domain 1
chr2	152496957	152498427	1471	*	Intron (ENST00000288670.14/114793, intron 1 of 25)	2	152578621	152607653	29033	1	114793	ENST00000492942.1	-80194	ENSG00000157827	FMNL2	formin like 2
chr4	42313057	42314606	1550	*	Intron (ENST00000503321.1/105374428, intron 1 of 2)	4	42281830	42391233	109404	2	105374428	ENST00000503321.1	76627	ENSG00000250781	LOC105374428	uncharacterized LOC105374428
chr18	14104161	14105388	1228	*	3' UTR	18	14082167	14132428	50262	2	162655	ENST00000591393.1	27040	ENSG00000175322	ZNF519	zinc finger protein 519
chr16	86663672	86666495	2824	*	Intron (ENST00000565822.1/ENST00000565822.1, intron 2 of 2)	16	86710122	86738461	28340	1	102724344	ENST00000647615.1	-43627	ENSG00000261175	LINC02188	long intergenic non-protein coding RNA 2188
chr8	97795710	97799076	3367	*	Intron (ENST00000619747.1/55353, intron 1 of 6)	8	97775849	97819164	43316	1	55353	ENST00000517924.5	19861	ENSG00000104341	LAPTM4B	lysosomal protein transmembrane 4 beta
chr3	120469169	120470327	1159	*	Intron (ENST00000659560.1/107986121, intron 1 of 2)	3	120409957	120450993	41037	2	11167	ENST00000464690.5	-18176	ENSG00000163430	FSTL1	follistatin like 1
chr6	82963063	82964428	1366	*	Intron (ENST00000369747.8/90025, intron 8 of 9)	6	82892467	82894033	1567	2	90025	ENST00000503942.1	-69030	ENSG00000118420	UBE3D	ubiquitin protein ligase E3D
chr15	44489146	44490443	1298	*	Promoter (<=1kb)	15	44490992	44503879	12888	1	51496	ENST00000561189.1	-549	ENSG00000137770	CTDSPL2	CTD small phosphatase like 2
chrX	65931437	65934217	2781	*	Exon (ENST00000650998.1/ENST00000650998.1, exon 2 of 3)	23	66015426	66020422	4997	1	115891964	ENST00000618234.5	-81209	ENSG00000274536	MIR223HG	MIR223 host gene
chr3	37182685	37184215	1531	*	Promoter (<=1kb)	3	37121464	37183689	62226	2	9209	ENST00000461672.5	0	ENSG00000093167	LRRFIP2	LRR binding FLII interacting protein 2
chr4	74108325	74110949	2625	*	Distal Intergenic	4	74114174	74242210	128037	1	441024	ENST00000429519.5	-3225	ENSG00000163738	MTHFD2L	methylenetetrahydrofolate dehydrogenase (NADP+ dependent) 2 like
chr9	21869310	21874795	5486	*	Intron (ENST00000404796.3/4507, intron 4 of 4)	9	21859323	21862220	2898	1	4507	ENST00000484957.1	9987	ENSG00000099810	MTAP	methylthioadenosine phosphorylase
chr2	231099576	231101067	1492	*	Intron (ENST00000677230.1/5707, intron 16 of 23)	2	231085080	231109122	24043	1	5707	ENST00000488354.1	14496	ENSG00000173692	PSMD1	proteasome 26S subunit, non-ATPase 1
chr10	127990514	127992056	1543	*	Intron (ENST00000254667.8/5791, intron 2 of 20)	10	127987344	128056170	68827	1	5791	ENST00000471218.5	3170	ENSG00000132334	PTPRE	protein tyrosine phosphatase receptor type E
chr7	88254131	88255438	1308	*	Intron (ENST00000594469.5/ENST00000594469.5, intron 1 of 2)	7	88206456	88226993	20538	2	6717	ENST00000394641.7	-27138	ENSG00000075142	SRI	sorcin
chr14	30964439	30969061	4623	*	Promoter (<=1kb)	14	30947112	30964509	17398	2	29966	ENST00000555152.1	0	ENSG00000196792	STRN3	striatin 3
chr17	59700226	59701277	1052	*	5' UTR	17	59674636	59707415	32780	2	51651	ENST00000587935.1	6138	ENSG00000141378	PTRH2	peptidyl-tRNA hydrolase 2
chr7	16935137	16935883	747	*	Intron (ENST00000645559.1/107986772, intron 1 of 1)	7	16916359	17204765	288407	1	107986772	ENST00000645559.1	18778	NA	LOC107986772	uncharacterized LOC107986772
chr14	101971016	101973799	2784	*	Intron (ENST00000680001.1/1778, intron 1 of 23)	14	101964688	102004683	39996	1	1778	ENST00000681751.1	6328	ENSG00000197102	DYNC1H1	dynein cytoplasmic 1 heavy chain 1
chr20	23147356	23149076	1721	*	Exon (ENST00000623468.1/ENST00000623468.1, exon 1 of 1)	20	23125074	23132635	7562	2	200261	ENST00000652955.1	-14721	ENSG00000233746	LINC00656	long intergenic non-protein coding RNA 656
chr1	112866321	112866916	596	*	Intron (ENST00000658577.2/105378912, intron 1 of 1)	1	112820174	112850643	30470	2	100996702	ENST00000401018.5	-15678	ENSG00000215866	LINC01356	long intergenic non-protein coding RNA 1356
chr7	76074638	76077253	2616	*	Exon (ENST00000421546.1/ENST00000421546.1, exon 1 of 1)	7	76060368	76065173	4806	1	4191	ENST00000424167.2	14270	ENSG00000146701	MDH2	malate dehydrogenase 2
chr18	74745920	74746842	923	*	Intron (ENST00000582337.5/55628, intron 3 of 4)	18	74631020	74921058	290039	1	55628	ENST00000577538.5	114900	ENSG00000215421	ZNF407	zinc finger protein 407
chr1	3482429	3483423	995	*	Distal Intergenic	1	3472769	3481113	8345	1	27237	ENST00000485984.1	9660	ENSG00000130762	ARHGEF16	Rho guanine nucleotide exchange factor 16
chr15	74525295	74527137	1843	*	Distal Intergenic	15	74541206	74598129	56924	1	10620	ENST00000622429.1	-14069	ENSG00000179361	ARID3B	AT-rich interaction domain 3B
chr6	85489994	85491535	1542	*	3' UTR	6	85485397	85491325	5929	1	4907	ENST00000437581.1	4597	ENSG00000135318	NT5E	5'-nucleotidase ecto
chr19	24054360	24055207	848	*	Intron (ENST00000664647.1/9534, intron 4 of 5)	19	24048256	24058108	9853	1	9534	ENST00000667700.1	6104	ENSG00000213096	ZNF254	zinc finger protein 254
chr2	226078630	226079750	1121	*	Distal Intergenic	2	226658710	226658793	84	2	100847053	ENST00000582265.1	579043	ENSG00000263363	MIR5702	microRNA 5702
chr19	46900631	46903777	3147	*	Intron (ENST00000672722.1/2909, intron 1 of 6)	19	46918676	47004307	85632	1	2909	ENST00000614079.1	-14899	ENSG00000160007	ARHGAP35	Rho GTPase activating protein 35
chr2	74740156	74742176	2021	*	Exon (ENST00000674157.1/102724482, exon 2 of 5)	2	74715269	74805979	90711	1	102724497	ENST00000690069.1	24887	NA	LOC102724497	uncharacterized LOC102724497
chr7	93115005	93116023	1019	*	Promoter (1-2kb)	7	93102249	93117962	15714	2	54809	ENST00000446617.1	1939	ENSG00000205413	SAMD9	sterile alpha motif domain containing 9
chr11	129643011	129643659	649	*	Distal Intergenic	11	129612116	129617269	5154	2	101929557	ENST00000631195.1	-25742	ENSG00000281097	LINC01395	long intergenic non-protein coding RNA 1395
chr9	124664759	124666882	2124	*	Intron (ENST00000429139.2/100379345, intron 1 of 1)	9	124658412	124698631	40220	1	100379345	ENST00000429139.2	6347	ENSG00000224020	MIR181A2HG	MIR181A2 host gene
chr1	161114112	161116040	1929	*	Promoter (1-2kb)	1	161100561	161118037	17477	2	5202	ENST00000368010.4	1997	ENSG00000143256	PFDN2	prefoldin subunit 2
chr9	72138660	72141613	2954	*	Intron (ENST00000545168.5/9615, intron 1 of 13)	9	72149351	72252223	102873	1	9615	ENST00000238018.8	-7738	ENSG00000119125	GDA	guanine deaminase
chr7	138435087	138436112	1026	*	Distal Intergenic	7	138460259	138589996	129738	1	8805	ENST00000343526.9	-24147	ENSG00000122779	TRIM24	tripartite motif containing 24
chr16	1684960	1690062	5103	*	Promoter (<=1kb)	16	1685381	1698976	13596	1	90861	ENST00000565851.5	0	ENSG00000206053	JPT2	Jupiter microtubule associated homolog 2
chr7	27915997	27916942	946	*	Intron (ENST00000427814.5/221895, intron 1 of 3)	7	27832805	27864080	31276	2	221895	ENST00000466516.1	-51917	ENSG00000153814	JAZF1	JAZF zinc finger 1
chr2	8685185	8685910	726	*	Distal Intergenic	2	8682780	8684031	1252	1	3398	ENST00000472142.1	2405	ENSG00000115738	ID2	inhibitor of DNA binding 2
chr8	41507751	41508939	1189	*	Intron (ENST00000687203.1/51125, intron 5 of 5)	8	41505273	41510886	5614	1	51125	ENST00000523128.2	2478	ENSG00000147533	GOLGA7	golgin A7
chr18	14105504	14106624	1121	*	Exon (ENST00000590202.3/162655, exon 3 of 3)	18	14082167	14132428	50262	2	162655	ENST00000591393.1	25804	ENSG00000175322	ZNF519	zinc finger protein 519
chr6	144796008	144800866	4859	*	Promoter (<=1kb)	6	144797745	144828855	31111	1	7402	ENST00000432686.5	0	ENSG00000152818	UTRN	utrophin
chr3	58997218	58999843	2626	*	Intron (ENST00000493123.1/101929238, intron 1 of 1)	3	58953487	59046311	92825	2	200844	ENST00000478363.1	46468	ENSG00000163689	CFAP20DC	CFAP20 domain containing
chr11	110193812	110197034	3223	*	3' UTR	11	110185073	110233466	48394	2	5962	ENST00000645312.1	36432	ENSG00000137710	RDX	radixin
chr1	37864907	37866566	1660	*	Promoter (<=1kb)	1	37862340	37864849	2510	2	3633	ENST00000487328.1	-58	ENSG00000204084	INPP5B	inositol polyphosphate-5-phosphatase B
chr11	18987662	18988104	443	*	Distal Intergenic	11	18933499	18939414	5916	2	259249	ENST00000526914.2	-48248	ENSG00000170255	MRGPRX1	MAS related GPR family member X1
chr14	92759406	92760979	1574	*	Distal Intergenic	14	92703844	92748679	44836	2	5641	ENST00000393218.6	-10727	ENSG00000100600	LGMN	legumain
chr4	150768747	150771069	2323	*	Intron (ENST00000651943.2/987, intron 34 of 56)	4	150840540	150848887	8348	2	987	ENST00000502839.1	77818	ENSG00000198589	LRBA	LPS responsive beige-like anchor protein
chr20	49717341	49718971	1631	*	Distal Intergenic	20	49632945	49713878	80934	2	9334	ENST00000371711.4	-3463	ENSG00000158470	B4GALT5	beta-1,4-galactosyltransferase 5
chr1	23962855	23966866	4012	*	Promoter (1-2kb)	1	23960968	23961443	476	1	55629	ENST00000579103.1	1887	ENSG00000189266	PNRC2	proline rich nuclear receptor coactivator 2
chr5	127254396	127256100	1705	*	Intron (ENST00000659841.2/ENST00000659841.2, intron 1 of 1)	5	127227617	127229828	2212	2	105379198	ENST00000656996.1	-24568	NA	LOC105379198	uncharacterized LOC105379198
chr8	125031145	125032842	1698	*	Promoter (<=1kb)	8	125024260	125032714	8455	2	9897	ENST00000519042.2	0	ENSG00000164961	WASHC5	WASH complex subunit 5
chr13	75772016	75772852	837	*	Intron (ENST00000563635.5/4008, intron 11 of 14)	13	75760661	75858675	98015	1	4008	ENST00000465261.6	11355	ENSG00000136153	LMO7	LIM domain 7
chr3	98864857	98865739	883	*	Intron (ENST00000326840.11/131566, intron 2 of 15)	3	98825334	98895412	70079	2	131566	ENST00000486004.1	29673	ENSG00000057019	DCBLD2	discoidin, CUB and LCCL domain containing 2
chrX	45477886	45482136	4251	*	Distal Intergenic	23	45505388	45523644	18257	1	101927528	ENST00000435394.5	-23252	ENSG00000229563	LINC01204	long intergenic non-protein coding RNA 1204
chr5	72950702	72953543	2842	*	Distal Intergenic	5	72956041	73090522	134482	1	115548	ENST00000430046.7	-2498	ENSG00000157107	FCHO2	FCH and mu domain containing endocytic adaptor 2
chr11	117089299	117091165	1867	*	Intron (ENST00000445177.6/23387, intron 1 of 24)	11	116845593	117098271	252679	2	23387	ENST00000415541.5	7106	ENSG00000160584	SIK3	SIK family kinase 3
chr4	176443377	176443873	497	*	Distal Intergenic	4	176326956	176328353	1398	1	60559	ENST00000507001.1	116421	ENSG00000129128	SPCS3	signal peptidase complex subunit 3
chr7	73466815	73468091	1277	*	Promoter (<=1kb)	7	73462464	73466387	3924	2	9031	ENST00000466844.1	-428	ENSG00000009954	BAZ1B	bromodomain adjacent to zinc finger domain 1B
chr22	38717105	38717773	669	*	Intron (ENST00000216044.10/9567, intron 4 of 11)	22	38725176	38726428	1253	1	9567	ENST00000460605.1	-7403	ENSG00000100226	GTPBP1	GTP binding protein 1
chr16	81647364	81647741	378	*	Intron (ENST00000537098.8/80790, intron 3 of 20)	16	81645360	81652290	6931	1	80790	ENST00000564666.1	2004	ENSG00000153815	CMIP	c-Maf inducing protein
chr6	137978441	137979087	647	*	Distal Intergenic	6	137944983	137957657	12675	2	105378020	ENST00000689325.1	-20784	ENSG00000226004	LINC02528	long intergenic non-protein coding RNA 2528
chr7	41107854	41108199	346	*	Exon (ENST00000665804.1/101928773, exon 2 of 5)	7	41101604	41133507	31904	1	101928773	ENST00000440213.1	6250	ENSG00000224017	LINC01449	long intergenic non-protein coding RNA 1449
chr16	19330090	19331546	1457	*	Distal Intergenic	16	19334011	19337804	3794	1	105371113	ENST00000648468.1	-2465	ENSG00000285869	LINC02858	long intergenic non-protein coding RNA 2858
chr21	36860450	36861327	878	*	Intron (ENST00000674895.3/3141, intron 6 of 10)	21	36896570	36930417	33848	2	3141	ENST00000482273.1	69090	ENSG00000159267	HLCS	holocarboxylase synthetase
chr20	5060016	5062761	2746	*	Exon (ENST00000620848.1/ENST00000620848.1, exon 1 of 1)	20	5066082	5068154	2073	2	29058	ENST00000616569.1	5393	ENSG00000089063	TMEM230	transmembrane protein 230
chr12	42473884	42475259	1376	*	Intron (ENST00000345127.9/144165, intron 1 of 7)	12	42458397	42469660	11264	2	144165	ENST00000640840.1	-4224	ENSG00000139174	PRICKLE1	prickle planar cell polarity protein 1
chr9	121356110	121357719	1610	*	Exon (ENST00000286713.7/2040, exon 2 of 7)	9	121369893	121463370	93478	1	102723324	ENST00000658975.1	-12174	NA	LOC102723324	uncharacterized LOC102723324
chr7	27677211	27679757	2547	*	Distal Intergenic	7	27525442	27662883	137442	2	11112	ENST00000265395.7	-14328	ENSG00000106049	HIBADH	3-hydroxyisobutyrate dehydrogenase
chr2	69137807	69139504	1698	*	Intron (ENST00000303714.9/84168, intron 12 of 17)	2	69103682	69103755	74	1	100423030	ENST00000577443.1	34125	ENSG00000266649	MIR3126	microRNA 3126
chr2	169819661	169821223	1563	*	Promoter (<=1kb)	2	169811757	169821229	9473	2	29081	ENST00000442181.5	6	ENSG00000138382	METTL5	methyltransferase 5, N6-adenosine
chr5	172801386	172802180	795	*	Distal Intergenic	5	172776709	172777898	1190	1	105377730	ENST00000652842.1	24677	ENSG00000253736	LOC105377730	uncharacterized LOC105377730
chr17	56698589	56700554	1966	*	Distal Intergenic	17	56791913	56795292	3380	2	339210	ENST00000570754.5	94738	ENSG00000214226	C17orf67	chromosome 17 open reading frame 67
chr19	15830946	15833604	2659	*	Promoter (<=1kb)	19	15830559	15835420	4862	1	652995	ENST00000589333.3	387	ENSG00000214049	UCA1	urothelial cancer associated 1
chr1	93694226	93695156	931	*	Intron (ENST00000370244.5/8412, intron 3 of 13)	1	93561741	93681837	120097	2	8412	ENST00000260502.11	-12389	ENSG00000137936	BCAR3	BCAR3 adaptor protein, NSP family member
chr6	106194105	106197025	2921	*	Intron (ENST00000636437.1/9474, intron 6 of 6)	6	106184476	106202429	17954	2	9474	ENST00000475645.1	5404	ENSG00000057663	ATG5	autophagy related 5
chr3	18134470	18135471	1002	*	Intron (ENST00000414318.2/9779, intron 1 of 8)	3	18013655	18041541	27887	1	339862	ENST00000624232.1	120815	NA	BALR6	B-cell acute lymphoblastic leukemia associated long RNA 6
chr6	37133517	37136429	2913	*	Distal Intergenic	6	37170152	37175428	5277	1	5292	ENST00000373509.6	-33723	ENSG00000137193	PIM1	Pim-1 proto-oncogene, serine/threonine kinase
chr2	108444913	108445769	857	*	Distal Intergenic	2	108449107	108473979	24873	1	9648	ENST00000689620.1	-3338	ENSG00000135968	GCC2	GRIP and coiled-coil domain containing 2
chr4	55865033	55867693	2661	*	Intron (ENST00000381295.7/55763, intron 4 of 18)	4	55858339	55868753	10415	1	55763	ENST00000505501.1	6694	ENSG00000090989	EXOC1	exocyst complex component 1
chr1	235468248	235470579	2332	*	Promoter (<=1kb)	1	235454287	235470930	16644	2	148789	ENST00000462374.1	351	ENSG00000162885	B3GALNT2	beta-1,3-N-acetylgalactosaminyltransferase 2
chr1	37575390	37578109	2720	*	Exon (ENST00000373062.8/29889, exon 9 of 16)	1	37566817	37570893	4077	2	29889	ENST00000462812.5	-4497	ENSG00000134697	GNL2	G protein nucleolar 2
chr12	120782919	120784041	1123	*	Exon (ENST00000353487.7/121665, exon 5 of 11)	12	120784203	120791945	7743	2	121665	ENST00000534966.1	7904	ENSG00000157837	SPPL3	signal peptide peptidase like 3
chr6	149834747	149835240	494	*	Promoter (<=1kb)	6	149826111	149836199	10089	2	84918	ENST00000463728.1	959	ENSG00000120256	LRP11	LDL receptor related protein 11
chr5	143088030	143089723	1694	*	Intron (ENST00000645722.2/23092, intron 17 of 22)	5	143121112	143222413	101302	1	23092	ENST00000419676.5	-31389	ENSG00000145819	ARHGAP26	Rho GTPase activating protein 26
chr2	85051713	85054860	3148	*	3' UTR	2	85064108	85067347	3240	2	100996478	ENST00000567718.1	12487	ENSG00000260840	LINC01964	long intergenic non-protein coding RNA 1964
chr20	18523777	18524831	1055	*	Exon (ENST00000336714.8/10483, exon 5 of 20)	20	18510977	18515984	5008	1	10483	ENST00000494645.1	12800	ENSG00000101310	SEC23B	SEC23 homolog B, COPII coat complex component
chr5	73093608	73094188	581	*	Distal Intergenic	5	73120569	73131809	11241	1	134285	ENST00000287773.5	-26381	ENSG00000157111	TMEM171	transmembrane protein 171
chr1	10598672	10600467	1796	*	Exon (ENST00000356607.9/5195, exon 4 of 9)	1	10642082	10645076	2995	2	54897	ENST00000447850.3	44609	ENSG00000130940	CASZ1	castor zinc finger 1
chr21	32596561	32597382	822	*	Intron (ENST00000673740.1/110091775, intron 2 of 8)	21	32532609	32603212	70604	2	110091775	ENST00000673984.1	5830	ENSG00000265590	CFAP298-TCP10L	CFAP298-TCP10L readthrough
chr2	152421171	152422520	1350	*	Intron (ENST00000288670.14/114793, intron 1 of 25)	2	152335174	152649826	314653	1	114793	ENST00000288670.14	85997	ENSG00000157827	FMNL2	formin like 2
chr4	41318711	41320534	1824	*	Distal Intergenic	4	41359607	41699003	339397	1	22998	ENST00000513024.5	-39073	ENSG00000064042	LIMCH1	LIM and calponin homology domains 1
chr1	85264118	85265017	900	*	Exon (ENST00000411322.1/ENST00000411322.1, exon 1 of 1)	1	85249953	85259672	9720	2	148423	ENST00000294661.8	-4446	ENSG00000162642	C1orf52	chromosome 1 open reading frame 52
chr1	182217279	182218670	1392	*	Intron (ENST00000663078.1/400799, intron 1 of 4)	1	182129310	182244399	115090	2	400799	ENST00000608183.1	25729	NA	LINC01344	long intergenic non-protein coding RNA 1344
chr20	35110985	35111757	773	*	Distal Intergenic	20	35002404	35092807	90404	2	26133	ENST00000451813.6	-18178	ENSG00000100991	TRPC4AP	transient receptor potential cation channel subfamily C member 4 associated protein
chr11	102653502	102654490	989	*	Intron (ENST00000629499.2/101928477, intron 1 of 4)	11	102641095	102683913	42819	1	101928477	ENST00000629499.2	12407	ENSG00000281655	LOC101928477	uncharacterized LOC101928477
chr5	91265746	91267116	1371	*	Intron (ENST00000650150.1/107986432, intron 3 of 3)	5	91220739	91245003	24265	2	107986433	ENST00000650098.1	-20743	NA	LOC107986433	uncharacterized LOC107986433
chr6	45446016	45446798	783	*	Intron (ENST00000483377.5/860, intron 4 of 7)	6	45422577	45547305	124729	1	860	ENST00000625924.1	23439	ENSG00000124813	RUNX2	RUNX family transcription factor 2
chr14	52111784	52112788	1005	*	Intron (ENST00000555852.1/105370498, intron 2 of 2)	14	52111122	52129625	18504	2	105370498	ENST00000555852.1	16837	NA	LINC02319	long intergenic non-protein coding RNA 2319
chr10	24814423	24815725	1303	*	Distal Intergenic	10	24583614	24723887	140274	2	57584	ENST00000396432.7	-90536	ENSG00000107863	ARHGAP21	Rho GTPase activating protein 21
chr5	58462139	58462836	698	*	Promoter (1-2kb)	5	58453987	58460139	6153	2	10769	ENST00000617412.1	-2000	ENSG00000145632	PLK2	polo like kinase 2
chr9	4292814	4294886	2073	*	Intron (ENST00000381971.8/169792, intron 1 of 10)	9	4118745	4298496	179752	2	169792	ENST00000478844.5	3610	ENSG00000107249	GLIS3	GLIS family zinc finger 3
chr1	52242177	52244491	2315	*	Intron (ENST00000287727.8/9372, intron 4 of 18)	1	52295895	52335207	39313	1	9372	ENST00000469134.1	-51404	ENSG00000157077	ZFYVE9	zinc finger FYVE-type containing 9
chr1	180117291	180118422	1132	*	Exon (ENST00000566904.1/ENST00000566904.1, exon 3 of 3)	1	180095147	180111031	15885	1	9857	ENST00000496440.1	22144	ENSG00000135837	CEP350	centrosomal protein 350
chr1	17523242	17524151	910	*	Distal Intergenic	1	17539698	17697869	158172	1	55160	ENST00000361221.8	-15547	ENSG00000074964	ARHGEF10L	Rho guanine nucleotide exchange factor 10 like
chr10	95263562	95265509	1948	*	Exon (ENST00000329399.7/9124, exon 4 of 7)	10	95263876	95273406	9531	2	9124	ENST00000493949.1	7897	ENSG00000107438	PDLIM1	PDZ and LIM domain 1
chr12	56679954	56681748	1795	*	Intron (ENST00000537473.2/10728, intron 1 of 7)	12	56663341	56687997	24657	2	10728	ENST00000537473.2	6249	ENSG00000110958	PTGES3	prostaglandin E synthase 3
chr17	65855399	65856207	809	*	Intron (ENST00000535342.7/201134, intron 20 of 26)	17	65688230	65873648	185419	2	201134	ENST00000580482.5	17441	ENSG00000154240	CEP112	centrosomal protein 112
chr6	158487575	158488654	1080	*	Intron (ENST00000367097.8/56995, intron 8 of 13)	6	158461650	158498693	37044	1	56995	ENST00000613390.1	25925	ENSG00000130338	TULP4	TUB like protein 4
chr7	90382863	90384748	1886	*	Promoter (<=1kb)	7	90383721	90413203	29483	1	9069	ENST00000416322.5	0	ENSG00000157224	CLDN12	claudin 12
chr9	93090917	93092646	1730	*	Exon (ENST00000428958.2/101927993, exon 3 of 4)	9	93091460	93095546	4087	2	101927993	ENST00000428958.2	2900	ENSG00000223446	LOC101927993	uncharacterized LOC101927993
chr2	10653493	10655673	2181	*	Exon (ENST00000381685.10/79954, exon 12 of 21)	2	10622023	10671690	49668	2	79954	ENST00000431319.1	16017	ENSG00000115761	NOL10	nucleolar protein 10
chr11	58626912	58628473	1562	*	Exon (ENST00000625104.1/ENST00000625104.1, exon 1 of 1)	11	58622665	58625733	3069	1	1270	ENST00000361987.6	4247	ENSG00000242689	CNTF	ciliary neurotrophic factor
chr1	112645630	112647284	1655	*	Exon (ENST00000485542.5/829, exon 2 of 3)	1	112659329	112670170	10842	1	829	ENST00000466066.1	-12045	ENSG00000116489	CAPZA1	capping actin protein of muscle Z-line subunit alpha 1
chr15	74523639	74524833	1195	*	Distal Intergenic	15	74541206	74598129	56924	1	10620	ENST00000622429.1	-16373	ENSG00000179361	ARID3B	AT-rich interaction domain 3B
chr2	172007660	172009645	1986	*	Intron (ENST00000493035.5/254042, intron 1 of 2)	2	171999955	172061994	62040	1	254042	ENST00000493742.1	7705	ENSG00000172878	METAP1D	methionyl aminopeptidase type 1D, mitochondrial
chr7	131163782	131166133	2352	*	Intron (ENST00000421797.6/4289, intron 2 of 18)	7	130944167	131110176	166010	2	378805	ENST00000451786.5	-53606	ENSG00000231721	LINC-PINT	long intergenic non-protein coding RNA, p53 induced transcript
chr14	81400580	81401530	951	*	Promoter (<=1kb)	14	81260652	81400324	139673	2	85439	ENST00000614646.5	-256	ENSG00000140022	STON2	stonin 2
chr6	34810575	34811376	802	*	Intron (ENST00000192788.6/54887, intron 1 of 20)	6	34792083	34877514	85432	1	54887	ENST00000192788.6	18492	ENSG00000065060	UHRF1BP1	UHRF1 binding protein 1
chr2	202965489	202966296	808	*	Intron (ENST00000402905.7/79800, intron 8 of 15)	2	203014608	203056504	41897	1	65065	ENST00000682787.1	-48312	ENSG00000144426	NBEAL1	neurobeachin like 1
chr12	77104343	77105563	1221	*	Distal Intergenic	12	77129178	77163638	34461	1	105369853	ENST00000667988.1	-23615	NA	LOC105369853	uncharacterized LOC105369853
chr6	53982847	53985069	2223	*	Exon (ENST00000505762.1/101927189, exon 2 of 3)	6	53998890	54007152	8263	1	100874282	ENST00000441845.1	-13821	ENSG00000236996	MLIP-IT1	MLIP intronic transcript 1
chr3	184317163	184318312	1150	*	Promoter (<=1kb)	3	184319199	184325021	5823	1	1981	ENST00000444861.5	-887	ENSG00000114867	EIF4G1	eukaryotic translation initiation factor 4 gamma 1
chr20	2627103	2627659	557	*	Intron (ENST00000358864.2/117532, intron 17 of 19)	20	2652593	2658039	5447	1	10528	ENST00000651302.1	-24934	ENSG00000101361	NOP56	NOP56 ribonucleoprotein
chr12	10713872	10721354	7483	*	Promoter (<=1kb)	12	10701253	10716148	14896	2	8531	ENST00000542002.5	0	ENSG00000060138	YBX3	Y-box binding protein 3
chr3	37291101	37291728	628	*	Intron (ENST00000435830.6/2803, intron 8 of 15)	3	37282183	37366750	84568	1	2803	ENST00000437131.1	8918	ENSG00000144674	GOLGA4	golgin A4
chr16	14363545	14365661	2117	*	Intron (ENST00000566054.1/105447648, intron 1 of 1)	16	14363109	14370266	7158	2	105447648	ENST00000566054.1	4605	ENSG00000260009	LINC02130	long intergenic non-protein coding RNA 2130
chr21	29403328	29404520	1193	*	Intron (ENST00000422809.5/571, intron 2 of 4)	21	29370947	29373709	2763	1	100874322	ENST00000436529.2	32381	NA	BACH1-IT2	BACH1 intronic transcript 2
chr10	35420936	35422460	1525	*	Intron (ENST00000490012.6/219771, intron 6 of 9)	10	35434111	35501661	67551	1	219771	ENST00000470025.1	-11651	ENSG00000108100	CCNY	cyclin Y
chr17	47685614	47687702	2089	*	Downstream (<=300bp)	17	47680603	47684511	3909	1	3837	ENST00000582126.1	5011	ENSG00000108424	KPNB1	karyopherin subunit beta 1
chr6	15323052	15323697	646	*	Intron (ENST00000341776.7/3720, intron 1 of 17)	6	15248855	15522040	273186	1	3720	ENST00000397311.4	74197	ENSG00000008083	JARID2	jumonji and AT-rich interaction domain containing 2
chr2	69945844	69948248	2405	*	Distal Intergenic	2	69960089	69961631	1543	2	151516	ENST00000320256.6	13383	ENSG00000179818	ASPRV1	aspartic peptidase retroviral like 1
chr7	84235854	84238785	2932	*	Intron (ENST00000448879.5/10371, intron 4 of 4)	7	83961301	84195445	234145	2	10371	ENST00000436949.5	-40409	ENSG00000075213	SEMA3A	semaphorin 3A
chr10	28550087	28551619	1533	*	Intron (ENST00000428935.6/51322, intron 3 of 7)	10	28535686	28619960	84275	1	51322	ENST00000345541.6	14401	ENSG00000095787	WAC	WW domain containing adaptor with coiled-coil
chr1	54955584	54955971	388	*	Intron (ENST00000689429.1/ENST00000689429.1, intron 1 of 1)	1	54975195	54980452	5258	2	105378736	ENST00000641734.1	24481	ENSG00000284601	LOC105378736	uncharacterized LOC105378736
chr2	239433645	239434232	588	*	Distal Intergenic	2	239401724	239402361	638	1	101928111	ENST00000428471.2	31921	ENSG00000222020	HDAC4-AS1	HDAC4 antisense RNA 1
chr19	13842454	13842842	389	*	Promoter (<=1kb)	19	13823880	13842928	19049	2	284454	ENST00000587762.2	86	NA	MIR23AHG	miR-23a/27a/24-2 cluster host gene
chr10	63439192	63439728	537	*	Intron (ENST00000399262.7/221037, intron 1 of 25)	10	63465229	63466563	1335	1	84989	ENST00000609436.1	-25501	ENSG00000272767	JMJD1C-AS1	JMJD1C antisense RNA 1
chr9	91001430	91002108	679	*	Exon (ENST00000661568.1/105376144, exon 4 of 4)	9	90997054	91001871	4818	1	105376144	ENST00000563268.1	4376	NA	LINC02957	long intergenic non-protein coding RNA 2957
chr12	64385027	64386377	1351	*	Intron (ENST00000535684.6/ENST00000535684.6, intron 2 of 4)	12	64303750	64390526	86777	2	115749	ENST00000543259.1	4149	ENSG00000185306	C12orf56	chromosome 12 open reading frame 56
chr8	42252372	42252876	505	*	Intron (ENST00000518213.2/101929897, intron 3 of 3)	8	42249052	42263406	14355	2	101929897	ENST00000521470.1	10530	NA	IKBKB-DT	IKBKB divergent transcript
chr1	97277135	97278944	1810	*	Intron (ENST00000422980.1/100873932, intron 2 of 4)	1	97265446	97296147	30702	1	100873932	ENST00000630798.1	11689	ENSG00000232878	DPYD-AS1	DPYD antisense RNA 1
chr22	41181227	41181815	589	*	Intron (ENST00000415054.1/ENST00000415054.1, intron 1 of 2)	22	41176059	41176915	857	1	2033	ENST00000635083.1	5168	ENSG00000100393	EP300	E1A binding protein p300
chr12	10205316	10205825	510	*	Distal Intergenic	12	10212458	10214123	1666	1	23710	ENST00000539408.5	-6633	ENSG00000139112	GABARAPL1	GABA type A receptor associated protein like 1
chrX	136352922	136354957	2036	*	Exon (ENST00000394143.6/139378, exon 8 of 26)	23	136306021	136416684	110664	1	139378	ENST00000394141.1	46901	ENSG00000156920	ADGRG4	adhesion G protein-coupled receptor G4
chr6	158630611	158633671	3061	*	3' UTR	6	158636474	158642788	6315	2	6993	ENST00000367088.1	9117	ENSG00000146425	DYNLT1	dynein light chain Tctex-type 1
chr17	78033882	78036042	2161	*	Intron (ENST00000636222.1/57690, intron 4 of 22)	17	78031522	78067910	36389	1	57690	ENST00000585438.1	2360	ENSG00000078687	TNRC6C	trinucleotide repeat containing adaptor 6C
chr16	68754163	68757550	3388	*	Intron (ENST00000261769.10/999, intron 2 of 15)	16	68763294	68833538	70245	1	999	ENST00000562836.5	-5744	ENSG00000039068	CDH1	cadherin 1
chr12	111577754	111579599	1846	*	Intron (ENST00000642389.2/6311, intron 1 of 26)	12	111520020	111597807	77788	2	6311	ENST00000548492.1	18208	ENSG00000204842	ATXN2	ataxin 2
chr3	38151208	38152070	863	*	Distal Intergenic	3	38139740	38141265	1526	1	4615	ENST00000463956.1	11468	ENSG00000172936	MYD88	MYD88 innate immune signal transduction adaptor
chr7	40147569	40148690	1122	*	Intron (ENST00000444074.3/79783, intron 1 of 4)	7	40135016	40499514	364499	1	79783	ENST00000416370.2	12553	ENSG00000175600	SUGCT	succinyl-CoA:glutarate-CoA transferase
chr7	82804840	82806148	1309	*	Exon (ENST00000333891.14/27445, exon 21 of 25)	7	82801537	82822590	21054	2	27445	ENST00000432078.2	16442	ENSG00000186472	PCLO	piccolo presynaptic cytomatrix protein
chr1	189619427	189619892	466	*	Distal Intergenic	1	189775465	189814918	39454	1	107985456	ENST00000419614.1	-155573	ENSG00000232212	LINC01701	long intergenic non-protein coding RNA 1701
chr8	26323244	26324544	1301	*	Promoter (<=1kb)	8	26325293	26370834	45542	1	5520	ENST00000657943.1	-749	ENSG00000221914	PPP2R2A	protein phosphatase 2 regulatory subunit Balpha
chr3	127768555	127769371	817	*	Intron (ENST00000453507.7/11343, intron 3 of 6)	3	127692117	127781870	89754	2	11343	ENST00000487473.6	12499	ENSG00000074416	MGLL	monoglyceride lipase
chr22	45709322	45710454	1133	*	Intron (ENST00000381061.8/25814, intron 4 of 10)	22	45703973	45738839	34867	1	25814	ENST00000476998.5	5349	ENSG00000130638	ATXN10	ataxin 10
chr10	117186479	117187994	1516	*	Distal Intergenic	10	117197489	117210299	12811	1	338567	ENST00000334549.1	-9495	ENSG00000186795	KCNK18	potassium two pore domain channel subfamily K member 18
chr11	119572733	119573132	400	*	Distal Intergenic	11	119608423	119659284	50862	1	105369520	ENST00000532153.1	-35291	NA	LOC105369520	uncharacterized LOC105369520
chr8	127897234	127897676	443	*	Intron (ENST00000667305.1/5820, intron 2 of 8)	8	127890715	127996670	105956	1	5820	ENST00000670626.1	6519	ENSG00000249859	PVT1	Pvt1 oncogene
chr4	124940510	124941532	1023	*	Distal Intergenic	4	124667359	124712732	45374	2	57182	ENST00000515641.1	-227778	ENSG00000151458	ANKRD50	ankyrin repeat domain containing 50
chr1	24266879	24267447	569	*	Intron (ENST00000690803.1/57822, intron 2 of 15)	1	24318764	24355312	36549	1	57822	ENST00000692334.1	-51317	ENSG00000158055	GRHL3	grainyhead like transcription factor 3
chr5	140219432	140223932	4501	*	Intron (ENST00000509589.5/84418, intron 2 of 3)	5	140175217	140228915	53699	1	84418	ENST00000644078.1	44215	ENSG00000120306	CYSTM1	cysteine rich transmembrane module containing 1
chr18	29163081	29166223	3143	*	Distal Intergenic	18	29629842	29650440	20599	1	105372045	ENST00000666254.1	-463619	ENSG00000287803	LOC105372045	uncharacterized LOC105372045
chr15	50885440	50886052	613	*	Intron (ENST00000613161.4/ENST00000613161.4, intron 2 of 4)	15	50908672	50950149	41478	1	23431	ENST00000561441.5	-22620	ENSG00000081014	AP4E1	adaptor related protein complex 4 subunit epsilon 1
chr5	38869916	38873324	3409	*	Intron (ENST00000502536.5/9180, intron 2 of 6)	5	38846012	38935641	89630	1	9180	ENST00000274276.8	23904	ENSG00000145623	OSMR	oncostatin M receptor
chr3	8739494	8741714	2221	*	Intron (ENST00000343849.3/859, intron 1 of 1)	3	8619601	8745036	125436	2	51066	ENST00000435138.5	3322	ENSG00000125046	SSUH2	ssu-2 homolog
chr6	42701923	42702993	1071	*	Intron (ENST00000230381.7/5961, intron 2 of 2)	6	42696598	42722597	26000	2	5961	ENST00000230381.7	19604	ENSG00000112619	PRPH2	peripherin 2
chr2	46856060	46857177	1118	*	Promoter (<=1kb)	2	46855688	46858579	2892	1	100134259	ENST00000495449.1	372	ENSG00000239332	LINC01119	long intergenic non-protein coding RNA 1119
chr14	50520860	50522993	2134	*	Intron (ENST00000682126.1/11183, intron 2 of 32)	14	50464078	50532087	68010	2	11183	ENST00000554091.5	9094	ENSG00000012983	MAP4K5	mitogen-activated protein kinase kinase kinase kinase 5
chr1	3164824	3165597	774	*	Intron (ENST00000511072.5/63976, intron 1 of 15)	1	3127975	3128035	61	1	100422968	ENST00000635819.1	36849	ENSG00000283572	MIR4251	microRNA 4251
chr11	10122322	10123832	1511	*	Intron (ENST00000692716.1/81846, intron 2 of 38)	11	10016461	10044615	28155	2	81846	ENST00000533661.2	-77707	ENSG00000133812	SBF2	SET binding factor 2
chr15	62770300	62770862	563	*	Intron (ENST00000636159.2/83660, intron 41 of 58)	15	62763226	62766359	3134	1	83660	ENST00000467297.1	7074	ENSG00000171914	TLN2	talin 2
chr15	48427362	48428197	836	*	Promoter (<=1kb)	15	48408504	48428577	20074	2	2200	ENST00000682767.1	380	ENSG00000166147	FBN1	fibrillin 1
chr15	62262440	62262954	515	*	Intron (ENST00000562660.1/255180, intron 5 of 17)	15	62253730	62270680	16951	2	255180	ENST00000562660.1	7726	NA	GOLGA2P11	GOLGA2 pseudogene 11
chr2	64698976	64699643	668	*	Intron (ENST00000476805.2/9792, intron 1 of 1)	2	64631621	64653913	22293	2	9792	ENST00000313349.3	-45063	ENSG00000179833	SERTAD2	SERTA domain containing 2
chr1	24374642	24375568	927	*	Intron (ENST00000337248.9/90529, intron 5 of 8)	1	24369043	24379823	10781	2	90529	ENST00000438866.1	4255	ENSG00000001460	STPG1	sperm tail PG-rich repeat containing 1
chr22	41856133	41858103	1971	*	Intron (ENST00000612482.4/6721, intron 1 of 19)	22	41873689	41877396	3708	1	6721	ENST00000462539.1	-15586	ENSG00000198911	SREBF2	sterol regulatory element binding transcription factor 2
chr10	78025190	78027099	1910	*	Exon (ENST00000372371.8/11128, exon 2 of 31)	10	77975149	78029515	54367	2	11128	ENST00000372371.8	2416	ENSG00000148606	POLR3A	RNA polymerase III subunit A
chr16	67917496	67918084	589	*	Intron (ENST00000291041.6/5681, intron 2 of 2)	16	67929898	67931485	1588	2	1506	ENST00000576915.1	13401	ENSG00000141086	CTRL	chymotrypsin like
chr4	2536874	2537118	245	*	Promoter (<=1kb)	4	2536647	2732573	195927	1	8603	ENST00000637812.2	227	ENSG00000125386	FAM193A	family with sequence similarity 193 member A
chr19	4145372	4146721	1350	*	Distal Intergenic	19	4153631	4173054	19424	1	84699	ENST00000078445.7	-6910	ENSG00000060566	CREB3L3	cAMP responsive element binding protein 3 like 3
chr17	71188893	71189861	969	*	Intron (ENST00000659670.1/101928165, intron 1 of 3)	17	71098893	71185650	86758	2	101928165	ENST00000669182.1	-3243	ENSG00000260785	CASC17	cancer susceptibility 17
chr4	146467266	146468286	1021	*	Intron (ENST00000432059.6/84068, intron 4 of 10)	4	146477879	146503903	26025	2	84068	ENST00000513583.1	35617	ENSG00000120519	SLC10A7	solute carrier family 10 member 7
chr2	152542430	152543247	818	*	Exon (ENST00000288670.14/114793, exon 3 of 26)	2	152578621	152607653	29033	1	114793	ENST00000492942.1	-35374	ENSG00000157827	FMNL2	formin like 2
chr7	44732970	44736890	3921	*	Distal Intergenic	7	44748581	44768694	20114	1	83637	ENST00000413916.5	-11691	ENSG00000122515	ZMIZ2	zinc finger MIZ-type containing 2
chr3	98848503	98856884	8382	*	Exon (ENST00000326840.11/131566, exon 3 of 16)	3	98812331	98819342	7012	2	131566	ENST00000460008.1	-29161	ENSG00000057019	DCBLD2	discoidin, CUB and LCCL domain containing 2
chr11	35077436	35077843	408	*	Distal Intergenic	11	35064720	35067192	2473	2	105376626	ENST00000687081.1	-10244	NA	LOC105376626	uncharacterized LOC105376626
chr2	191635383	191636810	1428	*	Distal Intergenic	2	191678068	191682487	4420	1	64859	ENST00000491331.5	-41258	ENSG00000173559	NABP1	nucleic acid binding protein 1
chr20	33119959	33120883	925	*	Distal Intergenic	20	33104704	33111751	7048	1	149954	ENST00000494121.1	15255	ENSG00000186191	BPIFB4	BPI fold containing family B member 4
chr6	48429858	48430838	981	*	Distal Intergenic	6	47856673	48111197	254525	2	442213	ENST00000339488.9	-318661	ENSG00000244694	PTCHD4	patched domain containing 4
chr4	181029970	181031494	1525	*	Distal Intergenic	4	181064089	181159149	95061	2	728081	ENST00000512487.1	127655	ENSG00000248197	LINC00290	long intergenic non-protein coding RNA 290
chr17	18876340	18878070	1731	*	5' UTR	17	18882589	18930935	48347	1	5636	ENST00000574451.5	-4519	ENSG00000141127	PRPSAP2	phosphoribosyl pyrophosphate synthetase associated protein 2
chr6	158760492	158762753	2262	*	Promoter (1-2kb)	6	158764661	158764753	93	2	100500851	ENST00000581555.1	2000	ENSG00000265558	MIR3918	microRNA 3918
chr20	49698771	49702569	3799	*	Intron (ENST00000371711.4/9334, intron 1 of 8)	20	49632945	49713878	80934	2	9334	ENST00000371711.4	11309	ENSG00000158470	B4GALT5	beta-1,4-galactosyltransferase 5
chr4	95584880	95585498	619	*	Distal Intergenic	4	95216043	95549206	333164	2	8633	ENST00000506749.5	-35674	ENSG00000182168	UNC5C	unc-5 netrin receptor C
chr1	67725837	67726822	986	*	Intron (ENST00000370982.4/55970, intron 2 of 3)	1	67685676	67686586	911	1	1647	ENST00000484245.1	40161	ENSG00000116717	GADD45A	growth arrest and DNA damage inducible alpha
chr14	20826618	20829418	2801	*	Distal Intergenic	14	20801346	20802855	1510	2	6035	ENST00000340900.3	-23763	ENSG00000129538	RNASE1	ribonuclease A family member 1, pancreatic
chr14	63776390	63777196	807	*	Intron (ENST00000674003.1/23224, intron 1 of 23)	14	63761899	63995099	233201	1	23224	ENST00000674003.1	14491	ENSG00000054654	SYNE2	spectrin repeat containing nuclear envelope protein 2
chr20	2130777	2132225	1449	*	Intron (ENST00000381482.8/140901, intron 3 of 3)	20	2102891	2177038	74148	1	140901	ENST00000493263.1	27886	ENSG00000125834	STK35	serine/threonine kinase 35
chr9	5446226	5447596	1371	*	Distal Intergenic	9	5450503	5470566	20064	1	29126	ENST00000381573.8	-2907	ENSG00000120217	CD274	CD274 molecule
chr15	66802493	66803237	745	*	Distal Intergenic	15	66711697	66717537	5841	1	4091	ENST00000558937.1	90796	ENSG00000137834	SMAD6	SMAD family member 6
chr17	64459021	64459620	600	*	Intron (ENST00000615220.4/284021, intron 4 of 8)	17	64465452	64467935	2484	1	284021	ENST00000620304.4	-5832	ENSG00000271605	MILR1	mast cell immunoglobulin like receptor 1
chr6	87481745	87485930	4186	*	Intron (ENST00000507897.5/154313, intron 14 of 15)	6	87472974	87512336	39363	1	10559	ENST00000369552.9	8771	ENSG00000164414	SLC35A1	solute carrier family 35 member A1
chr7	101923658	101924702	1045	*	Intron (ENST00000437600.9/1523, intron 2 of 22)	7	101932343	102283912	351570	1	1523	ENST00000558836.5	-7641	ENSG00000257923	CUX1	cut like homeobox 1
chr1	26871868	26873441	1574	*	Distal Intergenic	1	26863149	26864456	1308	1	2810	ENST00000339276.6	8719	ENSG00000175793	SFN	stratifin
chr4	39319239	39321156	1918	*	Promoter (<=1kb)	4	39320460	39321828	1369	2	5981	ENST00000512726.1	672	ENSG00000035928	RFC1	replication factor C subunit 1
chr2	43758882	43759892	1011	*	3' UTR	2	43745899	43765482	19584	1	130271	ENST00000490038.1	12983	ENSG00000152527	PLEKHH2	pleckstrin homology, MyTH4 and FERM domain containing H2
chr1	203705601	203707281	1681	*	Exon (ENST00000367218.7/493, exon 9 of 22)	1	203723897	203728310	4414	1	493	ENST00000458092.5	-16616	ENSG00000058668	ATP2B4	ATPase plasma membrane Ca2+ transporting 4
chr4	163694114	163694575	462	*	Intron (ENST00000274056.11/55016, intron 2 of 5)	4	163527121	163613534	86414	2	55016	ENST00000339875.9	-80580	ENSG00000145416	MARCHF1	membrane associated ring-CH-type finger 1
chr3	57792949	57794459	1511	*	Intron (ENST00000295951.7/7871, intron 2 of 21)	3	57757558	57928948	171391	1	7871	ENST00000449503.6	35391	ENSG00000163681	SLMAP	sarcolemma associated protein
chr7	141585156	141586862	1707	*	Intron (ENST00000629555.2/55750, intron 2 of 14)	7	141593155	141625585	32431	1	55750	ENST00000647898.1	-6293	ENSG00000006530	AGK	acylglycerol kinase
chr12	95116197	95119316	3120	*	Promoter (<=1kb)	12	95091707	95116973	25267	2	55785	ENST00000551521.5	0	ENSG00000180263	FGD6	FYVE, RhoGEF and PH domain containing 6
chr1	67970260	67971195	936	*	Intron (ENST00000420587.5/100289178, intron 1 of 9)	1	68045962	68050627	4666	2	9077	ENST00000646789.1	79432	ENSG00000162595	DIRAS3	DIRAS family GTPase 3
chr1	183029295	183029730	436	*	Intron (ENST00000258341.5/3915, intron 1 of 27)	1	183023420	183145592	122173	1	3915	ENST00000258341.5	5875	ENSG00000135862	LAMC1	laminin subunit gamma 1
chr10	77737926	77738709	784	*	Exon (ENST00000615610.1/ENST00000615610.1, exon 1 of 1)	10	77806796	77807977	1182	2	9231	ENST00000484525.1	69268	ENSG00000151208	DLG5	discs large MAGUK scaffold protein 5
chr4	7020634	7022957	2324	*	Intron (ENST00000448507.5/57533, intron 12 of 13)	4	7041899	7054431	12533	1	93624	ENST00000506692.1	-18942	ENSG00000173011	TADA2B	transcriptional adaptor 2B
chr1	161729595	161730914	1320	*	Distal Intergenic	1	161725901	161728142	2242	1	127943	ENST00000495397.1	3694	ENSG00000162746	FCRLB	Fc receptor like B
chr12	104602447	104605942	3496	*	Intron (ENST00000303694.6/50515, intron 2 of 2)	12	104591633	104591716	84	1	100500843	ENST00000585192.1	10814	ENSG00000264295	MIR3922	microRNA 3922
chr1	31932155	31933749	1595	*	Exon (ENST00000447478.1/ENST00000447478.1, exon 1 of 2)	1	31908263	31937775	29513	2	8073	ENST00000649841.1	4026	ENSG00000184007	PTP4A2	protein tyrosine phosphatase 4A2
chr5	143033202	143034853	1652	*	Intron (ENST00000645722.2/23092, intron 12 of 22)	5	143037196	143224150	186955	1	23092	ENST00000443674.5	-2343	ENSG00000145819	ARHGAP26	Rho GTPase activating protein 26
chr3	52048157	52049436	1280	*	3' UTR	3	52051632	52056165	4534	2	1849	ENST00000469623.1	6729	ENSG00000164086	DUSP7	dual specificity phosphatase 7
chr1	227933893	227936999	3107	*	Intron (ENST00000272164.6/7483, intron 1 of 3)	1	227941590	227941683	94	2	100847072	ENST00000584300.1	4684	ENSG00000264483	MIR5008	microRNA 5008
chr1	28345379	28347433	2055	*	Distal Intergenic	1	28330283	28334585	4303	1	54797	ENST00000474683.1	15096	ENSG00000130772	MED18	mediator complex subunit 18
chr4	74057399	74057847	449	*	Promoter (1-2kb)	4	74054038	74055399	1362	2	10895	ENST00000513150.1	-2000	ENSG00000248848	PPBPP2	pro-platelet basic protein pseudogene 2
chr4	7842032	7844836	2805	*	Promoter (<=1kb)	4	7842688	7843837	1150	2	60312	ENST00000612691.1	0	ENSG00000196526	AFAP1	actin filament associated protein 1
chr11	4464357	4465233	877	*	Intron (ENST00000641797.3/ENST00000641797.3, intron 1 of 2)	11	4449295	4450361	1067	1	119774	ENST00000325719.4	15062	ENSG00000181963	OR52K2	olfactory receptor family 52 subfamily K member 2
chr2	32033899	32035206	1308	*	Intron (ENST00000452582.5/84661, intron 3 of 6)	2	32011886	32039754	27869	2	84661	ENST00000452582.5	4548	ENSG00000162961	DPY30	dpy-30 histone methyltransferase complex regulatory subunit
chr5	142251000	142252053	1054	*	Distal Intergenic	5	142314958	142324182	9225	2	81848	ENST00000511815.1	72129	ENSG00000187678	SPRY4	sprouty RTK signaling antagonist 4
chr15	44295858	44298033	2176	*	Intron (ENST00000299957.11/113201, intron 1 of 9)	15	44289105	44332059	42955	1	113201	ENST00000558735.1	6753	ENSG00000166734	GOLM2	golgi membrane protein 2
chr11	2179132	2182027	2896	*	Distal Intergenic	11	2173063	2173138	76	1	100616126	ENST00000584128.1	6069	ENSG00000265258	MIR4686	microRNA 4686
chr3	188880974	188882849	1876	*	3' UTR	3	188947214	189321061	373848	1	285386	ENST00000433971.5	-64365	ENSG00000188001	TPRG1	tumor protein p63 regulated 1
chr2	237184426	237185241	816	*	Distal Intergenic	2	237257091	237257676	586	1	105373953	ENST00000445534.2	-71850	NA	LOC105373953	uncharacterized LOC105373953
chr7	134515928	134516622	695	*	Distal Intergenic	7	134527567	134541412	13846	1	57016	ENST00000359579.5	-10945	ENSG00000198074	AKR1B10	aldo-keto reductase family 1 member B10
chr17	45046664	45049517	2854	*	Promoter (1-2kb)	17	45023572	45051480	27909	2	79877	ENST00000614054.5	1963	ENSG00000172992	DCAKD	dephospho-CoA kinase domain containing
chr1	85288888	85290296	1409	*	Intron (ENST00000654182.1/646626, intron 2 of 2)	1	85276715	85399963	123249	1	646626	ENST00000427819.5	12173	NA	BCL10-AS1	BCL10 antisense RNA 1
chr6	80163077	80164632	1556	*	Intron (ENST00000369760.8/594, intron 3 of 5)	6	80127269	80135887	8619	1	594	ENST00000486968.1	35808	ENSG00000083123	BCKDHB	branched chain keto acid dehydrogenase E1 subunit beta
chr6	151917087	151917642	556	*	Intron (ENST00000440973.5/2099, intron 5 of 9)	6	151936130	152118399	182270	1	2099	ENST00000641399.1	-18488	ENSG00000091831	ESR1	estrogen receptor 1
chr14	54570074	54570869	796	*	Intron (ENST00000554335.6/23034, intron 2 of 12)	14	54567632	54703867	136236	1	23034	ENST00000555112.1	2442	ENSG00000020577	SAMD4A	sterile alpha motif domain containing 4A
chr14	50896194	50897484	1291	*	Intron (ENST00000337334.7/145447, intron 9 of 12)	14	50893740	50904141	10402	1	145447	ENST00000553715.1	2454	ENSG00000131969	ABHD12B	abhydrolase domain containing 12B
chr12	12802278	12805627	3350	*	Intron (ENST00000540583.5/81575, intron 2 of 3)	12	12813316	12825107	11792	1	51202	ENST00000541537.5	-7689	ENSG00000213782	DDX47	DEAD-box helicase 47
chr6	38509268	38510526	1259	*	Intron (ENST00000314100.10/114781, intron 5 of 9)	6	38481692	38482531	840	1	101929425	ENST00000412822.1	27576	ENSG00000226533	BTBD9-AS1	BTBD9 antisense RNA 1
chr15	65178167	65179052	886	*	Exon (ENST00000300107.7/10845, exon 3 of 14)	15	65166651	65184484	17834	2	10845	ENST00000559218.1	5432	ENSG00000166855	CLPX	caseinolytic mitochondrial matrix peptidase chaperone subunit X
chr11	129836153	129837267	1115	*	Intron (ENST00000281441.8/120224, intron 1 of 5)	11	129850332	129859215	8884	1	120224	ENST00000524567.1	-13065	ENSG00000151715	TMEM45B	transmembrane protein 45B
chr6	113763626	113764033	408	*	Distal Intergenic	6	113857345	113863475	6131	1	4082	ENST00000612661.2	-93312	ENSG00000277443	MARCKS	myristoylated alanine rich protein kinase C substrate
chr7	22667679	22668245	567	*	Intron (ENST00000650428.1/541472, intron 1 of 2)	7	22649960	22665533	15574	2	401312	ENST00000414116.1	-2146	ENSG00000105889	LOC401312	uncharacterized LOC401312
chr14	80638226	80639435	1210	*	Intron (ENST00000554502.5/145508, intron 8 of 14)	14	80490479	80580425	89947	2	145508	ENST00000556061.5	-57801	ENSG00000100629	CEP128	centrosomal protein 128
chr1	233260730	233261899	1170	*	Exon (ENST00000258229.14/80003, exon 4 of 34)	1	233135013	233258152	123140	2	80003	ENST00000430153.5	-2578	ENSG00000135749	PCNX2	pecanex 2
chr7	128893228	128893767	540	*	Exon (ENST00000610776.5/375616, exon 12 of 40)	7	128889947	128903352	13406	2	375616	ENST00000616669.4	9585	ENSG00000135253	KCP	kielin cysteine rich BMP regulator
chrX	78106870	78108343	1474	*	Intron (ENST00000644362.1/5230, intron 1 of 10)	23	78104248	78129295	25048	1	5230	ENST00000373316.5	2622	ENSG00000102144	PGK1	phosphoglycerate kinase 1
chr13	98775904	98777054	1151	*	Distal Intergenic	13	98683801	98752672	68872	2	6564	ENST00000376503.10	-23232	ENSG00000088386	SLC15A1	solute carrier family 15 member 1
chr19	43847165	43847807	643	*	3' UTR	19	43833505	43848898	15394	1	284349	ENST00000324461.9	13660	ENSG00000167637	ZNF283	zinc finger protein 283
chr9	94166088	94166660	573	*	Promoter (<=1kb)	9	94166258	94179563	13306	1	112903833	ENST00000652769.1	0	ENSG00000269929	MIRLET7A1HG	miRlet-7a-1/let-7f-1/let-7d cluster host gene
chr3	170992419	170993085	667	*	Intron (ENST00000655926.1/ENST00000655926.1, intron 1 of 2)	3	171005416	171007470	2055	2	6514	ENST00000471379.1	14385	ENSG00000163581	SLC2A2	solute carrier family 2 member 2
chr14	72022533	72024192	1660	*	Intron (ENST00000553525.6/9628, intron 2 of 17)	14	71964792	72540333	575542	1	9628	ENST00000407322.8	57741	ENSG00000182732	RGS6	regulator of G protein signaling 6
chr1	235908264	235911847	3584	*	Distal Intergenic	1	235791573	235883640	92068	2	1130	ENST00000465349.5	-24624	ENSG00000143669	LYST	lysosomal trafficking regulator
chr10	6298605	6300471	1867	*	Intron (ENST00000659311.1/399715, intron 1 of 4)	10	6312160	6329914	17755	1	399715	ENST00000670683.1	-11689	ENSG00000215244	LINC02649	long intergenic non-protein coding RNA 2649
chr1	150262209	150263462	1254	*	Promoter (<=1kb)	1	150263044	150264891	1848	1	23632	ENST00000607082.1	0	ENSG00000118298	CA14	carbonic anhydrase 14
chr13	99066484	99069329	2846	*	Intron (ENST00000652315.1/23348, intron 1 of 56)	13	98955435	99086393	130959	2	23348	ENST00000479769.1	17064	ENSG00000088387	DOCK9	dedicator of cytokinesis 9
chr20	45060928	45061457	530	*	Intron (ENST00000499879.6/6789, intron 9 of 9)	20	45092310	45101112	8803	2	3787	ENST00000306117.5	39655	ENSG00000124134	KCNS1	potassium voltage-gated channel modifier subfamily S member 1
chr3	98839021	98840721	1701	*	Intron (ENST00000326840.11/131566, intron 3 of 15)	3	98812331	98819342	7012	2	131566	ENST00000460008.1	-19679	ENSG00000057019	DCBLD2	discoidin, CUB and LCCL domain containing 2
chr20	4457296	4458613	1318	*	Distal Intergenic	20	4220630	4249287	28658	2	146	ENST00000379453.6	-208009	ENSG00000171873	ADRA1D	adrenoceptor alpha 1D
chr7	32500296	32502118	1823	*	Intron (ENST00000485228.1/23080, intron 1 of 2)	7	32495526	32586166	90641	1	23080	ENST00000409301.5	4770	ENSG00000105778	AVL9	AVL9 cell migration associated
chr4	147830407	147832957	2551	*	Intron (ENST00000510379.1/79658, intron 3 of 4)	4	147860983	148072776	211794	1	79658	ENST00000506054.5	-28026	ENSG00000071205	ARHGAP10	Rho GTPase activating protein 10
chr5	140259067	140262634	3568	*	Exon (ENST00000524074.1/5201, exon 4 of 5)	5	140245347	140281535	36189	2	5201	ENST00000512707.1	18901	ENSG00000113068	PFDN1	prefoldin subunit 1
chr6	49325961	49326946	986	*	Distal Intergenic	6	49430360	49463253	32894	2	4594	ENST00000274813.4	136307	ENSG00000146085	MMUT	methylmalonyl-CoA mutase
chr19	52664935	52667073	2139	*	Intron (ENST00000601257.5/55769, intron 2 of 6)	19	52594060	52660844	66785	2	55769	ENST00000600714.5	-4091	ENSG00000167766	ZNF83	zinc finger protein 83
chr10	116946605	116949140	2536	*	Exon (ENST00000355371.9/57698, exon 7 of 17)	10	116954049	116960331	6283	2	57698	ENST00000490615.1	11191	ENSG00000187164	SHTN1	shootin 1
chr6	48765592	48767068	1477	*	Intron (ENST00000657524.1/ENST00000657524.1, intron 2 of 2)	6	47856673	48111197	254525	2	442213	ENST00000339488.9	-654395	ENSG00000244694	PTCHD4	patched domain containing 4
chrX	136220839	136221249	411	*	Promoter (<=1kb)	23	136216814	136220813	4000	2	79649	ENST00000471510.1	-26	ENSG00000129680	MAP7D3	MAP7 domain containing 3
chr4	12426167	12426559	393	*	Distal Intergenic	4	12223466	12251286	27821	1	101929019	ENST00000667495.1	202701	ENSG00000251210	LINC02270	long intergenic non-protein coding RNA 2270
chr9	91791208	91791670	463	*	Intron (ENST00000375715.5/4920, intron 1 of 12)	9	91755940	91775781	19842	2	4920	ENST00000548585.2	-15427	ENSG00000169071	ROR2	receptor tyrosine kinase like orphan receptor 2
chr16	27364583	27366322	1740	*	3' UTR	16	27355348	27362296	6949	1	3566	ENST00000563886.1	9235	ENSG00000077238	IL4R	interleukin 4 receptor
chr1	52750283	52751118	836	*	Intron (ENST00000294353.7/79699, intron 1 of 13)	1	52726467	52816638	90172	1	79699	ENST00000545132.5	23816	ENSG00000162378	ZYG11B	zyg-11 family member B, cell cycle regulator
chr2	181393348	181393974	627	*	Intron (ENST00000435411.6/101927156, intron 4 of 4)	2	181331400	181399751	68352	1	101927156	ENST00000659181.1	61948	NA	LINC01934	long intergenic non-protein coding RNA 1934
chr1	8985567	8986808	1242	*	Distal Intergenic	1	9002973	9026423	23451	2	155184	ENST00000400906.2	39615	ENSG00000197241	SLC2A7	solute carrier family 2 member 7
chr22	38717888	38719704	1817	*	Intron (ENST00000216044.10/9567, intron 4 of 11)	22	38725176	38726428	1253	1	9567	ENST00000460605.1	-5472	ENSG00000100226	GTPBP1	GTP binding protein 1
chr7	93171877	93172458	582	*	Distal Intergenic	7	93130056	93148385	18330	2	219285	ENST00000318238.9	-23492	ENSG00000177409	SAMD9L	sterile alpha motif domain containing 9 like
chr9	4137361	4138587	1227	*	Intron (ENST00000324333.14/169792, intron 1 of 9)	9	4118745	4145193	26449	2	169792	ENST00000462164.5	6606	ENSG00000107249	GLIS3	GLIS family zinc finger 3
chr14	100871059	100872492	1434	*	Promoter (1-2kb)	14	100869060	100869148	89	1	574450	ENST00000385254.3	1999	ENSG00000207989	MIR493	microRNA 493
chr17	41129720	41133890	4171	*	Distal Intergenic	17	41123091	41124182	1092	2	83755	ENST00000394014.2	-5538	ENSG00000213416	KRTAP4-12	keratin associated protein 4-12
chr1	12159347	12160847	1501	*	Distal Intergenic	1	12166943	12167038	96	1	102465836	ENST00000622420.1	-6096	ENSG00000283789	MIR7846	microRNA 7846
chr11	32658838	32659414	577	*	Intron (ENST00000335185.10/493860, intron 9 of 17)	11	32602725	32635832	33108	2	493860	ENST00000528333.1	-23006	ENSG00000186714	CCDC73	coiled-coil domain containing 73
chr6	111011171	111011862	692	*	Intron (ENST00000368864.8/84154, intron 7 of 8)	6	110982316	111024327	42012	1	84154	ENST00000425871.1	28855	ENSG00000197498	RPF2	ribosome production factor 2 homolog
chrX	43880045	43880475	431	*	Promoter (1-2kb)	23	43843800	43882303	38504	2	4129	ENST00000468431.1	1828	ENSG00000069535	MAOB	monoamine oxidase B
chr3	17038617	17041373	2757	*	Intron (ENST00000615277.5/23228, intron 3 of 5)	3	17010494	17081546	71053	1	23228	ENST00000419842.1	28123	ENSG00000154822	PLCL2	phospholipase C like 2
chr14	22925849	22926418	570	*	Promoter (<=1kb)	14	22924499	22926456	1958	2	10419	ENST00000556043.5	38	ENSG00000100462	PRMT5	protein arginine methyltransferase 5
chr10	28321564	28323092	1529	*	Intron (ENST00000441595.2/143098, intron 2 of 11)	10	28054143	28334486	280344	2	143098	ENST00000441595.2	11394	ENSG00000150054	MPP7	MAGUK p55 scaffold protein 7
chr15	75515963	75517599	1637	*	Exon (ENST00000618819.5/5780, exon 5 of 13)	15	75513191	75524274	11084	2	5780	ENST00000561731.1	6675	ENSG00000169410	PTPN9	protein tyrosine phosphatase non-receptor type 9
chr16	9125957	9126801	845	*	Distal Intergenic	16	9092191	9113181	20991	1	29035	ENST00000574285.2	33766	ENSG00000182831	C16orf72	chromosome 16 open reading frame 72
chr5	126471479	126473012	1534	*	Promoter (<=1kb)	5	126472238	126483646	11409	1	65983	ENST00000504859.5	0	ENSG00000155324	GRAMD2B	GRAM domain containing 2B
chr11	111635630	111636189	560	*	Intron (ENST00000304987.4/23235, intron 3 of 14)	11	111602449	111730855	128407	1	23235	ENST00000304987.4	33181	ENSG00000170145	SIK2	salt inducible kinase 2
chr17	30767825	30768918	1094	*	Promoter (1-2kb)	17	30766503	30787711	21209	1	440423	ENST00000582329.1	1322	NA	SUZ12P1	SUZ12 pseudogene 1
chr2	158010725	158011578	854	*	Intron (ENST00000605860.5/151531, intron 2 of 9)	2	158101868	158135227	33360	1	151531	ENST00000460456.1	-90290	ENSG00000007001	UPP2	uridine phosphorylase 2
chr2	237673307	237673907	601	*	Intron (ENST00000308482.14/9208, intron 1 of 23)	2	237683404	237684473	1070	1	9208	ENST00000489295.5	-9497	ENSG00000124831	LRRFIP1	LRR binding FLII interacting protein 1
chr12	78698196	78698948	753	*	Distal Intergenic	12	78863993	79450279	586287	1	6857	ENST00000393240.7	-165045	ENSG00000067715	SYT1	synaptotagmin 1
chr8	18425910	18427079	1170	*	Distal Intergenic	8	18391287	18400993	9707	1	10	ENST00000520116.1	34623	ENSG00000156006	NAT2	N-acetyltransferase 2
chr7	30142556	30142928	373	*	Intron (ENST00000324453.13/222166, intron 1 of 2)	7	30145801	30162760	16960	1	222166	ENST00000324489.5	-2873	ENSG00000180354	MTURN	maturin, neural progenitor differentiation regulator homolog
chr12	83880203	83880825	623	*	Distal Intergenic	12	83889717	84186562	296846	2	107984536	ENST00000688936.1	305737	ENSG00000289309	LOC107984536	uncharacterized LOC107984536
chr6	42239947	42240368	422	*	Intron (ENST00000541110.5/55809, intron 15 of 17)	6	42206807	42217861	11055	2	55173	ENST00000053468.4	-22086	ENSG00000048544	MRPS10	mitochondrial ribosomal protein S10
chr1	120534291	120536090	1800	*	Promoter (<=1kb)	1	120519468	120536339	16872	2	100996724	ENST00000647832.1	249	NA	PDE4DIPP2	PDE4DIP pseudogene 2
chr2	127721025	127722819	1795	*	Exon (ENST00000322313.9/55339, exon 14 of 22)	2	127701497	127705242	3746	1	84826	ENST00000310981.6	19528	ENSG00000173349	SFT2D3	SFT2 domain containing 3
chr17	56681372	56682495	1124	*	Distal Intergenic	17	56593699	56595611	1913	1	9241	ENST00000332822.6	87673	ENSG00000183691	NOG	noggin
chr6	106545566	106548777	3212	*	Promoter (<=1kb)	6	106544584	106552314	7731	1	202	ENST00000487681.1	982	ENSG00000112297	CRYBG1	crystallin beta-gamma domain containing 1
chr7	149355549	149355987	439	*	Distal Intergenic	7	149398204	149401456	3253	1	101928733	ENST00000417506.1	-42217	ENSG00000228151	LOC101928733	uncharacterized LOC101928733
chr11	33372094	33373097	1004	*	Distal Intergenic	11	33376108	33674102	297995	1	25758	ENST00000658780.2	-3011	ENSG00000110427	KIAA1549L	KIAA1549 like
chr16	11848483	11849585	1103	*	Promoter (1-2kb)	16	11846560	11851045	4486	2	26156	ENST00000571988.5	1460	ENSG00000171490	RSL1D1	ribosomal L1 domain containing 1
chr2	11203139	11204897	1759	*	Intron (ENST00000315872.11/9475, intron 20 of 32)	2	11192676	11195210	2535	2	9475	ENST00000493096.1	-7929	ENSG00000134318	ROCK2	Rho associated coiled-coil containing protein kinase 2
chr8	121810582	121812902	2321	*	Intron (ENST00000648171.1/594842, intron 6 of 8)	8	121668978	121697600	28623	2	105375732	ENST00000666599.1	-112982	NA	LINC02855	long intergenic non-protein coding RNA 2855
chr19	40229111	40230336	1226	*	3' UTR	19	40222208	40226697	4490	2	79935	ENST00000599263.6	-2414	ENSG00000105219	CCNP	cyclin P
chr19	34397511	34397918	408	*	Promoter (1-2kb)	19	34396315	34409364	13050	1	84306	ENST00000592740.5	1196	ENSG00000126249	PDCD2L	programmed cell death 2 like
chr2	61597684	61599889	2206	*	Distal Intergenic	2	61477689	61538741	61053	2	7514	ENST00000676553.1	-58943	ENSG00000082898	XPO1	exportin 1
chr2	171711744	171712647	904	*	Promoter (<=1kb)	2	171712402	171715376	2975	1	1781	ENST00000476551.1	0	ENSG00000077380	DYNC1I2	dynein cytoplasmic 1 intermediate chain 2
chr16	84728427	84734621	6195	*	Promoter (<=1kb)	16	84733138	84744780	11643	1	9100	ENST00000566512.1	0	ENSG00000103194	USP10	ubiquitin specific peptidase 10
chr3	8868685	8871024	2340	*	Intron (ENST00000427329.5/56852, intron 3 of 3)	3	8890109	8902398	12290	2	56852	ENST00000429790.1	31374	ENSG00000070950	RAD18	RAD18 E3 ubiquitin protein ligase
chr12	55919305	55919634	330	*	Intron (ENST00000408946.7/84305, intron 1 of 2)	12	55901687	55927111	25425	2	84305	ENST00000302533.6	7477	ENSG00000170473	PYM1	PYM homolog 1, exon junction complex associated factor
chr15	41939292	41942603	3312	*	Exon (ENST00000569223.1/30844, exon 3 of 3)	15	41921417	41929286	7870	1	101928363	ENST00000564168.2	17875	ENSG00000259883	EHD4-AS1	EHD4 antisense RNA 1
chr12	29242000	29242506	507	*	Intron (ENST00000686974.1/55711, intron 1 of 7)	12	29223745	29334072	110328	1	55711	ENST00000547116.5	18255	ENSG00000064763	FAR2	fatty acyl-CoA reductase 2
chr5	115459308	115463962	4655	*	Distal Intergenic	5	115364201	115415268	51068	2	105379130	ENST00000691850.1	-44040	ENSG00000289497	LOC105379130	uncharacterized LOC105379130
chr3	108130710	108133600	2891	*	Intron (ENST00000607746.1/101929623, intron 1 of 2)	3	108125821	108138610	12790	1	101929623	ENST00000607746.1	4889	ENSG00000271856	LINC01215	long intergenic non-protein coding RNA 1215
chr7	41224278	41224581	304	*	Distal Intergenic	7	41101604	41133507	31904	1	101928773	ENST00000440213.1	122674	ENSG00000224017	LINC01449	long intergenic non-protein coding RNA 1449
chr1	10509966	10511863	1898	*	Intron (ENST00000472851.1/5195, intron 2 of 3)	1	10535888	10536289	402	1	5195	ENST00000492696.1	-24025	ENSG00000142655	PEX14	peroxisomal biogenesis factor 14
chr5	157387124	157387759	636	*	Intron (ENST00000616178.4/26999, intron 29 of 31)	5	157384306	157390638	6333	1	26999	ENST00000522775.1	2818	ENSG00000055163	CYFIP2	cytoplasmic FMR1 interacting protein 2
chr14	55459097	55459469	373	*	Distal Intergenic	14	55436898	55456726	19829	2	387332	ENST00000556755.1	-2371	ENSG00000182521	TBPL2	TATA-box binding protein like 2
chr1	201881837	201884655	2819	*	3' UTR	1	201888680	201892137	3458	1	149345	ENST00000464117.1	-4025	ENSG00000198892	SHISA4	shisa family member 4
chr4	70631682	70632838	1157	*	Exon (ENST00000396073.4/10117, exon 3 of 9)	4	70628744	70646824	18081	1	10117	ENST00000396073.4	2938	ENSG00000132464	ENAM	enamelin
chr14	57725226	57726602	1377	*	Intron (ENST00000556826.6/341880, intron 1 of 7)	14	57594045	57799507	205463	2	341880	ENST00000557430.1	72905	ENSG00000151812	SLC35F4	solute carrier family 35 member F4
chr22	24993618	24995333	1716	*	Intron (ENST00000358431.8/85379, intron 1 of 12)	22	24952730	25194457	241728	1	85379	ENST00000406486.8	40888	ENSG00000197077	KIAA1671	KIAA1671
chr3	33033208	33033718	511	*	Promoter (<=1kb)	3	33014143	33034672	20530	2	2720	ENST00000497796.5	954	ENSG00000170266	GLB1	galactosidase beta 1
chr6	158412268	158412684	417	*	Intron (ENST00000619713.1/ENST00000619713.1, intron 1 of 1)	6	158461650	158498693	37044	1	56995	ENST00000613390.1	-48966	ENSG00000130338	TULP4	TUB like protein 4
chr2	47269972	47270770	799	*	Intron (ENST00000448713.5/101927043, intron 2 of 2)	2	47213978	47310408	96431	2	101927043	ENST00000658129.1	39638	ENSG00000234690	EPCAM-DT	EPCAM divergent transcript
chr1	32788063	32790225	2163	*	Promoter (1-2kb)	1	32775991	32786734	10744	2	8565	ENST00000478828.1	-1329	ENSG00000134684	YARS1	tyrosyl-tRNA synthetase 1
chr4	1579632	1580464	833	*	Promoter (<=1kb)	4	1574062	1580527	6466	2	152877	ENST00000466692.2	63	ENSG00000174137	FAM53A	family with sequence similarity 53 member A
chr3	162391152	162391857	706	*	Distal Intergenic	3	163199578	163278573	78996	2	647107	ENST00000462928.5	886716	ENSG00000241369	LINC01192	long intergenic non-protein coding RNA 1192
chr1	14742472	14743169	698	*	Intron (ENST00000636203.1/23254, intron 3 of 16)	1	14598717	15065797	467081	1	23254	ENST00000503743.5	143755	ENSG00000189337	KAZN	kazrin, periplakin interacting protein
chr12	57388744	57389815	1072	*	Intron (ENST00000347140.7/22864, intron 2 of 23)	12	57310340	57430790	120451	2	22864	ENST00000448732.1	40975	ENSG00000179912	R3HDM2	R3H domain containing 2
chr1	203755950	203756616	667	*	Distal Intergenic	1	203765177	203774722	9546	1	54900	ENST00000367217.5	-8561	ENSG00000122188	LAX1	lymphocyte transmembrane adaptor 1
chr11	65005923	65008689	2767	*	Distal Intergenic	11	65014160	65022184	8025	1	402	ENST00000246747.9	-5471	ENSG00000213465	ARL2	ADP ribosylation factor like GTPase 2
chr6	26295362	26297346	1985	*	Distal Intergenic	6	26277609	26285638	8030	2	105374985	ENST00000634956.1	-9724	NA	LOC105374985	uncharacterized LOC105374985
chrX	110086575	110088465	1891	*	Intron (ENST00000372072.7/84187, intron 2 of 5)	23	110082118	110082218	101	1	100616491	ENST00000585195.1	4457	ENSG00000265584	MIR3978	microRNA 3978
chr3	33297525	33301509	3985	*	Exon (ENST00000498807.5/25827, exon 2 of 8)	3	33289669	33373303	83635	1	25827	ENST00000464164.5	7856	ENSG00000153558	FBXL2	F-box and leucine rich repeat protein 2
chr10	112583798	112585294	1497	*	Intron (ENST00000393077.3/143187, intron 5 of 7)	10	112634170	112634254	85	1	100422909	ENST00000585286.1	-48876	ENSG00000264763	MIR4295	microRNA 4295
chr1	93700731	93704574	3844	*	Intron (ENST00000370244.5/8412, intron 3 of 13)	1	93561741	93681837	120097	2	8412	ENST00000260502.11	-18894	ENSG00000137936	BCAR3	BCAR3 adaptor protein, NSP family member
chr12	107748839	107750133	1295	*	Promoter (1-2kb)	12	107742249	107751775	9527	2	11108	ENST00000550659.1	1642	ENSG00000110851	PRDM4	PR/SET domain 4
chr20	2626327	2627095	769	*	Intron (ENST00000358864.2/117532, intron 17 of 19)	20	2602166	2618379	16214	1	117532	ENST00000496948.2	24161	ENSG00000149488	TMC2	transmembrane channel like 2
chr15	89847512	89848721	1210	*	Promoter (<=1kb)	15	89835597	89849007	13411	2	10239	ENST00000561410.5	286	ENSG00000157823	AP3S2	adaptor related protein complex 3 subunit sigma 2
chr10	69863252	69865335	2084	*	Intron (ENST00000357811.8/1305, intron 2 of 37)	10	69875137	69932661	57525	1	1305	ENST00000684387.1	-9802	ENSG00000197467	COL13A1	collagen type XIII alpha 1 chain
chr3	111151438	111151993	556	*	Intron (ENST00000493615.5/25945, intron 7 of 8)	3	111192351	111275563	83213	1	105374038	ENST00000485506.1	-40358	NA	LOC105374038	uncharacterized LOC105374038
chr1	233653940	233655864	1925	*	Promoter (<=1kb)	1	233655695	233666686	10992	1	3775	ENST00000472869.1	0	ENSG00000135750	KCNK1	potassium two pore domain channel subfamily K member 1
chr2	26352565	26356390	3826	*	Intron (ENST00000442141.5/85465, intron 1 of 4)	2	26308512	26346817	38306	2	165082	ENST00000447444.5	-5748	ENSG00000173567	ADGRF3	adhesion G protein-coupled receptor F3
chr19	16834553	16835188	636	*	Intron (ENST00000248054.10/23309, intron 3 of 18)	19	16829407	16880353	50947	1	23309	ENST00000379803.5	5146	ENSG00000127511	SIN3B	SIN3 transcription regulator family member B
chr15	90164125	90169231	5107	*	Exon (ENST00000491561.3/ENST00000491561.3, exon 1 of 1)	15	90160604	90217786	57183	1	10509	ENST00000559322.5	3521	ENSG00000185033	SEMA4B	semaphorin 4B
chr7	67025019	67026323	1305	*	Exon (ENST00000359626.10/55253, exon 7 of 16)	7	66996853	67239512	242660	1	55253	ENST00000361660.8	28166	ENSG00000198874	TYW1	tRNA-yW synthesizing protein 1 homolog
chr4	153485505	153487962	2458	*	Intron (ENST00000409663.7/23240, intron 3 of 34)	4	153466360	153636711	170352	1	23240	ENST00000409959.8	19145	ENSG00000121210	TMEM131L	transmembrane 131 like
chr7	116214880	116215265	386	*	Intron (ENST00000461440.5/26136, intron 1 of 2)	7	116210561	116249806	39246	1	26136	ENST00000496871.1	4319	ENSG00000135269	TES	testin LIM domain protein
chr10	99395707	99397128	1422	*	3' UTR	10	99397465	99403749	6285	2	2805	ENST00000489349.1	6621	ENSG00000120053	GOT1	glutamic-oxaloacetic transaminase 1
chrX	45813941	45816247	2307	*	Distal Intergenic	23	45848009	45850903	2895	2	401585	ENST00000667331.1	34656	NA	LINC02595	long intergenic non-protein coding RNA 2595
chr10	73261135	73263921	2787	*	Intron (ENST00000440197.2/414245, intron 2 of 3)	10	73253169	73254349	1181	1	414245	ENST00000394864.2	7966	ENSG00000227540	DNAJC9-AS1	DNAJC9 and MRPS16 antisense RNA 1
chr5	93077465	93080461	2997	*	Distal Intergenic	5	92907180	92939591	32412	2	107984117	ENST00000507491.1	-137874	NA	LINC02058	long intergenic non-protein coding RNA 2058
chr6	161186369	161186982	614	*	Intron (ENST00000320285.9/56895, intron 2 of 8)	6	161143956	161149289	5334	2	56895	ENST00000437165.1	-37080	ENSG00000026652	AGPAT4	1-acylglycerol-3-phosphate O-acyltransferase 4
chr16	48015024	48015327	304	*	Distal Intergenic	16	47965672	47971687	6016	1	105371238	ENST00000562980.1	49352	NA	LINC02134	long intergenic non-protein coding RNA 2134
chr6	42765353	42767296	1944	*	Intron (ENST00000614467.4/23506, intron 1 of 14)	6	42782052	42868556	86505	1	23506	ENST00000314073.10	-14756	ENSG00000112624	BICRAL	BICRA like chromatin remodeling complex associated protein
chr17	79849843	79853583	3741	*	Exon (ENST00000570408.1/ENST00000570408.1, exon 1 of 2)	17	79833156	79839440	6285	2	8535	ENST00000269397.9	-10403	ENSG00000141582	CBX4	chromobox 4
chr15	85493097	85495227	2131	*	Intron (ENST00000559362.5/11214, intron 2 of 14)	15	85544040	85579184	35145	1	11214	ENST00000558166.2	-48813	ENSG00000170776	AKAP13	A-kinase anchoring protein 13
chrX	149495088	149496448	1361	*	Promoter (1-2kb)	23	149495483	149498266	2784	2	3423	ENST00000466019.1	1818	ENSG00000010404	IDS	iduronate 2-sulfatase
chr3	100269086	100270758	1673	*	Promoter (1-2kb)	3	100267192	100290656	23465	1	55773	ENST00000471098.1	1894	ENSG00000036054	TBC1D23	TBC1 domain family member 23
chr16	9122475	9125408	2934	*	Distal Intergenic	16	9092191	9113181	20991	1	29035	ENST00000574285.2	30284	ENSG00000182831	C16orf72	chromosome 16 open reading frame 72
chr5	159904933	159905609	677	*	Intron (ENST00000641205.1/105377689, intron 1 of 2)	5	159916482	159973012	56531	1	147	ENST00000306675.5	-10873	ENSG00000170214	ADRA1B	adrenoceptor alpha 1B
chr14	103361232	103363175	1944	*	Distal Intergenic	14	103340404	103341356	953	1	1983	ENST00000558800.1	20828	ENSG00000100664	EIF5	eukaryotic translation initiation factor 5
chr15	48722581	48723475	895	*	Intron (ENST00000561245.1/22995, intron 2 of 3)	15	48729080	48729844	765	2	22995	ENST00000559165.1	6369	ENSG00000103995	CEP152	centrosomal protein 152
chr8	23761038	23762349	1312	*	Intron (ENST00000523874.1/107986930, intron 1 of 2)	8	23726331	23743042	16712	2	101929258	ENST00000520375.1	-17996	NA	LOC101929258	uncharacterized LOC101929258
chr8	23344858	23347752	2895	*	Intron (ENST00000519692.1/100507156, intron 2 of 2)	8	23319885	23341176	21292	2	4017	ENST00000518878.5	-3682	ENSG00000134013	LOXL2	lysyl oxidase like 2
chr3	151765469	151768455	2987	*	Promoter (1-2kb)	3	151770416	151784901	14486	1	201651	ENST00000483636.6	-1961	ENSG00000240602	AADACP1	arylacetamide deacetylase pseudogene 1
chr11	121688077	121690656	2580	*	Intron (ENST00000652518.1/107984402, intron 1 of 6)	11	121674261	121928976	254716	1	107984402	ENST00000652518.1	13816	NA	LOC107984402	uncharacterized LOC107984402
chr22	46934154	46935839	1686	*	Intron (ENST00000380995.5/25771, intron 9 of 13)	22	46914092	46916042	1951	2	642757	ENST00000640274.1	-18112	ENSG00000280080	TBC1D22A-AS1	TBC1D22A antisense RNA 1
chr4	107861939	107864822	2884	*	Exon (ENST00000668082.1/101929595, exon 5 of 5)	4	107863473	107893183	29711	2	101929595	ENST00000668082.1	28361	ENSG00000245293	CYP2U1-AS1	CYP2U1 and SGMS2 antisense RNA 1
chr8	25478236	25480147	1912	*	Promoter (<=1kb)	8	25479692	25507873	28182	1	157313	ENST00000521098.2	0	ENSG00000184661	CDCA2	cell division cycle associated 2
chr13	39789021	39790317	1297	*	3' UTR	13	39687543	39689820	2278	1	57511	ENST00000460701.1	101478	ENSG00000133103	COG6	component of oligomeric golgi complex 6
chr5	113039072	113039596	525	*	Intron (ENST00000302475.8/4163, intron 15 of 16)	5	113048563	113064040	15478	2	4163	ENST00000624689.3	24444	ENSG00000171444	MCC	MCC regulator of WNT signaling pathway
chr1	217659917	217661084	1168	*	Intron (ENST00000470448.5/128153, intron 3 of 7)	1	217631344	217871696	240353	1	128153	ENST00000366933.5	28573	ENSG00000162814	SPATA17	spermatogenesis associated 17
chr5	115249000	115250725	1726	*	Intron (ENST00000419445.6/5229, intron 2 of 8)	5	115216865	115253176	36312	2	5229	ENST00000296642.4	2451	ENSG00000164219	PGGT1B	protein geranylgeranyltransferase type I subunit beta
chr10	52486239	52487735	1497	*	Intron (ENST00000647908.1/101928687, intron 4 of 6)	10	52451314	52470533	19220	2	101928687	ENST00000422763.1	-15706	ENSG00000231131	LNCAROD	lncRNA activating regulator of DKK1
chr6	106527318	106529097	1780	*	Exon (ENST00000633556.3/202, exon 7 of 22)	6	106541134	106555897	14764	1	202	ENST00000457437.1	-12037	ENSG00000112297	CRYBG1	crystallin beta-gamma domain containing 1
chr2	226902831	226903329	499	*	Intron (ENST00000341329.7/84236, intron 3 of 6)	2	226906712	226988498	81787	1	84236	ENST00000409053.1	-3383	ENSG00000144468	RHBDD1	rhomboid domain containing 1
chr8	120779856	120780295	440	*	Intron (ENST00000395601.7/6641, intron 2 of 7)	8	120761253	120776832	15580	1	101927543	ENST00000509350.1	18603	ENSG00000248318	LOC101927543	uncharacterized LOC101927543
chr10	119736959	119738912	1954	*	Intron (ENST00000649297.1/22876, intron 2 of 20)	10	119726530	119828993	102464	1	22876	ENST00000649454.1	10429	ENSG00000198825	INPP5F	inositol polyphosphate-5-phosphatase F
chr19	17080220	17080754	535	*	Intron (ENST00000682292.1/4650, intron 1 of 39)	19	17075786	17213284	137499	1	4650	ENST00000594824.5	4434	ENSG00000099331	MYO9B	myosin IXB
chr12	123125912	123127913	2002	*	Intron (ENST00000320201.10/57605, intron 1 of 25)	12	122983480	123110495	127016	2	57605	ENST00000280562.9	-15417	ENSG00000090975	PITPNM2	phosphatidylinositol transfer protein membrane associated 2
chr4	159409846	159410282	437	*	Distal Intergenic	4	159352457	159353569	1113	1	9693	ENST00000509891.1	57389	ENSG00000109756	RAPGEF2	Rap guanine nucleotide exchange factor 2
chr9	12798373	12798777	405	*	Intron (ENST00000319264.4/286343, intron 1 of 1)	9	12700100	12814345	114246	2	101929467	ENST00000417638.1	15568	ENSG00000235448	LURAP1L-AS1	LURAP1L antisense RNA 1
chr3	47322997	47324427	1431	*	Intron (ENST00000232766.6/23276, intron 3 of 9)	3	47228395	47283451	55057	2	64147	ENST00000265529.7	-39546	ENSG00000088727	KIF9	kinesin family member 9
chr6	85359963	85364612	4650	*	Distal Intergenic	6	85387219	85390186	2968	2	101928820	ENST00000455071.1	25574	ENSG00000234155	LINC02535	long intergenic non-protein coding RNA 2535
chr8	90095332	90096346	1015	*	Promoter (<=1kb)	8	90063299	90095475	32177	2	793	ENST00000523716.5	0	ENSG00000104327	CALB1	calbindin 1
chr17	76623555	76624040	486	*	Distal Intergenic	17	76625125	76626391	1267	2	55808	ENST00000585633.1	2351	ENSG00000070526	ST6GALNAC1	ST6 N-acetylgalactosaminide alpha-2,6-sialyltransferase 1
chr19	55678978	55679329	352	*	Promoter (1-2kb)	19	55680676	55689915	9240	1	29924	ENST00000591743.1	-1347	ENSG00000063245	EPN1	epsin 1
chr1	155016596	155017391	796	*	3' UTR	1	155014448	155016981	2534	1	51043	ENST00000292176.2	2148	ENSG00000160685	ZBTB7B	zinc finger and BTB domain containing 7B
chr12	73863189	73864381	1193	*	Intron (ENST00000663261.1/100507377, intron 9 of 11)	12	73760689	73798727	38039	1	105369840	ENST00000551387.1	102500	NA	LINC02445	long intergenic non-protein coding RNA 2445
chr4	52822599	52824036	1438	*	Intron (ENST00000650700.1/65997, intron 8 of 10)	4	52789994	52815464	25471	1	152578	ENST00000514957.1	32605	ENSG00000250302	LINC01618	long intergenic non-protein coding RNA 1618
chr14	34081137	34082445	1309	*	Intron (ENST00000487915.6/102724945, intron 4 of 5)	14	34040097	34059300	19204	1	105370445	ENST00000555922.1	41040	NA	EGLN3-AS1	EGLN3 antisense RNA 1
chr11	77244195	77244977	783	*	Intron (ENST00000376217.6/220032, intron 11 of 16)	11	77216862	77224302	7441	2	220032	ENST00000532907.1	-19893	ENSG00000178795	GDPD4	glycerophosphodiester phosphodiesterase domain containing 4
chr3	8628539	8630604	2066	*	3' UTR	3	8627655	8633715	6061	2	51066	ENST00000492435.1	3111	ENSG00000125046	SSUH2	ssu-2 homolog
chr5	33008933	33009390	458	*	Exon (ENST00000652363.1/ENST00000652363.1, exon 1 of 2)	5	33011322	33017607	6286	2	105374715	ENST00000511840.1	8217	NA	LOC105374715	uncharacterized LOC105374715
chr11	47869142	47870484	1343	*	Distal Intergenic	11	47839501	47848555	9055	2	23279	ENST00000526870.1	-20587	ENSG00000030066	NUP160	nucleoporin 160
chr15	48723553	48724285	733	*	Intron (ENST00000561245.1/22995, intron 2 of 3)	15	48729080	48729844	765	2	22995	ENST00000559165.1	5559	ENSG00000103995	CEP152	centrosomal protein 152
chr19	34066770	34069096	2327	*	Promoter (<=1kb)	19	33997289	34066283	68995	2	105372371	ENST00000657364.1	-487	NA	LOC105372371	uncharacterized LOC105372371
chr12	104270449	104274504	4056	*	Intron (ENST00000525566.6/7296, intron 3 of 16)	12	104286002	104315826	29825	1	7296	ENST00000526266.5	-11498	ENSG00000198431	TXNRD1	thioredoxin reductase 1
chr11	107544808	107545297	490	*	Intron (ENST00000428149.7/91801, intron 7 of 11)	11	107504595	107565518	60924	2	91801	ENST00000389568.7	20221	ENSG00000137760	ALKBH8	alkB homolog 8, tRNA methyltransferase
chr3	175194579	175195054	476	*	Intron (ENST00000485853.5/254827, intron 2 of 3)	3	175256411	175487649	231239	1	254827	ENST00000414826.1	-61357	ENSG00000177694	NAALADL2	N-acetylated alpha-linked acidic dipeptidase like 2
chr3	47113379	47115380	2002	*	Promoter (1-2kb)	3	47016445	47117013	100569	2	29072	ENST00000692362.1	1633	ENSG00000181555	SETD2	SET domain containing 2, histone lysine methyltransferase
chr19	34391377	34392369	993	*	Promoter (<=1kb)	19	34392196	34396656	4461	1	2821	ENST00000589985.5	0	ENSG00000105220	GPI	glucose-6-phosphate isomerase
chr8	29667266	29671725	4460	*	Distal Intergenic	8	29673922	29735223	61302	2	619351	ENST00000518623.5	63498	ENSG00000251191	LINC00589	long intergenic non-protein coding RNA 589
chr9	124695709	124697342	1634	*	Promoter (1-2kb)	9	124693710	124693798	89	1	406956	ENST00000385004.1	1999	ENSG00000207737	MIR181B2	microRNA 181b-2
chr10	104092420	104095275	2856	*	Distal Intergenic	10	104031286	104085880	54595	2	1308	ENST00000648076.2	-6540	ENSG00000065618	COL17A1	collagen type XVII alpha 1 chain
chr22	36301553	36303033	1481	*	Promoter (<=1kb)	22	36300910	36301714	805	2	4627	ENST00000495928.1	0	ENSG00000100345	MYH9	myosin heavy chain 9
chr15	92948826	92951654	2829	*	Promoter (<=1kb)	15	92950402	92967341	16940	1	1106	ENST00000628181.1	0	ENSG00000173575	CHD2	chromodomain helicase DNA binding protein 2
chr6	90221570	90223987	2418	*	Intron (ENST00000257749.9/60468, intron 3 of 8)	6	90089054	90218245	129192	2	60468	ENST00000493201.5	-3325	ENSG00000112182	BACH2	BTB domain and CNC homolog 2
chr4	82893280	82893701	422	*	Exon (ENST00000504520.6/100499177, exon 5 of 5)	4	82818662	82891266	72605	2	22872	ENST00000448323.5	-2014	ENSG00000138674	SEC31A	SEC31 homolog A, COPII coat complex component
chr14	71105089	71105972	884	*	Exon (ENST00000304743.7/22990, exon 33 of 36)	14	71109020	71110161	1142	1	22990	ENST00000555780.1	-3048	ENSG00000100731	PCNX1	pecanex 1
chr3	185658094	185659627	1534	*	Exon (ENST00000382199.7/10644, exon 11 of 16)	3	185646880	185649523	2644	2	10644	ENST00000464166.1	-8571	ENSG00000073792	IGF2BP2	insulin like growth factor 2 mRNA binding protein 2
chr4	186693665	186696912	3248	*	Intron (ENST00000441802.7/2195, intron 2 of 26)	4	186587794	186723856	136063	2	2195	ENST00000441802.7	26944	ENSG00000083857	FAT1	FAT atypical cadherin 1
chr4	156475542	156476487	946	*	Distal Intergenic	4	156634498	156642307	7810	2	107986322	ENST00000504237.1	165820	NA	LINC02272	long intergenic non-protein coding RNA 2272
chr2	96427511	96428947	1437	*	Distal Intergenic	2	96364480	96373583	9104	1	23397	ENST00000435349.1	63031	ENSG00000121152	NCAPH	non-SMC condensin I complex subunit H
chrX	49191170	49192654	1485	*	Promoter (1-2kb)	23	49188163	49194614	6452	2	6855	ENST00000692723.1	1960	ENSG00000102003	SYP	synaptophysin
chr4	77332604	77333947	1344	*	Intron (ENST00000497512.5/901, intron 10 of 11)	4	77187764	77432380	244617	1	107986292	ENST00000514756.1	144840	NA	LOC107986292	uncharacterized LOC107986292
chr11	65424797	65428492	3696	*	Promoter (<=1kb)	11	65425414	65426529	1116	1	283131	ENST00000693290.1	0	ENSG00000245532	NEAT1	nuclear paraspeckle assembly transcript 1
chr15	66459378	66461080	1703	*	Intron (ENST00000685172.1/5604, intron 5 of 9)	15	66453454	66491343	37890	1	5604	ENST00000566326.1	5924	ENSG00000169032	MAP2K1	mitogen-activated protein kinase kinase 1
chr6	54916408	54916881	474	*	Intron (ENST00000306858.8/222584, intron 2 of 4)	6	54846771	54945099	98329	1	222584	ENST00000306858.8	69637	ENSG00000168143	FAM83B	family with sequence similarity 83 member B
chr12	131719607	131723093	3487	*	Promoter (<=1kb)	12	131723258	131727034	3777	1	6433	ENST00000542813.2	-165	ENSG00000061936	SFSWAP	splicing factor SWAP
chr1	24676712	24679408	2697	*	Distal Intergenic	1	24669583	24671469	1887	1	10250	ENST00000474843.1	7129	ENSG00000133226	SRRM1	serine and arginine repetitive matrix 1
chr14	54588658	54589229	572	*	Intron (ENST00000554335.6/23034, intron 2 of 12)	14	54567632	54703867	136236	1	23034	ENST00000555112.1	21026	ENSG00000020577	SAMD4A	sterile alpha motif domain containing 4A
chr4	84985807	84986173	367	*	Exon (ENST00000652163.1/404201, exon 4 of 4)	4	84969774	84987173	17400	1	404201	ENST00000651069.1	16033	ENSG00000180769	WDFY3-AS2	WDFY3 antisense RNA 2
chr7	40716865	40718491	1627	*	Intron (ENST00000401647.7/79783, intron 11 of 12)	7	40793182	40860757	67576	1	79783	ENST00000464028.1	-74691	ENSG00000175600	SUGCT	succinyl-CoA:glutarate-CoA transferase
chr2	104969833	104970180	348	*	Intron (ENST00000686966.1/102724691, intron 1 of 2)	2	104936239	105037886	101648	2	102724691	ENST00000686966.1	67706	ENSG00000224509	MRPS9-AS2	MRPS9 antisense RNA 2
chr3	127816866	127818678	1813	*	Intron (ENST00000453507.7/11343, intron 2 of 6)	3	127781789	127822143	40355	2	11343	ENST00000494830.1	3465	ENSG00000074416	MGLL	monoglyceride lipase
chr9	31272287	31273058	772	*	Distal Intergenic	9	31371611	31381490	9880	2	101929620	ENST00000562065.1	108432	ENSG00000260720	LINC01243	long intergenic non-protein coding RNA 1243
chr21	31117049	31117435	387	*	Distal Intergenic	21	31118418	31130221	11804	2	7074	ENST00000423206.5	12786	ENSG00000156299	TIAM1	TIAM Rac1 associated GEF 1
chr7	27046289	27047838	1550	*	Distal Intergenic	7	27093313	27095996	2684	2	3198	ENST00000355633.5	48158	ENSG00000105991	HOXA1	homeobox A1
chr9	85949713	85951075	1363	*	Intron (ENST00000361671.10/60560, intron 2 of 22)	9	85941529	85987041	45513	1	60560	ENST00000376040.2	8184	ENSG00000135040	NAA35	N-alpha-acetyltransferase 35, NatC auxiliary subunit
chr21	33365741	33368371	2631	*	Distal Intergenic	21	33403413	33437516	34104	1	3460	ENST00000290219.11	-35042	ENSG00000159128	IFNGR2	interferon gamma receptor 2
chr19	11167961	11168660	700	*	Promoter (1-2kb)	19	11166309	11170415	4107	2	25959	ENST00000587317.1	1755	ENSG00000197256	KANK2	KN motif and ankyrin repeat domains 2
chr10	62250323	62251287	965	*	Intron (ENST00000373789.8/219790, intron 2 of 11)	10	62183035	62236263	53229	2	219790	ENST00000315289.6	-14060	ENSG00000182010	RTKN2	rhotekin 2
chr6	138970700	138972145	1446	*	Intron (ENST00000450536.7/85021, intron 1 of 19)	6	138904861	138987640	82780	2	85021	ENST00000529597.5	15495	ENSG00000135597	REPS1	RALBP1 associated Eps domain containing 1
chr8	22622581	22623050	470	*	Exon (ENST00000519863.5/55909, exon 8 of 9)	8	22620436	22626542	6107	2	55909	ENST00000520489.5	3492	ENSG00000147439	BIN3	bridging integrator 3
chr8	38126767	38127480	714	*	Promoter (<=1kb)	8	38128340	38138885	10546	1	9070	ENST00000524247.5	-860	ENSG00000129691	ASH2L	ASH2 like, histone lysine methyltransferase complex subunit
chr17	71898815	71901966	3152	*	Distal Intergenic	17	71829870	71871750	41881	2	107985015	ENST00000637627.1	-27065	NA	LOC107985015	uncharacterized LOC107985015
chr8	8917330	8918445	1116	*	Distal Intergenic	8	8783354	8893630	110277	2	9258	ENST00000276282.7	-23700	ENSG00000147324	MFHAS1	multifunctional ROCO family signaling regulator 1
chr5	80967071	80968224	1154	*	Intron (ENST00000265080.9/5924, intron 1 of 26)	5	80947697	80960907	13211	2	102524628	ENST00000505694.1	-6164	ENSG00000251450	RASGRF2-AS1	RASGRF2 antisense RNA 1
chr1	115189578	115190331	754	*	Distal Intergenic	1	115099580	115102686	3107	1	105378916	ENST00000448680.2	89998	NA	LINC01765	long intergenic non-protein coding RNA 1765
chr3	9975683	9978242	2560	*	Promoter (<=1kb)	3	9963960	9978304	14345	2	55831	ENST00000497557.2	62	ENSG00000125037	EMC3	ER membrane protein complex subunit 3
chr7	129530301	129531491	1191	*	Distal Intergenic	7	129502792	129512638	9847	1	100287482	ENST00000488846.1	27509	ENSG00000240204	SMKR1	small lysine rich protein 1
chr13	45873369	45873916	548	*	Distal Intergenic	13	45777242	45851753	74512	2	283514	ENST00000400405.4	-21616	ENSG00000215475	SIAH3	siah E3 ubiquitin protein ligase family member 3
chr14	22602816	22603666	851	*	Promoter (1-2kb)	14	22601667	22610909	9243	1	63874	ENST00000541962.1	1149	ENSG00000100439	ABHD4	abhydrolase domain containing 4, N-acyl phospholipase B
chr22	41670981	41671399	419	*	Distal Intergenic	22	41673934	41676323	2390	2	4809	ENST00000648161.1	4924	ENSG00000100138	SNU13	small nuclear ribonucleoprotein 13
chr6	134908036	134909711	1676	*	Distal Intergenic	6	134918530	134929161	10632	2	64577	ENST00000460753.1	19450	ENSG00000118514	ALDH8A1	aldehyde dehydrogenase 8 family member A1
chr2	32289052	32289702	651	*	Intron (ENST00000238831.9/84272, intron 1 of 5)	2	32278231	32305866	27636	1	84272	ENST00000437765.1	10821	ENSG00000119820	YIPF4	Yip1 domain family member 4
chr9	136900522	136902923	2402	*	Promoter (<=1kb)	9	136901944	136920320	18377	1	7186	ENST00000482854.5	0	ENSG00000127191	TRAF2	TNF receptor associated factor 2
chr19	5165740	5166453	714	*	Intron (ENST00000588552.5/5802, intron 30 of 30)	19	5135536	5138470	2935	1	23030	ENST00000588166.1	30204	ENSG00000127663	KDM4B	lysine demethylase 4B
chr4	40990398	40990803	406	*	Intron (ENST00000508593.6/323, intron 6 of 17)	4	40815313	41014385	199073	2	323	ENST00000513611.5	23582	ENSG00000163697	APBB2	amyloid beta precursor protein binding family B member 2
chr6	75275457	75276024	568	*	Intron (ENST00000230461.11/55754, intron 1 of 6)	6	75253613	75272900	19288	2	55754	ENST00000370050.9	-2557	ENSG00000112697	TMEM30A	transmembrane protein 30A
chr9	97801895	97803608	1714	*	Intron (ENST00000649461.1/101928337, intron 5 of 10)	9	97722800	97810039	87240	2	101928337	ENST00000430058.2	6431	ENSG00000236130	PTCSC2	papillary thyroid carcinoma susceptibility candidate 2
chr10	35299754	35300206	453	*	Intron (ENST00000490012.6/219771, intron 4 of 9)	10	35314552	35320998	6447	2	107984220	ENST00000603160.5	20792	NA	LOC107984220	uncharacterized LOC107984220
chr6	139568400	139570131	1732	*	Intron (ENST00000647815.1/ENST00000647815.1, intron 1 of 2)	6	139456895	139474658	17764	2	645434	ENST00000654256.1	-93742	ENSG00000238099	LINC01625	long intergenic non-protein coding RNA 1625
chr16	74652830	74653593	764	*	Intron (ENST00000361070.9/55159, intron 2 of 12)	16	74637876	74649243	11368	2	55159	ENST00000575281.1	-3587	ENSG00000168411	RFWD3	ring finger and WD repeat domain 3
chr18	70044841	70045511	671	*	Intron (ENST00000639487.1/25914, intron 6 of 14)	18	70003071	70031414	28344	2	25914	ENST00000578780.2	-13427	ENSG00000176225	RTTN	rotatin
chr17	59694283	59698204	3922	*	5' UTR	17	59689156	59695112	5957	1	1213	ENST00000498711.1	5127	ENSG00000141367	CLTC	clathrin heavy chain
chr19	2085168	2091558	6391	*	Promoter (<=1kb)	19	2073035	2085342	12308	2	126308	ENST00000592143.2	0	ENSG00000172081	MOB3A	MOB kinase activator 3A
chr19	7390389	7392368	1980	*	Exon (ENST00000596946.1/107985284, exon 3 of 3)	19	7390522	7395039	4518	2	107985284	ENST00000596946.1	2671	NA	LOC107985284	uncharacterized LOC107985284
chr12	106369201	106369780	580	*	Exon (ENST00000228347.9/55703, exon 5 of 28)	12	106358082	106510196	152115	1	55703	ENST00000539066.5	11119	ENSG00000013503	POLR3B	RNA polymerase III subunit B
chr3	150347750	150349485	1736	*	Distal Intergenic	3	150339478	150343210	3733	2	107986142	ENST00000670456.1	-4540	NA	LOC107986142	uncharacterized LOC107986142
chr9	113351927	113353072	1146	*	Intron (ENST00000374183.5/54836, intron 1 of 5)	9	113349542	113371233	21692	1	54836	ENST00000462085.1	2385	ENSG00000119411	BSPRY	B-box and SPRY domain containing
chr4	88611393	88613347	1955	*	Intron (ENST00000512194.2/8916, intron 4 of 25)	4	88605794	88708541	102748	1	8916	ENST00000264345.7	5599	ENSG00000138641	HERC3	HECT and RLD domain containing E3 ubiquitin protein ligase 3
chr14	61102442	61104180	1739	*	Distal Intergenic	14	61051886	61052464	579	1	145389	ENST00000554498.1	50556	ENSG00000139974	SLC38A6	solute carrier family 38 member 6
chr5	115748633	115749373	741	*	Intron (ENST00000512900.2/ENST00000512900.2, intron 2 of 2)	5	115813182	115814481	1300	2	1036	ENST00000504877.1	65108	ENSG00000129596	CDO1	cysteine dioxygenase type 1
chr1	93516057	93516534	478	*	Intron (ENST00000271234.13/54874, intron 2 of 16)	1	93529710	93552579	22870	1	54874	ENST00000424449.2	-13176	ENSG00000137942	FNBP1L	formin binding protein 1 like
chr1	112699276	112702665	3390	*	Promoter (<=1kb)	1	112699405	112700739	1335	1	4343	ENST00000687174.1	0	ENSG00000155363	MOV10	Mov10 RISC complex RNA helicase
chr12	27342996	27343855	860	*	Intron (ENST00000266503.10/56938, intron 1 of 16)	12	27333055	27420590	87536	1	56938	ENST00000261178.9	9941	ENSG00000029153	ARNTL2	aryl hydrocarbon receptor nuclear translocator like 2
chr1	11936666	11939205	2540	*	Promoter (1-2kb)	1	11934743	11957943	23201	1	5351	ENST00000429000.6	1923	ENSG00000083444	PLOD1	procollagen-lysine,2-oxoglutarate 5-dioxygenase 1
chr4	113958607	113960249	1643	*	Intron (ENST00000315366.8/79642, intron 1 of 1)	4	113903505	113979611	76107	2	79642	ENST00000636527.1	19362	ENSG00000180801	ARSJ	arylsulfatase family member J
chr4	169114933	169117406	2474	*	3' UTR	4	169116269	169156657	40389	2	57630	ENST00000511421.5	39251	ENSG00000154447	SH3RF1	SH3 domain containing ring finger 1
chr1	32235633	32236644	1012	*	3' UTR	1	32231657	32240247	8591	2	339483	ENST00000688488.1	3603	ENSG00000220785	MTMR9LP	myotubularin related protein 9 like, pseudogene
chr3	112653811	112654595	785	*	Distal Intergenic	3	112640721	112649447	8727	2	151887	ENST00000473959.5	-4364	ENSG00000091986	CCDC80	coiled-coil domain containing 80
chr18	49313053	49314477	1425	*	Intron (ENST00000675505.1/54808, intron 8 of 17)	18	49286452	49359872	73421	2	54808	ENST00000580615.1	45395	ENSG00000141627	DYM	dymeclin
chrX	9846908	9847257	350	*	Intron (ENST00000380913.8/357, intron 1 of 9)	23	9898145	9937146	39002	1	357	ENST00000493668.1	-50888	ENSG00000146950	SHROOM2	shroom family member 2
chr7	7438538	7439803	1266	*	Promoter (1-2kb)	7	7431218	7437435	6218	2	340267	ENST00000435823.1	-1103	ENSG00000215018	COL28A1	collagen type XXVIII alpha 1 chain
chr6	101083241	101083652	412	*	Intron (ENST00000683774.1/2898, intron 1 of 16)	6	101181257	102070069	888813	1	2898	ENST00000682090.1	-97605	ENSG00000164418	GRIK2	glutamate ionotropic receptor kainate type subunit 2
chr2	188776184	188778073	1890	*	Intron (ENST00000431708.1/ENST00000431708.1, intron 1 of 7)	2	188734155	188790104	55950	2	116093	ENST00000649108.1	12031	NA	DIRC1	disrupted in renal carcinoma 1
chr19	16327675	16330563	2889	*	3' UTR	19	16324840	16327260	2421	1	10365	ENST00000592003.1	2835	ENSG00000127528	KLF2	Kruppel like factor 2
chr5	145934040	145934562	523	*	Intron (ENST00000639411.1/643226, intron 2 of 3)	5	145936578	146063292	126715	1	153769	ENST00000359120.9	-2016	ENSG00000156463	SH3RF2	SH3 domain containing ring finger 2
chr5	98309071	98310704	1634	*	Distal Intergenic	5	98085871	98161352	75482	2	105379098	ENST00000505908.2	-147719	ENSG00000248901	LINC01846	long intergenic non-protein coding RNA 1846
chr11	18382709	18385397	2689	*	Distal Intergenic	11	18387787	18387860	74	1	100423016	ENST00000584572.1	-2390	ENSG00000264603	MIR3159	microRNA 3159
chr19	680091	680495	405	*	Promoter (<=1kb)	19	680034	681413	1380	1	10272	ENST00000589185.2	57	ENSG00000070404	FSTL3	follistatin like 3
chr10	18607722	18608641	920	*	Intron (ENST00000377304.7/221078, intron 6 of 10)	10	18545561	18651587	106027	2	221078	ENST00000377304.7	42946	ENSG00000241058	NSUN6	NOP2/Sun RNA methyltransferase 6
chr4	182818273	182819256	984	*	Distal Intergenic	4	182911223	182915560	4338	2	1635	ENST00000513383.5	96304	ENSG00000129187	DCTD	dCMP deaminase
chr2	235020792	235022654	1863	*	Intron (ENST00000392011.7/23677, intron 2 of 5)	2	234994840	235040942	46103	1	23677	ENST00000454947.1	25952	ENSG00000130147	SH3BP4	SH3 domain binding protein 4
chr19	13629284	13629770	487	*	Intron (ENST00000574974.3/773, intron 1 of 5)	19	13371761	13633025	261265	2	773	ENST00000574974.3	3255	ENSG00000141837	CACNA1A	calcium voltage-gated channel subunit alpha1 A
chr10	95266526	95266851	326	*	Intron (ENST00000329399.7/9124, intron 3 of 6)	10	95263876	95273406	9531	2	9124	ENST00000493949.1	6555	ENSG00000107438	PDLIM1	PDZ and LIM domain 1
chr2	144659952	144660323	372	*	Distal Intergenic	2	144666312	144977875	311564	1	401014	ENST00000654442.1	-5989	ENSG00000226674	TEX41	testis expressed 41
chr8	89797047	89797903	857	*	Distal Intergenic	8	89780088	89780778	691	1	8767	ENST00000518673.1	16959	ENSG00000104312	RIPK2	receptor interacting serine/threonine kinase 2
chr13	46354572	46355508	937	*	Exon (ENST00000676063.1/80183, exon 12 of 17)	13	46342964	46351007	8044	2	80183	ENST00000487195.5	-3565	ENSG00000102445	RUBCNL	rubicon like autophagy enhancer
chr5	139313270	139313766	497	*	Promoter (1-2kb)	5	139315347	139317105	1759	1	9782	ENST00000511333.5	-1581	ENSG00000015479	MATR3	matrin 3
chr4	132217111	132217547	437	*	Intron (ENST00000652009.1/105377428, intron 2 of 8)	4	132004810	132124031	119222	2	105377428	ENST00000420721.2	-93080	NA	LOC105377428	uncharacterized LOC105377428
chr17	64792456	64793235	780	*	Exon (ENST00000578036.5/440456, exon 9 of 18)	17	64762687	64781707	19021	2	109286553	ENST00000579125.1	-10749	ENSG00000215769	ARHGAP27P1-BPTFP1-KPNA2P3	ARHGAP27P1-BPTFP1-KPNA2P3 readthrough, transcribed pseudogene
chr6	3163255	3164057	803	*	Distal Intergenic	6	3153699	3157544	3846	2	7280	ENST00000680967.1	-5711	ENSG00000137267	TUBB2A	tubulin beta 2A class IIa
chr7	80216140	80219677	3538	*	3' UTR	7	80210112	80217812	7701	1	2770	ENST00000649208.1	6028	ENSG00000127955	GNAI1	G protein subunit alpha i1
chr1	42998413	43000172	1760	*	Distal Intergenic	1	42959100	42996814	37715	1	440584	ENST00000664148.1	39313	ENSG00000227533	SLC2A1-DT	SLC2A1 divergent transcript
chr12	116812785	116813513	729	*	Intron (ENST00000392549.7/84900, intron 7 of 11)	12	116835997	116852945	16949	1	84900	ENST00000551251.1	-22484	ENSG00000135119	RNFT2	ring finger protein, transmembrane 2
chr7	835192	836799	1608	*	Promoter (1-2kb)	7	838796	852651	13856	1	23353	ENST00000450881.5	-1997	ENSG00000164828	SUN1	Sad1 and UNC84 domain containing 1
chr14	22572887	22573797	911	*	Promoter (1-2kb)	14	22564907	22575089	10183	2	1603	ENST00000489532.6	1292	ENSG00000129562	DAD1	defender against cell death 1
chr12	124909572	124913041	3470	*	Promoter (1-2kb)	12	124913035	124914074	1040	2	7316	ENST00000541272.1	1033	ENSG00000150991	UBC	ubiquitin C
chr9	87713556	87714341	786	*	Distal Intergenic	9	87724051	87731295	7245	1	1514	ENST00000678442.1	-9710	ENSG00000135047	CTSL	cathepsin L
chr7	109646354	109648330	1977	*	Distal Intergenic	7	109959218	109960184	967	2	442720	ENST00000433048.1	311854	ENSG00000237064	EIF3IP1	eukaryotic translation initiation factor 3 subunit I pseudogene 1
chr3	186789820	186792647	2828	*	Promoter (<=1kb)	3	186789903	186791850	1948	2	5984	ENST00000417876.1	0	ENSG00000163918	RFC4	replication factor C subunit 4
chr2	161166072	161167722	1651	*	Intron (ENST00000259075.6/10010, intron 1 of 7)	2	161160726	161224644	63919	1	10010	ENST00000456358.5	5346	ENSG00000136560	TANK	TRAF family member associated NFKB activator
chr8	133341318	133341652	335	*	Distal Intergenic	8	133256785	133302022	45238	2	10397	ENST00000520230.5	-39296	ENSG00000104419	NDRG1	N-myc downstream regulated 1
chr22	31176959	31177629	671	*	Intron (ENST00000326132.11/91445, intron 1 of 6)	22	31160243	31207012	46770	1	91445	ENST00000266252.8	16716	ENSG00000138942	RNF185	ring finger protein 185
chr1	67890197	67890672	476	*	Intron (ENST00000420587.5/100289178, intron 1 of 9)	1	67701475	67833467	131993	2	55970	ENST00000370982.4	-56730	ENSG00000172380	GNG12	G protein subunit gamma 12
chr5	139984792	139986888	2097	*	Intron (ENST00000541337.5/9542, intron 1 of 7)	5	139847917	140043069	195153	2	9542	ENST00000289409.8	56181	ENSG00000158458	NRG2	neuregulin 2
chr8	61708045	61708732	688	*	Intron (ENST00000379454.9/444, intron 1 of 24)	8	61624537	61714525	89989	2	444	ENST00000519234.5	5793	ENSG00000198363	ASPH	aspartate beta-hydroxylase
chr9	113188225	113188917	693	*	Promoter (<=1kb)	9	113184292	113188561	4270	2	23307	ENST00000489645.1	0	ENSG00000119321	FKBP15	FKBP prolyl isomerase family member 15
chr4	83850657	83852770	2114	*	Intron (ENST00000513489.5/101928978, intron 4 of 5)	4	83598529	83605139	6611	1	84803	ENST00000509044.1	252128	ENSG00000138678	GPAT3	glycerol-3-phosphate acyltransferase 3
chr6	111972836	111973312	477	*	Distal Intergenic	6	111900305	111909420	9116	2	105377946	ENST00000655782.1	-63416	NA	LINC02527	long intergenic non-protein coding RNA 2527
chr13	106432888	106433347	460	*	Distal Intergenic	13	106376766	106377795	1030	1	728192	ENST00000444865.2	56122	ENSG00000233532	LINC00460	long intergenic non-protein coding RNA 460
chr17	81849562	81851185	1624	*	Promoter (1-2kb)	17	81843168	81848528	5361	2	5034	ENST00000681259.1	-1034	ENSG00000185624	P4HB	prolyl 4-hydroxylase subunit beta
chr12	47271415	47272094	680	*	Intron (ENST00000547748.1/105369746, intron 1 of 1)	12	47237734	47279021	41288	2	105369746	ENST00000547748.1	6927	NA	LOC105369746	uncharacterized LOC105369746
chr19	44625256	44626535	1280	*	Promoter (1-2kb)	19	44623746	44635492	11747	1	147710	ENST00000441389.1	1510	ENSG00000216588	IGSF23	immunoglobulin superfamily member 23
chr1	36459166	36459727	562	*	Promoter (<=1kb)	1	36455772	36459703	3932	2	64960	ENST00000488606.5	0	ENSG00000116898	MRPS15	mitochondrial ribosomal protein S15
chr9	34031658	34032257	600	*	Intron (ENST00000379238.7/55833, intron 1 of 28)	9	33935859	34017148	81290	2	55833	ENST00000412543.6	-14510	ENSG00000137073	UBAP2	ubiquitin associated protein 2
chr2	27681244	27684463	3220	*	Exon (ENST00000326019.10/22950, exon 9 of 14)	2	27691558	27694973	3416	1	22950	ENST00000492196.1	-7095	ENSG00000163798	SLC4A1AP	solute carrier family 4 member 1 adaptor protein
chr15	95684581	95685669	1089	*	Intron (ENST00000661571.1/ENST00000661571.1, intron 1 of 2)	15	95463587	95493843	30257	2	105370993	ENST00000668885.1	-190738	NA	LOC105370993	uncharacterized LOC105370993
chr2	105976642	105978091	1450	*	Distal Intergenic	2	106063246	106072401	9156	1	84417	ENST00000493478.5	-85155	ENSG00000119147	ECRG4	ECRG4 augurin precursor
chr3	190155753	190156406	654	*	Distal Intergenic	3	189956831	190122437	165607	2	55214	ENST00000427335.6	-33316	ENSG00000090530	P3H2	prolyl 3-hydroxylase 2
chr17	56903635	56904148	514	*	Promoter (<=1kb)	17	56895770	56904343	8574	2	7706	ENST00000570473.5	195	ENSG00000121060	TRIM25	tripartite motif containing 25
chr14	100755097	100756199	1103	*	Distal Intergenic	14	100779410	100829185	49776	1	55384	ENST00000556407.5	-23211	ENSG00000214548	MEG3	maternally expressed 3
chr12	93091009	93091498	490	*	Promoter (<=1kb)	12	93090522	93107600	17079	1	105369908	ENST00000551928.1	487	NA	LOC105369908	uncharacterized LOC105369908
chr16	25197481	25198830	1350	*	Distal Intergenic	16	25215731	25228932	13202	1	343	ENST00000566125.5	-16901	ENSG00000103375	AQP8	aquaporin 8
chrX	150689346	150690727	1382	*	Distal Intergenic	23	150692971	150731475	38505	1	8776	ENST00000493995.6	-2244	ENSG00000063601	MTMR1	myotubularin related protein 1
chr4	5757957	5759026	1070	*	3' UTR	4	5752675	5753929	1255	1	2121	ENST00000514919.1	5282	ENSG00000072840	EVC	EvC ciliary complex subunit 1
chr9	111742264	111744274	2011	*	Intron (ENST00000682961.1/158401, intron 10 of 27)	9	111723834	111738415	14582	2	158401	ENST00000682074.1	-3849	ENSG00000165181	SHOC1	shortage in chiasmata 1
chr5	96068677	96069055	379	*	Intron (ENST00000502645.2/101929710, intron 1 of 4)	5	96079138	96079212	75	1	693168	ENST00000384846.1	-10083	ENSG00000207578	MIR583	microRNA 583
chr7	131187470	131189600	2131	*	Intron (ENST00000421797.6/4289, intron 2 of 18)	7	130944167	131110176	166010	2	378805	ENST00000451786.5	-77294	ENSG00000231721	LINC-PINT	long intergenic non-protein coding RNA, p53 induced transcript
chr1	199854411	199856951	2541	*	Distal Intergenic	1	200027614	200175603	147990	1	2494	ENST00000236914.7	-170663	ENSG00000116833	NR5A2	nuclear receptor subfamily 5 group A member 2
chr2	64646418	64649733	3316	*	Promoter (1-2kb)	2	64644612	64646698	2087	1	105374775	ENST00000439964.1	1806	NA	LOC105374775	uncharacterized LOC105374775
chr6	27795822	27796154	333	*	Distal Intergenic	6	27807479	27807929	451	2	8340	ENST00000377401.4	11775	ENSG00000185130	H2BC13	H2B clustered histone 13
chr4	187550494	187550907	414	*	Intron (ENST00000514767.2/100506272, intron 3 of 3)	4	187555911	187592927	37017	2	105377604	ENST00000502952.1	42020	NA	LOC105377604	uncharacterized LOC105377604
chr3	150518562	150519231	670	*	Distal Intergenic	3	150541998	150546496	4499	2	27230	ENST00000239944.7	27265	ENSG00000120742	SERP1	stress associated endoplasmic reticulum protein 1
chr5	132914574	132917216	2643	*	Intron (ENST00000265343.10/27125, intron 5 of 20)	5	132898283	132927562	29280	2	27125	ENST00000477369.5	10346	ENSG00000072364	AFF4	AF4/FMR2 family member 4
chr1	175268399	175269941	1543	*	Distal Intergenic	1	175307218	175335459	28242	1	105371623	ENST00000569593.1	-37277	NA	LOC105371623	uncharacterized LOC105371623
chr17	10606168	10606591	424	*	Intron (ENST00000587182.2/100128560, intron 6 of 10)	17	10611902	10623036	11135	1	100128560	ENST00000581947.5	-5311	NA	MYHAS	myosin heavy chain gene cluster antisense RNA
chr3	191774317	191776517	2201	*	Distal Intergenic	3	191568535	191573509	4975	1	103344926	ENST00000438488.1	205782	NA	PYDC2-AS1	PYDC2 antisense RNA 1
chr12	6166710	6168853	2144	*	Distal Intergenic	12	6199715	6238271	38557	1	928	ENST00000382518.6	-30862	ENSG00000010278	CD9	CD9 molecule
chr1	94619705	94624244	4540	*	Promoter (<=1kb)	1	94621151	94624184	3034	2	101928079	ENST00000435559.1	0	ENSG00000224081	SLC44A3-AS1	SLC44A3 antisense RNA 1
chr5	150050478	150051036	559	*	Intron (ENST00000613459.4/22993, intron 20 of 20)	5	150047485	150050441	2957	1	22993	ENST00000510472.1	2993	ENSG00000113716	HMGXB3	HMG-box containing 3
chrX	16953639	16954435	797	*	Intron (ENST00000357277.8/9185, intron 1 of 17)	23	16947070	17022371	75302	1	9185	ENST00000481792.1	6569	ENSG00000169891	REPS2	RALBP1 associated Eps domain containing 2
chr5	65860892	65863384	2493	*	Intron (ENST00000509935.2/57486, intron 6 of 6)	5	65818721	65823237	4517	1	57486	ENST00000515595.1	42171	ENSG00000123213	NLN	neurolysin
chr16	28089493	28089985	493	*	Distal Intergenic	16	28101055	28101915	861	2	23214	ENST00000569315.1	11930	ENSG00000169180	XPO6	exportin 6
chr4	74447097	74457677	10581	*	Promoter (<=1kb)	4	74448639	74450532	1894	1	374	ENST00000511560.1	0	ENSG00000109321	AREG	amphiregulin
chr8	126453154	126455089	1936	*	Distal Intergenic	8	126497385	126500440	3056	1	105375749	ENST00000648647.1	-42296	NA	LOC105375749	uncharacterized LOC105375749
chr5	61050295	61054616	4322	*	Promoter (<=1kb)	5	61050376	61153016	102641	1	91942	ENST00000512623.1	0	ENSG00000164182	NDUFAF2	NADH:ubiquinone oxidoreductase complex assembly factor 2
chr19	2627655	2628458	804	*	Intron (ENST00000382159.8/2788, intron 2 of 4)	19	2630715	2630793	79	1	102465838	ENST00000618087.1	-2257	ENSG00000277904	MIR7850	microRNA 7850
chr5	171757448	171758030	583	*	Distal Intergenic	5	171773652	171774739	1088	1	644994	ENST00000524175.1	-15622	ENSG00000185662	SMIM23	small integral membrane protein 23
chr5	148983957	148985247	1291	*	3' UTR	5	149001567	149006912	5346	2	79628	ENST00000643113.1	21665	ENSG00000169247	SH3TC2	SH3 domain and tetratricopeptide repeats 2
chr1	43422902	43424826	1925	*	Exon (ENST00000562955.2/23334, exon 15 of 71)	1	43420757	43429489	8733	1	23334	ENST00000470139.1	2145	ENSG00000198198	SZT2	SZT2 subunit of KICSTOR complex
chr14	77123004	77124345	1342	*	Intron (ENST00000557752.1/57156, intron 2 of 5)	14	77116568	77218884	102317	1	57156	ENST00000557408.5	6436	ENSG00000165548	TMEM63C	transmembrane protein 63C
chr4	147371446	147371764	319	*	Distal Intergenic	4	147344629	147344717	89	2	100313938	ENST00000408442.1	-26729	ENSG00000221369	MIR548G	microRNA 548g
chr10	104090429	104090934	506	*	Distal Intergenic	10	104031286	104085880	54595	2	1308	ENST00000648076.2	-4549	ENSG00000065618	COL17A1	collagen type XVII alpha 1 chain
chr3	13412884	13415343	2460	*	Intron (ENST00000254508.7/23225, intron 1 of 39)	3	13351663	13420309	68647	2	23225	ENST00000420141.2	4966	ENSG00000132182	NUP210	nucleoporin 210
chr14	53390632	53392868	2237	*	Exon (ENST00000652780.1/ENST00000652780.1, exon 1 of 2)	14	53369381	53526242	156862	1	105370504	ENST00000425648.1	21251	NA	LOC105370504	uncharacterized LOC105370504
chr17	44812984	44815944	2961	*	Promoter (<=1kb)	17	44805600	44813305	7706	2	10052	ENST00000587239.5	0	ENSG00000182963	GJC1	gap junction protein gamma 1
chr15	93029256	93029553	298	*	Distal Intergenic	15	93012428	93024742	12315	1	1106	ENST00000627460.1	16828	ENSG00000173575	CHD2	chromodomain helicase DNA binding protein 2
chrX	70253247	70255202	1956	*	Distal Intergenic	23	70258166	70260204	2039	2	5030	ENST00000374519.4	5002	ENSG00000186912	P2RY4	pyrimidinergic receptor P2Y4
chr19	52212590	52213291	702	*	Promoter (<=1kb)	19	52212830	52219734	6905	1	5518	ENST00000473820.1	0	ENSG00000105568	PPP2R1A	protein phosphatase 2 scaffold subunit Aalpha
chr10	74916790	74918319	1530	*	Intron (ENST00000648725.1/23522, intron 3 of 17)	10	74975946	74989096	13151	1	23522	ENST00000648696.1	-57627	ENSG00000156650	KAT6B	lysine acetyltransferase 6B
chr1	152162564	152163387	824	*	Intron (ENST00000628080.1/ENST00000628080.1, intron 1 of 1)	1	152153595	152159228	5634	2	126638	ENST00000316073.3	-3336	ENSG00000215853	RPTN	repetin
chr14	100416675	100417551	877	*	Intron (ENST00000555775.5/79446, intron 1 of 5)	14	100406599	100408928	2330	1	105370664	ENST00000556080.2	10076	NA	LOC105370664	uncharacterized LOC105370664
chr8	94623280	94624170	891	*	Distal Intergenic	8	94637285	94639467	2183	2	100288748	ENST00000562760.1	15297	ENSG00000261437	LINC02894	long intergenic non-protein coding RNA 2894
chr10	52442106	52445230	3125	*	Distal Intergenic	10	52450874	52455272	4399	2	101928687	ENST00000435813.6	10042	ENSG00000231131	LNCAROD	lncRNA activating regulator of DKK1
chr8	81234670	81235193	524	*	Distal Intergenic	8	81280536	81284775	4240	1	2171	ENST00000297258.11	-45343	ENSG00000164687	FABP5	fatty acid binding protein 5
chr9	37229360	37230343	984	*	Intron (ENST00000336755.10/84186, intron 2 of 8)	9	37284163	37354802	70640	1	84186	ENST00000463625.6	-53820	ENSG00000147905	ZCCHC7	zinc finger CCHC-type containing 7
chr4	158997000	158997443	444	*	Intron (ENST00000434826.3/152940, intron 1 of 4)	4	158915180	158973131	57952	2	152940	ENST00000505647.1	-23869	ENSG00000164123	C4orf45	chromosome 4 open reading frame 45
chr1	24682979	24684975	1997	*	Distal Intergenic	1	24669583	24671469	1887	1	10250	ENST00000474843.1	13396	ENSG00000133226	SRRM1	serine and arginine repetitive matrix 1
chr11	87925904	87927303	1400	*	Intron (ENST00000649399.1/23682, intron 3 of 3)	11	87847259	88045608	198350	2	23682	ENST00000649399.1	118305	ENSG00000123892	RAB38	RAB38, member RAS oncogene family
chr4	76781051	76783769	2719	*	3' UTR	4	76758554	76801964	43411	2	105377289	ENST00000449007.1	18195	NA	SHROOM3-AS1	SHROOM3 antisense RNA 1
chr17	76771900	76774232	2333	*	Promoter (<=1kb)	17	76773097	76778338	5242	1	79157	ENST00000590070.1	0	ENSG00000092931	MFSD11	major facilitator superfamily domain containing 11
chr18	2515304	2517182	1879	*	Distal Intergenic	18	2043674	2489426	445753	2	105371956	ENST00000639316.2	-25878	NA	LOC105371956	uncharacterized LOC105371956
chr18	23718890	23721307	2418	*	Intron (ENST00000313654.14/3909, intron 2 of 74)	18	23689684	23954648	264965	1	3909	ENST00000399516.7	29206	ENSG00000053747	LAMA3	laminin subunit alpha 3
chr5	73318195	73318999	805	*	Distal Intergenic	5	73337906	73338533	628	1	105379033	ENST00000511174.1	-18907	NA	LINC02230	long intergenic non-protein coding RNA 2230
chr11	119571914	119572676	763	*	Distal Intergenic	11	119608423	119659284	50862	1	105369520	ENST00000532153.1	-35747	NA	LOC105369520	uncharacterized LOC105369520
chr8	28704573	28706037	1465	*	Intron (ENST00000522725.5/2137, intron 3 of 4)	8	28690215	28702030	11816	2	101929402	ENST00000664346.1	-2543	ENSG00000246339	EXTL3-AS1	EXTL3 antisense RNA 1
chr18	57693456	57694731	1276	*	Promoter (1-2kb)	18	57695958	57738603	42646	1	105372141	ENST00000649476.1	-1227	NA	LOC105372141	uncharacterized LOC105372141
chr2	172461033	172462145	1113	*	Intron (ENST00000412899.5/3655, intron 1 of 6)	2	172465147	172466012	866	2	101929947	ENST00000417539.1	3867	ENSG00000232788	ITGA6-AS1	ITGA6 antisense RNA 1
chr14	74510526	74511457	932	*	Promoter (<=1kb)	14	74506706	74509807	3102	2	4053	ENST00000556206.1	-719	ENSG00000119681	LTBP2	latent transforming growth factor beta binding protein 2
chrX	16856311	16856911	601	*	Promoter (<=1kb)	23	16848991	16857602	8612	2	5931	ENST00000444437.5	691	ENSG00000102054	RBBP7	RB binding protein 7, chromatin remodeling factor
chr14	103539745	103541114	1370	*	Distal Intergenic	14	103529226	103537073	7848	1	115708	ENST00000299202.4	10519	ENSG00000166166	TRMT61A	tRNA methyltransferase 61A
chr6	17702915	17704129	1215	*	Intron (ENST00000537253.5/9972, intron 1 of 22)	6	17706257	17707344	1088	1	105374952	ENST00000606771.1	-2128	ENSG00000272269	NUP153-AS1	NUP153 antisense RNA 1
chr4	142719220	142720752	1533	*	Intron (ENST00000513000.5/8821, intron 2 of 26)	4	142654512	142766819	112308	2	8821	ENST00000514964.1	46067	ENSG00000109452	INPP4B	inositol polyphosphate-4-phosphatase type II B
chr3	183370271	183372296	2026	*	Exon (ENST00000461074.1/23101, exon 3 of 3)	3	183298427	183400493	102067	2	23101	ENST00000459750.5	28197	ENSG00000053524	MCF2L2	MCF.2 cell line derived transforming sequence-like 2
chr3	29186419	29187164	746	*	Intron (ENST00000635992.1/152098, intron 8 of 13)	3	29054570	29280015	225446	2	105377009	ENST00000655701.1	92851	NA	LOC105377009	uncharacterized LOC105377009
chr4	2940952	2941667	716	*	Promoter (<=1kb)	4	2937933	2941716	3784	2	8602	ENST00000507120.1	49	ENSG00000087269	NOP14	NOP14 nucleolar protein
chr1	10082939	10083661	723	*	Intron (ENST00000253251.12/10277, intron 2 of 26)	1	10100861	10103185	2325	1	10277	ENST00000462658.1	-17200	ENSG00000130939	UBE4B	ubiquitination factor E4B
chr4	159655132	159655440	309	*	Distal Intergenic	4	159665833	159777828	111996	2	109729132	ENST00000513718.2	122388	NA	LINC02233	long intergenic non-protein coding RNA 2233
chr3	9883264	9885525	2262	*	Distal Intergenic	3	9866714	9880255	13542	2	63924	ENST00000455015.6	-3009	ENSG00000187288	CIDEC	cell death inducing DFFA like effector c
chr17	560268	560757	490	*	Promoter (<=1kb)	17	551602	559898	8297	2	55275	ENST00000679978.1	-370	ENSG00000141252	VPS53	VPS53 subunit of GARP complex
chr15	89844840	89846692	1853	*	Promoter (<=1kb)	15	89835566	89845774	10209	2	10239	ENST00000560771.5	0	ENSG00000157823	AP3S2	adaptor related protein complex 3 subunit sigma 2
chr9	98851283	98852034	752	*	Intron (ENST00000629238.2/102724684, intron 3 of 3)	9	98848772	98849634	863	1	79695	ENST00000470473.1	2511	ENSG00000119514	GALNT12	polypeptide N-acetylgalactosaminyltransferase 12
chr1	206419049	206419841	793	*	Exon (ENST00000573034.8/23380, exon 12 of 23)	1	206406377	206456159	49783	1	23380	ENST00000605476.5	12672	ENSG00000266028	SRGAP2	SLIT-ROBO Rho GTPase activating protein 2
chr15	66456355	66456774	420	*	Intron (ENST00000685172.1/5604, intron 5 of 9)	15	66453454	66491343	37890	1	5604	ENST00000566326.1	2901	ENSG00000169032	MAP2K1	mitogen-activated protein kinase kinase 1
chr3	98679938	98681961	2024	*	Distal Intergenic	3	98715206	98718445	3240	2	100874207	ENST00000663984.1	36484	NA	ST3GAL6-AS1	ST3GAL6 antisense RNA 1
chr3	43455504	43455857	354	*	Intron (ENST00000292246.8/55129, intron 11 of 12)	3	43366889	43555411	188523	2	55129	ENST00000448045.1	99554	ENSG00000160746	ANO10	anoctamin 10
chr11	64659015	64659378	364	*	Promoter (1-2kb)	11	64657633	64661250	3618	2	9379	ENST00000496291.2	1872	ENSG00000110076	NRXN2	neurexin 2
chr1	8231183	8233610	2428	*	Distal Intergenic	1	8208672	8215210	6539	1	102724539	ENST00000452982.1	22511	ENSG00000227634	LINC01714	long intergenic non-protein coding RNA 1714
chr5	145847378	145847955	578	*	Distal Intergenic	5	145819688	145835369	15682	2	153768	ENST00000515475.1	-12009	ENSG00000186314	PRELID2	PRELI domain containing 2
chr11	119217608	119219491	1884	*	Intron (ENST00000634586.1/867, intron 1 of 17)	11	119206424	119313926	107503	1	867	ENST00000637974.1	11184	ENSG00000110395	CBL	Cbl proto-oncogene
chr4	107801399	107802187	789	*	Distal Intergenic	4	107824563	107895547	70985	1	166929	ENST00000506462.5	-22376	ENSG00000164023	SGMS2	sphingomyelin synthase 2
chr3	43769683	43770812	1130	*	Distal Intergenic	3	43717671	43734371	16701	1	51099	ENST00000463153.2	52012	ENSG00000011198	ABHD5	abhydrolase domain containing 5, lysophosphatidic acid acyltransferase
chr1	225449431	225449941	511	*	Intron (ENST00000654950.1/105373110, intron 1 of 1)	1	225447991	225465283	17293	2	105373110	ENST00000433058.1	15342	NA	LINC02765	long intergenic non-protein coding RNA 2765
chr14	63470848	63472170	1323	*	Intron (ENST00000337537.8/5529, intron 2 of 13)	14	63384531	63453776	69246	2	5529	ENST00000556150.1	-17072	ENSG00000154001	PPP2R5E	protein phosphatase 2 regulatory subunit B'epsilon
chr5	145848503	145849184	682	*	Distal Intergenic	5	145819688	145835369	15682	2	153768	ENST00000515475.1	-13134	ENSG00000186314	PRELID2	PRELI domain containing 2
chr15	83286716	83286956	241	*	Intron (ENST00000565495.1/ENST00000565495.1, intron 1 of 1)	15	83255884	83284664	28781	2	646	ENST00000345382.7	-2052	ENSG00000169594	BNC1	basonuclin 1
chr20	57435336	57435692	357	*	Distal Intergenic	20	57383719	57393062	9344	2	100291105	ENST00000417346.2	-42274	NA	RBM38-AS1	RBM38 antisense RNA 1
chr6	142412236	142414495	2260	*	Intron (ENST00000230173.10/57211, intron 18 of 25)	6	142417109	142443783	26675	1	57211	ENST00000472054.2	-2614	ENSG00000112414	ADGRG6	adhesion G protein-coupled receptor G6
chr15	96252493	96252820	328	*	Intron (ENST00000619812.1/112268156, intron 3 of 3)	15	96266529	96275996	9468	2	644192	ENST00000560395.5	23176	ENSG00000247809	NR2F2-AS1	NR2F2 antisense RNA 1
chr10	62454613	62455290	678	*	Intron (ENST00000395255.7/22891, intron 3 of 4)	10	62375544	62376352	809	1	22891	ENST00000421210.1	79069	ENSG00000138311	ZNF365	zinc finger protein 365
chr3	187000201	187000502	302	*	Intron (ENST00000676786.1/6480, intron 2 of 2)	3	186996444	187078541	82098	1	6480	ENST00000676633.1	3757	ENSG00000073849	ST6GAL1	ST6 beta-galactoside alpha-2,6-sialyltransferase 1
chr3	171374247	171375671	1425	*	Intron (ENST00000436636.7/23043, intron 1 of 32)	3	171459248	171469702	10455	1	102724479	ENST00000657847.1	-83577	NA	LOC102724479	uncharacterized LOC102724479
chr5	133978048	133978580	533	*	Promoter (1-2kb)	5	133972726	133976369	3644	2	7416	ENST00000489906.5	-1679	ENSG00000213585	VDAC1	voltage dependent anion channel 1
chr17	47611604	47616710	5107	*	Promoter (1-2kb)	17	47618350	47623276	4927	1	9520	ENST00000528565.2	-1640	ENSG00000141279	NPEPPS	aminopeptidase puromycin sensitive
chr15	76262702	76263522	821	*	Promoter (1-2kb)	15	76258986	76261690	2705	2	7302	ENST00000558165.3	-1012	NA	TYRO3P	TYRO3P protein tyrosine kinase pseudogene
chr17	29785117	29786966	1850	*	Intron (ENST00000577846.1/ENST00000577846.1, intron 2 of 2)	17	29630800	29761417	130618	2	85464	ENST00000649863.1	-23700	ENSG00000141298	SSH2	slingshot protein phosphatase 2
chr1	153572169	153573750	1582	*	Distal Intergenic	1	153561340	153567890	6551	2	6273	ENST00000368710.6	-4279	ENSG00000196754	S100A2	S100 calcium binding protein A2
chr20	51686572	51687864	1293	*	Intron (ENST00000311637.9/10079, intron 4 of 22)	20	51725819	51732587	6769	2	10079	ENST00000477492.1	44723	ENSG00000054793	ATP9A	ATPase phospholipid transporting 9A (putative)
chr1	192826075	192828039	1965	*	Exon (ENST00000645822.1/105371665, exon 2 of 6)	1	192809143	192811032	1890	1	5997	ENST00000487236.1	16932	ENSG00000116741	RGS2	regulator of G protein signaling 2
chr7	12526426	12528929	2504	*	Exon (ENST00000641054.1/102725191, exon 4 of 7)	7	12504441	12541270	36830	1	102725191	ENST00000636804.2	21985	ENSG00000226690	LOC102725191	uncharacterized LOC102725191
chr3	50333669	50334378	710	*	Intron (ENST00000327761.7/11186, intron 1 of 4)	3	50329782	50337464	7683	2	11186	ENST00000327761.7	3086	ENSG00000068028	RASSF1	Ras association domain family member 1
chr16	74448309	74451609	3301	*	3' UTR	16	74453189	74458294	5106	2	2734	ENST00000561942.1	6685	ENSG00000090863	GLG1	golgi glycoprotein 1
chr6	53614501	53617809	3309	*	Promoter (<=1kb)	6	53522465	53616970	94506	2	101927136	ENST00000505197.1	0	ENSG00000231683	LOC101927136	uncharacterized LOC101927136
chr17	12023738	12024520	783	*	Intron (ENST00000582183.5/6416, intron 1 of 4)	17	11998353	12021508	23156	2	7566	ENST00000579522.1	-2230	ENSG00000154957	ZNF18	zinc finger protein 18
chr9	125674635	125676404	1770	*	Promoter (1-2kb)	9	125437394	125672643	235250	2	79109	ENST00000373498.5	-1992	ENSG00000119487	MAPKAP1	MAPK associated protein 1
chr12	63418588	63420267	1680	*	Distal Intergenic	12	63560059	63569469	9411	2	283417	ENST00000541911.1	149202	ENSG00000177990	DPY19L2	dpy-19 like 2
chr11	105244260	105244694	435	*	Intron (ENST00000649856.1/105369468, intron 4 of 7)	11	105181864	105184037	2174	1	105369469	ENST00000686691.1	62396	ENSG00000289383	LOC105369469	uncharacterized LOC105369469
chr5	140250501	140252881	2381	*	Intron (ENST00000504227.5/84418, intron 3 of 3)	5	140245347	140281535	36189	2	5201	ENST00000512707.1	28654	ENSG00000113068	PFDN1	prefoldin subunit 1
chr8	88956686	88957284	599	*	Distal Intergenic	8	88809949	88813144	3196	2	105375631	ENST00000668057.1	-143542	NA	LOC105375631	uncharacterized LOC105375631
chr13	33696871	33698636	1766	*	Distal Intergenic	13	33679504	33687175	7672	1	107984551	ENST00000686128.1	17367	NA	LOC107984551	uncharacterized LOC107984551
chr19	21144036	21144510	475	*	Promoter (1-2kb)	19	21142077	21183158	41082	1	170959	ENST00000598331.1	1959	ENSG00000196705	ZNF431	zinc finger protein 431
chr1	11241977	11242948	972	*	Intron (ENST00000361445.9/2475, intron 9 of 57)	1	11106535	11262551	156017	2	2475	ENST00000361445.9	19603	ENSG00000198793	MTOR	mechanistic target of rapamycin kinase
chr10	34757675	34760174	2500	*	Intron (ENST00000545260.5/56288, intron 1 of 22)	10	34109561	34815296	705736	2	56288	ENST00000346874.9	55122	ENSG00000148498	PARD3	par-3 family cell polarity regulator
chr1	109438391	109439556	1166	*	Distal Intergenic	1	109399042	109426448	27407	2	5686	ENST00000271308.9	-11943	ENSG00000143106	PSMA5	proteasome 20S subunit alpha 5
chr5	121969538	121970000	463	*	Intron (ENST00000339397.5/153443, intron 1 of 7)	5	121961975	122028633	66659	1	153443	ENST00000339397.5	7563	ENSG00000151304	SRFBP1	serum response factor binding protein 1
chr1	1342971	1347112	4142	*	Promoter (1-2kb)	1	1341770	1348955	7186	2	1855	ENST00000472445.1	1843	ENSG00000107404	DVL1	dishevelled segment polarity protein 1
chr19	3378455	3380600	2146	*	Intron (ENST00000641145.1/4782, intron 1 of 10)	19	3366583	3469217	102635	1	4782	ENST00000443272.3	11872	ENSG00000141905	NFIC	nuclear factor I C
chr6	118494958	118496752	1795	*	Intron (ENST00000368491.8/387119, intron 5 of 12)	6	118501430	118502906	1477	1	23629	ENST00000469424.1	-4678	NA	BRD7P3	bromodomain containing 7 pseudogene 3
chr1	25351655	25352955	1301	*	Exon (ENST00000498135.5/23585, exon 3 of 6)	1	25342592	25351654	9063	1	23585	ENST00000487234.1	9063	ENSG00000183726	TMEM50A	transmembrane protein 50A
chr20	34334287	34336307	2021	*	Distal Intergenic	20	34280270	34311802	31533	2	191	ENST00000538132.1	-22485	ENSG00000101444	AHCY	adenosylhomocysteinase
chr16	89992492	89997717	5226	*	Promoter (<=1kb)	16	89998606	90002161	3556	1	172	ENST00000454997.1	-889	ENSG00000223959	AFG3L1P	AFG3 like matrix AAA peptidase subunit 1, pseudogene
chr10	104015179	104016709	1531	*	Intron (ENST00000369755.4/9748, intron 13 of 18)	10	104010816	104018289	7474	1	9748	ENST00000672560.1	4363	ENSG00000065613	SLK	STE20 like kinase
chr10	128173155	128173548	394	*	Distal Intergenic	10	128181032	128306183	125152	1	101927381	ENST00000626518.2	-7484	ENSG00000280953	LINC01163	long intergenic non-protein coding RNA 1163
chr1	24283184	24285300	2117	*	Intron (ENST00000690803.1/57822, intron 2 of 15)	1	24318764	24355312	36549	1	57822	ENST00000692334.1	-33464	ENSG00000158055	GRHL3	grainyhead like transcription factor 3
chr9	110350954	110351732	779	*	Distal Intergenic	9	110303521	110337884	34364	2	255220	ENST00000374511.7	-13070	ENSG00000204193	TXNDC8	thioredoxin domain containing 8
chr1	93778568	93781198	2631	*	Intron (ENST00000370244.5/8412, intron 2 of 13)	1	93752924	93775444	22521	2	8412	ENST00000433544.1	-3124	ENSG00000137936	BCAR3	BCAR3 adaptor protein, NSP family member
chr2	109698568	109699190	623	*	Distal Intergenic	2	109758799	109760364	1566	2	100506563	ENST00000632044.1	61174	NA	LOC100506563	uncharacterized LOC100506563
chr14	36981745	36982986	1242	*	Intron (ENST00000331299.6/89874, intron 1 of 9)	14	36952309	36952391	83	2	100616280	ENST00000582187.1	-29354	ENSG00000266327	MIR4503	microRNA 4503
chr9	79022654	79023977	1324	*	Distal Intergenic	9	79135424	79145666	10243	2	101927450	ENST00000663382.1	121689	ENSG00000260995	LOC101927450	uncharacterized LOC101927450
chr3	123077783	123080110	2328	*	Intron (ENST00000316218.12/10954, intron 1 of 16)	3	123089107	123111007	21901	1	10954	ENST00000495004.1	-8997	ENSG00000065485	PDIA5	protein disulfide isomerase family A member 5
chr16	1700197	1702489	2293	*	3' UTR	16	1706166	1752983	46818	1	23162	ENST00000685674.1	-3677	ENSG00000138834	MAPK8IP3	mitogen-activated protein kinase 8 interacting protein 3
chr1	6226667	6227700	1034	*	Intron (ENST00000343813.10/23463, intron 4 of 4)	1	6234692	6239408	4717	1	148645	ENST00000650463.1	-6992	NA	ICMT-DT	ICMT divergent transcript
chr7	101929255	101930815	1561	*	Promoter (1-2kb)	7	101932343	102283912	351570	1	1523	ENST00000558836.5	-1528	ENSG00000257923	CUX1	cut like homeobox 1
chr1	67850340	67850739	400	*	Intron (ENST00000688125.1/100289178, intron 1 of 1)	1	67701475	67833467	131993	2	55970	ENST00000370982.4	-16873	ENSG00000172380	GNG12	G protein subunit gamma 12
chr8	108237872	108240723	2852	*	Promoter (<=1kb)	8	108234872	108236907	2036	2	3646	ENST00000679009.1	-965	ENSG00000104408	EIF3E	eukaryotic translation initiation factor 3 subunit E
chr1	31924286	31925547	1262	*	Intron (ENST00000647444.2/8073, intron 1 of 5)	1	31906421	31919483	13063	2	8073	ENST00000602725.5	-4803	ENSG00000184007	PTP4A2	protein tyrosine phosphatase 4A2
chr14	67417851	67420093	2243	*	Distal Intergenic	14	67397746	67412167	14422	2	26499	ENST00000557388.1	-5684	ENSG00000100558	PLEK2	pleckstrin 2
chr11	67345538	67346814	1277	*	Intron (ENST00000622583.4/100130987, intron 2 of 3)	11	67351548	67353078	1531	2	57804	ENST00000533429.1	6264	ENSG00000175482	POLD4	DNA polymerase delta 4, accessory subunit
chr4	138053172	138054281	1110	*	Intron (ENST00000666325.1/641365, intron 5 of 5)	4	138057464	138098717	41254	1	641364	ENST00000510066.5	-3183	ENSG00000250033	SLC7A11-AS1	SLC7A11 antisense RNA 1
chr4	33746598	33747189	592	*	Distal Intergenic	4	33850591	33892149	41559	1	105374392	ENST00000504795.5	-103402	NA	LOC105374392	uncharacterized LOC105374392
chr2	181202968	181204319	1352	*	Promoter (<=1kb)	2	181203356	181362902	159547	1	101927156	ENST00000646009.1	0	NA	LINC01934	long intergenic non-protein coding RNA 1934
chr11	12064489	12067741	3253	*	Exon (ENST00000476130.2/ENST00000476130.2, exon 1 of 2)	11	12094008	12204280	110273	1	9645	ENST00000532179.5	-26267	ENSG00000133816	MICAL2	microtubule associated monooxygenase, calponin and LIM domain containing 2
chr3	47715540	47716127	588	*	Intron (ENST00000254480.10/6599, intron 7 of 27)	3	47678196	47701654	23459	2	6599	ENST00000462198.5	-13886	ENSG00000173473	SMARCC1	SWI/SNF related, matrix associated, actin dependent regulator of chromatin subfamily c member 1
chr2	69755352	69757122	1771	*	Intron (ENST00000418066.2/307, intron 3 of 3)	2	69742134	69827112	84979	1	307	ENST00000394295.6	13218	ENSG00000196975	ANXA4	annexin A4
chr12	110338469	110341929	3461	*	Promoter (1-2kb)	12	110343256	110345247	1992	1	488	ENST00000547792.1	-1327	ENSG00000174437	ATP2A2	ATPase sarcoplasmic/endoplasmic reticulum Ca2+ transporting 2
chr11	66118938	66120044	1107	*	Intron (ENST00000320580.9/55690, intron 1 of 23)	11	66100763	66216250	115488	1	55690	ENST00000527380.1	18175	ENSG00000175115	PACS1	phosphofurin acidic cluster sorting protein 1
chr11	125123707	125124280	574	*	Intron (ENST00000534728.1/ENST00000534728.1, intron 1 of 1)	11	125101256	125111763	10508	2	219854	ENST00000529530.1	-11944	ENSG00000150433	TMEM218	transmembrane protein 218
chr3	99128760	99129352	593	*	Distal Intergenic	3	98981058	98983096	2039	1	105374003	ENST00000473756.1	147702	NA	LOC105374003	uncharacterized LOC105374003
chr1	85294620	85295612	993	*	Intron (ENST00000654182.1/646626, intron 2 of 2)	1	85276715	85399963	123249	1	646626	ENST00000427819.5	17905	NA	BCL10-AS1	BCL10 antisense RNA 1
chr6	41846394	41846960	567	*	Intron (ENST00000394253.7/25862, intron 2 of 6)	6	41796498	41887329	90832	2	25862	ENST00000373010.5	40369	ENSG00000164663	USP49	ubiquitin specific peptidase 49
chr5	176427685	176428112	428	*	Distal Intergenic	5	176392649	176416539	23891	2	1212	ENST00000510734.5	-11146	ENSG00000175416	CLTB	clathrin light chain B
chr22	20926690	20927264	575	*	Intron (ENST00000354336.8/1399, intron 1 of 2)	22	20917434	20953747	36314	1	1399	ENST00000411769.1	9256	ENSG00000099942	CRKL	CRK like proto-oncogene, adaptor protein
chr1	234601839	234607525	5687	*	Promoter (<=1kb)	1	234607231	234608094	864	2	359948	ENST00000491430.1	569	ENSG00000168264	IRF2BP2	interferon regulatory factor 2 binding protein 2
chr7	76304557	76305226	670	*	Promoter (<=1kb)	7	76303577	76304295	719	1	3315	ENST00000429938.1	980	ENSG00000106211	HSPB1	heat shock protein family B (small) member 1
chr7	18019714	18020186	473	*	Distal Intergenic	7	18026770	18027846	1077	2	221823	ENST00000506618.5	7660	ENSG00000229937	PRPS1L1	phosphoribosyl pyrophosphate synthetase 1 like 1
chr6	84739474	84740146	673	*	Intron (ENST00000606784.5/9096, intron 6 of 8)	6	84760283	84763355	3073	2	9096	ENST00000606621.1	23209	ENSG00000112837	TBX18	T-box transcription factor 18
chr1	156895730	156898240	2511	*	Intron (ENST00000444016.5/375033, intron 1 of 6)	1	156893725	156906756	13032	1	375033	ENST00000455314.5	2005	ENSG00000187800	PEAR1	platelet endothelial aggregation receptor 1
chr11	61796901	61797345	445	*	3' UTR	11	61792980	61826512	33533	1	2237	ENST00000574708.5	3921	ENSG00000168496	FEN1	flap structure-specific endonuclease 1
chr3	129655646	129658973	3328	*	Promoter (<=1kb)	3	129654967	129656726	1760	2	23023	ENST00000510323.1	0	ENSG00000172765	TMCC1	transmembrane and coiled-coil domain family 1
chr16	1690136	1691740	1605	*	Exon (ENST00000624137.1/ENST00000624137.1, exon 1 of 1)	16	1685500	1702280	16781	1	90861	ENST00000562569.1	4636	ENSG00000206053	JPT2	Jupiter microtubule associated homolog 2
chr5	148912155	148914851	2697	*	Distal Intergenic	5	148826611	148828623	2013	1	154	ENST00000305988.6	85544	ENSG00000169252	ADRB2	adrenoceptor beta 2
chr19	13396865	13400687	3823	*	Intron (ENST00000360228.11/773, intron 3 of 46)	19	13307347	13365459	58113	2	773	ENST00000636974.1	-31406	ENSG00000141837	CACNA1A	calcium voltage-gated channel subunit alpha1 A
chr1	85297368	85298930	1563	*	Intron (ENST00000654182.1/646626, intron 2 of 2)	1	85276715	85399963	123249	1	646626	ENST00000427819.5	20653	NA	BCL10-AS1	BCL10 antisense RNA 1
chr4	119103544	119104109	566	*	Distal Intergenic	4	119135832	119187789	51958	1	51778	ENST00000307128.6	-31723	ENSG00000172399	MYOZ2	myozenin 2
chr12	12893021	12911909	18889	*	Promoter (<=1kb)	12	12908244	12913411	5168	1	9052	ENST00000648791.1	0	ENSG00000013588	GPRC5A	G protein-coupled receptor class C group 5 member A
chr3	33854532	33856674	2143	*	Promoter (<=1kb)	3	33854618	33865317	10700	1	10015	ENST00000489869.1	0	ENSG00000170248	PDCD6IP	programmed cell death 6 interacting protein
chr12	88242330	88242993	664	*	Distal Intergenic	12	88142307	88199887	57581	1	160418	ENST00000266712.11	100023	ENSG00000139324	TMTC3	transmembrane O-mannosyltransferase targeting cadherins 3
chr22	24332817	24333482	666	*	Intron (ENST00000437398.5/23384, intron 7 of 15)	22	24304396	24321688	17293	1	101730217	ENST00000440893.1	28421	ENSG00000258555	SPECC1L-ADORA2A	SPECC1L-ADORA2A readthrough (NMD candidate)
chr8	88938970	88941242	2273	*	Distal Intergenic	8	88809949	88813144	3196	2	105375631	ENST00000668057.1	-125826	NA	LOC105375631	uncharacterized LOC105375631
chr7	45885795	45886284	490	*	Distal Intergenic	7	45888360	45893625	5266	1	3484	ENST00000457280.5	-2076	ENSG00000146678	IGFBP1	insulin like growth factor binding protein 1
chr17	10067359	10068356	998	*	Intron (ENST00000432992.7/8522, intron 1 of 13)	17	9946933	10061379	114447	2	8522	ENST00000584389.5	-5980	ENSG00000007237	GAS7	growth arrest specific 7
chr2	180291177	180291751	575	*	Distal Intergenic	2	179944876	180007297	62422	2	57703	ENST00000410053.8	-283880	ENSG00000163510	CWC22	CWC22 spliceosome associated protein homolog
chr4	186692891	186693590	700	*	Intron (ENST00000441802.7/2195, intron 2 of 26)	4	186587794	186723856	136063	2	2195	ENST00000441802.7	30266	ENSG00000083857	FAT1	FAT atypical cadherin 1
chr10	70648764	70650813	2050	*	Distal Intergenic	10	70672506	70762441	89936	1	140766	ENST00000373207.2	-21693	ENSG00000138316	ADAMTS14	ADAM metallopeptidase with thrombospondin type 1 motif 14
chr1	94862341	94864990	2650	*	3' UTR	1	94867331	94895052	27722	1	126969	ENST00000532670.1	-2341	ENSG00000143036	SLC44A3	solute carrier family 44 member 3
chr12	86137955	86138468	514	*	Intron (ENST00000548651.6/25834, intron 4 of 7)	12	85979056	86256267	277212	2	25834	ENST00000620241.5	117799	ENSG00000182050	MGAT4C	MGAT4 family member C
chr1	32953681	32955167	1487	*	Intron (ENST00000373456.11/127544, intron 1 of 8)	1	32936445	32964685	28241	2	127544	ENST00000373456.11	9518	ENSG00000116514	RNF19B	ring finger protein 19B
chr13	113215221	113215759	539	*	Intron (ENST00000375441.7/8451, intron 2 of 19)	13	113209883	113235145	25263	1	8451	ENST00000498562.2	5338	ENSG00000139842	CUL4A	cullin 4A
chr2	200943647	200947270	3624	*	Promoter (<=1kb)	2	200933876	200943159	9284	2	4999	ENST00000474877.1	-488	ENSG00000115942	ORC2	origin recognition complex subunit 2
chrX	43603878	43605001	1124	*	Distal Intergenic	23	43654907	43746817	91911	1	4128	ENST00000542639.6	-49906	ENSG00000189221	MAOA	monoamine oxidase A
chr4	56025884	56027406	1523	*	Intron (ENST00000257287.5/9662, intron 25 of 25)	4	56049098	56298340	249243	1	57482	ENST00000629263.3	-21692	ENSG00000109265	CRACD	capping protein inhibiting regulator of actin dynamics
chr20	31543775	31545150	1376	*	Promoter (<=1kb)	20	31545028	31569418	24391	1	81502	ENST00000469097.5	0	ENSG00000101294	HM13	histocompatibility minor 13
chr11	67701533	67702024	492	*	Distal Intergenic	11	67662160	67681224	19065	2	222	ENST00000530069.6	-20309	ENSG00000132746	ALDH3B2	aldehyde dehydrogenase 3 family member B2
chr8	18666046	18666384	339	*	Intron (ENST00000440756.4/23362, intron 9 of 15)	8	18530711	18684099	153389	2	23362	ENST00000428502.6	17715	ENSG00000156011	PSD3	pleckstrin and Sec7 domain containing 3
chr3	12405019	12406513	1495	*	Promoter (<=1kb)	3	12405308	12434344	29037	1	5468	ENST00000682125.1	0	ENSG00000132170	PPARG	peroxisome proliferator activated receptor gamma
chr3	127890639	127891820	1182	*	Intron (ENST00000648300.1/11343, intron 2 of 12)	3	127915232	127987666	72435	1	166348	ENST00000405109.5	-23412	ENSG00000187715	KBTBD12	kelch repeat and BTB domain containing 12
chr7	66257330	66258168	839	*	Intron (ENST00000480281.5/8460, intron 1 of 4)	7	66221604	66240847	19244	1	8460	ENST00000451388.1	35726	ENSG00000169902	TPST1	tyrosylprotein sulfotransferase 1
chr19	45484394	45485468	1075	*	3' UTR	19	45485649	45488569	2921	2	6253	ENST00000593187.5	3101	ENSG00000125744	RTN2	reticulon 2
chr9	33320014	33321488	1475	*	Promoter (<=1kb)	9	33319021	33332657	13637	1	4799	ENST00000466359.1	993	ENSG00000086102	NFX1	nuclear transcription factor, X-box binding 1
chr13	40406131	40407708	1578	*	Exon (ENST00000517003.1/ENST00000517003.1, exon 1 of 1)	13	40284777	40403775	118999	2	646982	ENST00000636192.2	-2356	ENSG00000215483	LINC00598	long intergenic non-protein coding RNA 598
chr12	104479668	104481793	2126	*	Intron (ENST00000303694.6/50515, intron 1 of 2)	12	104457001	104602147	145147	1	50515	ENST00000546689.1	22667	ENSG00000171310	CHST11	carbohydrate sulfotransferase 11
chr17	71412070	71413826	1757	*	Distal Intergenic	17	71098834	71202203	103370	2	101928165	ENST00000662323.1	-209867	ENSG00000260785	CASC17	cancer susceptibility 17
chr20	4325853	4327602	1750	*	Distal Intergenic	20	4220630	4249287	28658	2	146	ENST00000379453.6	-76566	ENSG00000171873	ADRA1D	adrenoceptor alpha 1D
chr6	161037388	161039289	1902	*	Intron (ENST00000366919.6/4216, intron 2 of 25)	6	161034358	161048803	14446	1	4216	ENST00000446500.1	3030	ENSG00000085511	MAP3K4	mitogen-activated protein kinase kinase kinase 4
chr3	156483525	156484642	1118	*	Intron (ENST00000472028.5/7881, intron 8 of 8)	3	156457478	156460547	3070	1	7881	ENST00000496923.1	26047	ENSG00000169282	KCNAB1	potassium voltage-gated channel subfamily A regulatory beta subunit 1
chr16	69473026	69478422	5397	*	Distal Intergenic	16	69458716	69466196	7481	1	80777	ENST00000692523.1	14310	ENSG00000103018	CYB5B	cytochrome b5 type B
chr5	115833955	115835001	1047	*	Promoter (<=1kb)	5	115830341	115834352	4012	2	9140	ENST00000505252.1	0	ENSG00000145782	ATG12	autophagy related 12
chr1	88772481	88775688	3208	*	Promoter (1-2kb)	1	88771455	88804894	33440	1	5586	ENST00000436111.1	1026	ENSG00000065243	PKN2	protein kinase N2
chr3	185914206	185915163	958	*	3' UTR	3	185917328	185922107	4780	2	6434	ENST00000414862.5	6944	ENSG00000136527	TRA2B	transformer 2 beta homolog
chr1	50620385	50621866	1482	*	Intron (ENST00000396153.7/11124, intron 8 of 18)	1	50539592	50606944	67353	2	11124	ENST00000472808.1	-13441	ENSG00000185104	FAF1	Fas associated factor 1
chr12	54222625	54223338	714	*	Distal Intergenic	12	54231397	54231476	80	2	100616400	ENST00000577868.1	8138	ENSG00000283803	MIR3198-2	microRNA 3198-2
chr10	29437675	29440331	2657	*	Intron (ENST00000430295.5/102724316, intron 2 of 2)	10	29410243	29469122	58880	1	102724316	ENST00000455774.1	27432	ENSG00000224597	SVIL-AS1	SVIL antisense RNA 1
chr1	84945139	84946520	1382	*	Intron (ENST00000370608.8/255231, intron 7 of 13)	1	84926426	84929844	3419	2	255231	ENST00000530971.1	-15295	ENSG00000153898	MCOLN2	mucolipin TRP cation channel 2
chr22	30443149	30443894	746	*	Distal Intergenic	22	30432686	30436066	3381	1	105372990	ENST00000607893.2	10463	ENSG00000273428	LOC105372990	uncharacterized LOC105372990
chr1	9145057	9145996	940	*	Distal Intergenic	1	9151668	9151777	110	2	407040	ENST00000385130.1	5781	ENSG00000284357	MIR34A	microRNA 34a
chr19	46913037	46914168	1132	*	Intron (ENST00000672722.1/2909, intron 1 of 6)	19	46918676	47004307	85632	1	2909	ENST00000614079.1	-4508	ENSG00000160007	ARHGAP35	Rho GTPase activating protein 35
chr6	150856045	150859164	3120	*	Distal Intergenic	6	150865679	151101885	236207	1	25902	ENST00000611279.4	-6515	ENSG00000120254	MTHFD1L	methylenetetrahydrofolate dehydrogenase (NADP+ dependent) 1 like
chr1	26469769	26470410	642	*	Promoter (1-2kb)	1	26462756	26468014	5259	2	101928324	ENST00000656565.1	-1755	NA	DHDDS-AS1	DHDDS antisense RNA 1
chr11	34344818	34345560	743	*	Intron (ENST00000435224.3/25841, intron 1 of 16)	11	34150987	34358010	207024	2	25841	ENST00000435224.3	12450	ENSG00000166016	ABTB2	ankyrin repeat and BTB domain containing 2
chr17	49100694	49102781	2088	*	Distal Intergenic	17	49132460	49169989	37530	1	124872	ENST00000504681.5	-29679	ENSG00000167080	B4GALNT2	beta-1,4-N-acetyl-galactosaminyltransferase 2
chr4	48954048	48955319	1272	*	Distal Intergenic	4	48986275	49062079	75805	1	80157	ENST00000226432.9	-30956	ENSG00000109182	CWH43	cell wall biogenesis 43 C-terminal homolog
chr19	12288809	12290305	1497	*	Intron (ENST00000600003.5/51710, intron 2 of 11)	19	12247643	12294794	47152	2	51710	ENST00000393337.7	4489	ENSG00000197857	ZNF44	zinc finger protein 44
chr1	25245097	25245519	423	*	Promoter (<=1kb)	1	25244071	25245208	1138	2	57035	ENST00000491378.1	0	ENSG00000117616	RSRP1	arginine and serine rich protein 1
chr12	32249037	32250152	1116	*	Intron (ENST00000652176.1/636, intron 2 of 9)	12	32328402	32333065	4664	1	636	ENST00000547680.2	-78250	ENSG00000151746	BICD1	BICD cargo adaptor 1
chr19	2175139	2175421	283	*	Intron (ENST00000686010.1/84444, intron 1 of 27)	19	2118821	2164468	45648	2	8943	ENST00000643010.1	-10671	ENSG00000065000	AP3D1	adaptor related protein complex 3 subunit delta 1
chr14	61746266	61747089	824	*	Promoter (<=1kb)	14	61745605	61747472	1868	1	3091	ENST00000556827.1	661	ENSG00000100644	HIF1A	hypoxia inducible factor 1 subunit alpha
chr21	26388414	26389292	879	*	Promoter (<=1kb)	21	26390136	26471698	81563	1	107985474	ENST00000421771.1	-844	NA	LOC107985474	uncharacterized LOC107985474
chr10	30387976	30388418	443	*	Distal Intergenic	10	30364327	30374448	10122	2	729668	ENST00000471055.1	-13528	NA	GOLGA2P6	GOLGA2 pseudogene 6
chr14	68884785	68885205	421	*	Promoter (<=1kb)	14	68879049	68884303	5255	2	87	ENST00000553290.1	-482	ENSG00000072110	ACTN1	actinin alpha 1
chr8	8852263	8853284	1022	*	Intron (ENST00000276282.7/9258, intron 1 of 2)	8	8785759	8860031	74273	2	9258	ENST00000521881.5	6747	ENSG00000147324	MFHAS1	multifunctional ROCO family signaling regulator 1
chr1	30938408	30939407	1000	*	Intron (ENST00000424085.6/9698, intron 16 of 17)	1	30933305	30945372	12068	2	9698	ENST00000530669.1	5965	ENSG00000134644	PUM1	pumilio RNA binding family member 1
chr19	480264	481782	1519	*	Distal Intergenic	19	463361	474983	11623	2	284451	ENST00000315489.5	-5281	ENSG00000181781	ODF3L2	outer dense fiber of sperm tails 3 like 2
chr1	145817598	145819422	1825	*	Intron (ENST00000582693.5/27246, intron 1 of 8)	1	145824088	145836854	12767	1	10623	ENST00000471254.5	-4666	ENSG00000186141	POLR3C	RNA polymerase III subunit C
chr2	160396303	160398158	1856	*	Intron (ENST00000474820.5/5937, intron 2 of 15)	2	160407810	160407882	73	2	100616364	ENST00000585005.1	9724	ENSG00000283734	MIR4785	microRNA 4785
chr12	75177115	75179073	1959	*	Intron (ENST00000548513.5/3747, intron 1 of 4)	12	75040077	75208004	167928	2	3747	ENST00000548513.5	28931	ENSG00000166006	KCNC2	potassium voltage-gated channel subfamily C member 2
chr7	26052878	26053604	727	*	Distal Intergenic	7	26101646	26118068	16423	1	105375198	ENST00000688128.1	-48042	NA	LOC105375198	uncharacterized LOC105375198
chr10	1109872	1111171	1300	*	Intron (ENST00000358220.5/22884, intron 11 of 13)	10	1123807	1129252	5446	1	22884	ENST00000482165.1	-12636	ENSG00000047056	WDR37	WD repeat domain 37
chr2	239434291	239434666	376	*	Distal Intergenic	2	239401724	239402361	638	1	101928111	ENST00000428471.2	32567	ENSG00000222020	HDAC4-AS1	HDAC4 antisense RNA 1
chr9	111356968	111357614	647	*	Distal Intergenic	9	111365554	111370604	5051	2	23392	ENST00000465499.1	12990	ENSG00000136813	ECPAS	Ecm29 proteasome adaptor and scaffold
chr16	11879058	11881387	2330	*	Exon (ENST00000564790.5/2935, exon 5 of 5)	16	11880225	11886904	6680	2	2935	ENST00000564790.5	5517	ENSG00000103342	GSPT1	G1 to S phase transition 1
chr10	74078413	74081270	2858	*	Intron (ENST00000623461.3/7414, intron 8 of 22)	10	74104928	74108975	4048	1	7414	ENST00000472585.1	-23658	ENSG00000035403	VCL	vinculin
chr9	109064691	109066594	1904	*	Intron (ENST00000374586.8/23731, intron 9 of 17)	9	109046229	109046298	70	2	407036	ENST00000384965.1	-18393	ENSG00000207698	MIR32	microRNA 32
chr12	46219138	46222388	3251	*	Intron (ENST00000398637.10/81539, intron 5 of 16)	12	46196127	46239895	43769	2	81539	ENST00000612161.4	17507	ENSG00000111371	SLC38A1	solute carrier family 38 member 1
chr22	40567337	40567806	470	*	Intron (ENST00000651595.2/57591, intron 2 of 14)	22	40410289	40533827	123539	2	57591	ENST00000652095.2	-33510	ENSG00000196588	MRTFA	myocardin related transcription factor A
chr6	161127828	161129386	1559	*	Distal Intergenic	6	161108879	161109886	1008	1	4216	ENST00000539610.1	18949	ENSG00000085511	MAP3K4	mitogen-activated protein kinase kinase kinase 4
chr2	23900393	23901645	1253	*	Exon (ENST00000421721.1/ENST00000421721.1, exon 1 of 1)	2	23869670	23927065	57396	2	54454	ENST00000439915.1	25420	ENSG00000119778	ATAD2B	ATPase family AAA domain containing 2B
chr16	57000281	57000661	381	*	Intron (ENST00000539881.5/84166, intron 1 of 24)	16	57003853	57020936	17084	1	84166	ENST00000544641.5	-3192	ENSG00000140853	NLRC5	NLR family CARD domain containing 5
chr11	5280780	5282090	1311	*	5' UTR	11	5268345	5269945	1601	2	3046	ENST00000396895.3	-10835	ENSG00000213931	HBE1	hemoglobin subunit epsilon 1
chr3	126267075	126267857	783	*	Promoter (<=1kb)	3	126266817	126288417	21601	1	107986124	ENST00000512435.1	258	NA	LOC107986124	uncharacterized LOC107986124
chr13	21137656	21138513	858	*	Distal Intergenic	13	21140514	21149082	8569	1	10284	ENST00000382533.8	-2001	ENSG00000150459	SAP18	Sin3A associated protein 18
chr10	73117232	73119089	1858	*	Intron (ENST00000617744.4/25961, intron 2 of 7)	10	73110530	73131828	21299	1	25961	ENST00000372997.3	6702	ENSG00000166321	NUDT13	nudix hydrolase 13
chr2	27988873	27989897	1025	*	Intron (ENST00000436924.5/9577, intron 5 of 5)	2	27996367	27996449	83	1	100422965	ENST00000584745.1	-6470	ENSG00000265321	MIR4263	microRNA 4263
chr8	123359992	123361243	1252	*	Intron (ENST00000517666.5/29028, intron 8 of 25)	8	123356100	123357621	1522	2	29028	ENST00000550993.1	-2371	ENSG00000156802	ATAD2	ATPase family AAA domain containing 2
chr1	54970676	54972027	1352	*	Intron (ENST00000689429.1/ENST00000689429.1, intron 1 of 1)	1	54975195	54980452	5258	2	105378736	ENST00000641734.1	8425	ENSG00000284601	LOC105378736	uncharacterized LOC105378736
chr11	12178681	12182062	3382	*	Intron (ENST00000532179.5/9645, intron 2 of 2)	11	12195945	12208146	12202	1	9645	ENST00000527195.1	-13883	ENSG00000133816	MICAL2	microtubule associated monooxygenase, calponin and LIM domain containing 2
chr22	46501594	46502206	613	*	Intron (ENST00000262738.9/9620, intron 1 of 34)	22	46530308	46534200	3893	2	9620	ENST00000497509.1	31994	ENSG00000075275	CELSR1	cadherin EGF LAG seven-pass G-type receptor 1
chr2	85288296	85288973	678	*	Intron (ENST00000282111.4/83439, intron 4 of 11)	2	85303393	85304364	972	1	83439	ENST00000490744.1	-14420	ENSG00000152284	TCF7L1	transcription factor 7 like 1
chr11	35213339	35214916	1578	*	Promoter (<=1kb)	11	35214666	35229446	14781	1	960	ENST00000527326.1	0	ENSG00000026508	CD44	CD44 molecule (Indian blood group)
chr17	64678252	64684429	6178	*	Distal Intergenic	17	64542282	64662307	120026	2	64750	ENST00000262435.14	-15945	ENSG00000108854	SMURF2	SMAD specific E3 ubiquitin protein ligase 2
chr6	40961933	40962332	400	*	Distal Intergenic	6	41028373	41032987	4615	2	222643	ENST00000470102.1	70655	ENSG00000124602	UNC5CL	unc-5 family C-terminal like
chr1	15432512	15433533	1022	*	Distal Intergenic	1	15438442	15449242	10801	1	11330	ENST00000375943.6	-4909	ENSG00000162438	CTRC	chymotrypsin C
chr17	4326660	4333488	6829	*	Promoter (<=1kb)	17	4282899	4331923	49025	2	7326	ENST00000571953.5	0	ENSG00000132388	UBE2G1	ubiquitin conjugating enzyme E2 G1
chr6	14731832	14735820	3989	*	Intron (ENST00000689305.1/ENST00000689305.1, intron 2 of 2)	6	14597514	14599690	2177	2	101928354	ENST00000414740.2	-132142	NA	LOC101928354	uncharacterized LOC101928354
chr8	89801373	89802177	805	*	Distal Intergenic	8	89780088	89780778	691	1	8767	ENST00000518673.1	21285	ENSG00000104312	RIPK2	receptor interacting serine/threonine kinase 2
chr5	137999627	138001045	1419	*	Intron (ENST00000033079.7/51306, intron 7 of 22)	5	138032774	138037266	4493	1	100130172	ENST00000500267.2	-31729	NA	FAM13B-AS1	FAM13B antisense RNA 1
chr9	33762372	33768623	6252	*	Intron (ENST00000468152.2/5646, intron 2 of 3)	9	33750821	33799231	48411	1	5646	ENST00000429677.8	11551	ENSG00000010438	PRSS3	serine protease 3
chr1	203691995	203693692	1698	*	Intron (ENST00000367218.7/493, intron 2 of 21)	1	203682809	203740319	57511	1	493	ENST00000341360.6	9186	ENSG00000058668	ATP2B4	ATPase plasma membrane Ca2+ transporting 4
chr14	99331900	99333559	1660	*	Exon (ENST00000555595.1/ENST00000555595.1, exon 1 of 2)	14	99284629	99287369	2741	2	105370660	ENST00000692131.1	-44531	ENSG00000289137	LOC105370660	uncharacterized LOC105370660
chr10	101050451	101051241	791	*	Distal Intergenic	10	101061989	101067059	5071	1	81621	ENST00000370200.6	-10748	ENSG00000107821	KAZALD1	Kazal type serine peptidase inhibitor domain 1
chr15	72215748	72216995	1248	*	Promoter (<=1kb)	15	72209506	72217451	7946	2	5315	ENST00000562784.1	456	ENSG00000067225	PKM	pyruvate kinase M1/2
chrX	45847896	45848616	721	*	Exon (ENST00000456532.2/401585, exon 3 of 3)	23	45848009	45850903	2895	2	401585	ENST00000667331.1	2287	NA	LINC02595	long intergenic non-protein coding RNA 2595
chr5	95901474	95902621	1148	*	Promoter (<=1kb)	5	95900228	95901132	905	2	22936	ENST00000505584.1	-342	ENSG00000118985	ELL2	elongation factor for RNA polymerase II 2
chr9	4225648	4226627	980	*	Intron (ENST00000381971.8/169792, intron 2 of 10)	9	4118745	4298496	179752	2	169792	ENST00000478844.5	71869	ENSG00000107249	GLIS3	GLIS family zinc finger 3
chr17	82550140	82550510	371	*	Intron (ENST00000473637.6/3607, intron 1 of 9)	17	82559340	82582914	23575	1	3607	ENST00000531030.5	-8830	ENSG00000141568	FOXK2	forkhead box K2
chr21	37265046	37265532	487	*	Promoter (1-2kb)	21	37238356	37267301	28946	2	10311	ENST00000492514.1	1769	ENSG00000157538	VPS26C	VPS26 endosomal protein sorting factor C
chr9	137715837	137716736	900	*	Promoter (<=1kb)	9	137716927	137777946	61020	1	79813	ENST00000638071.1	-191	ENSG00000181090	EHMT1	euchromatic histone lysine methyltransferase 1
chr10	68134786	68137631	2846	*	Promoter (<=1kb)	10	68136600	68143115	6516	1	84665	ENST00000686268.1	0	ENSG00000138347	MYPN	myopalladin
chr21	33682176	33684327	2152	*	Intron (ENST00000399353.5/6453, intron 1 of 28)	21	33718797	33772282	53486	1	6453	ENST00000381283.7	-34470	ENSG00000205726	ITSN1	intersectin 1
chr10	77592657	77593789	1133	*	Intron (ENST00000639601.1/3778, intron 1 of 27)	10	77011994	77637335	625342	2	3778	ENST00000638249.1	43546	ENSG00000156113	KCNMA1	potassium calcium-activated channel subfamily M alpha 1
chr8	67692378	67692964	587	*	Intron (ENST00000297770.10/57094, intron 1 of 10)	8	67422125	67746343	324219	2	57094	ENST00000479862.6	53379	ENSG00000165078	CPA6	carboxypeptidase A6
chr1	32666894	32667993	1100	*	Promoter (<=1kb)	1	32668319	32672901	4583	1	5928	ENST00000475321.5	-326	ENSG00000162521	RBBP4	RB binding protein 4, chromatin remodeling factor
chr10	72097677	72098595	919	*	Intron (ENST00000394919.5/51008, intron 9 of 9)	10	72088357	72089032	676	2	9806	ENST00000483699.1	-8645	ENSG00000107742	SPOCK2	SPARC (osteonectin), cwcv and kazal like domains proteoglycan 2
chr9	105071503	105071888	386	*	Intron (ENST00000666856.1/112268038, intron 7 of 7)	9	104990149	104991818	1670	2	107987106	ENST00000670487.1	-79685	ENSG00000230013	CT70	cancer/testis associated transcript 70
chr6	140857085	140860992	3908	*	Promoter (<=1kb)	6	140845996	140858830	12835	2	102723724	ENST00000683183.1	0	NA	LOC102723724	uncharacterized LOC102723724
chr3	190565588	190567666	2079	*	Promoter (1-2kb)	3	190564183	190657196	93014	1	3556	ENST00000443369.6	1405	ENSG00000196083	IL1RAP	interleukin 1 receptor accessory protein
chr1	64949426	64949913	488	*	Intron (ENST00000342505.5/3716, intron 1 of 24)	1	64833391	64966284	132894	2	3716	ENST00000671929.1	16371	ENSG00000162434	JAK1	Janus kinase 1
chr3	33035886	33036368	483	*	Promoter (1-2kb)	3	33014143	33034672	20530	2	2720	ENST00000497796.5	-1214	ENSG00000170266	GLB1	galactosidase beta 1
chr11	3370366	3371445	1080	*	Promoter (<=1kb)	11	3360316	3371147	10832	2	7748	ENST00000529789.5	0	ENSG00000005801	ZNF195	zinc finger protein 195
chr18	9718838	9720588	1751	*	Intron (ENST00000578734.5/11031, intron 1 of 5)	18	9708323	9758151	49829	1	11031	ENST00000583137.1	10515	ENSG00000168461	RAB31	RAB31, member RAS oncogene family
chr1	171793259	171794843	1585	*	Promoter (<=1kb)	1	171794394	171814023	19630	1	51603	ENST00000476386.1	0	ENSG00000010165	METTL13	methyltransferase 13, eEF1A lysine and N-terminal methyltransferase
chr2	19611524	19612641	1118	*	Distal Intergenic	2	19711715	19717576	5862	1	105373461	ENST00000432822.1	-99074	NA	LOC105373461	uncharacterized LOC105373461
chr4	154124195	154124696	502	*	Intron (ENST00000660197.1/101927947, intron 2 of 4)	4	154142122	154298819	156698	1	101927947	ENST00000624941.3	-17426	NA	LOC101927947	uncharacterized LOC101927947
chr12	72295401	72297253	1853	*	Intron (ENST00000548156.1/29953, intron 2 of 4)	12	72253551	72276954	23404	2	283392	ENST00000663912.1	-18447	NA	TRHDE-AS1	TRHDE antisense RNA 1
chr1	26122921	26124168	1248	*	3' UTR	1	26111837	26125543	13707	1	149420	ENST00000374271.8	11084	ENSG00000175087	PDIK1L	PDLIM1 interacting kinase 1 like
chr4	10605916	10606361	446	*	Intron (ENST00000226951.11/116449, intron 2 of 18)	4	10531413	10656561	125149	2	116449	ENST00000507719.1	50200	ENSG00000109684	CLNK	cytokine dependent hematopoietic cell linker
chr12	104217778	104223176	5399	*	Promoter (1-2kb)	12	104224816	104258268	33453	1	7296	ENST00000534282.1	-1640	ENSG00000198431	TXNRD1	thioredoxin reductase 1
chr14	60756952	60757817	866	*	Intron (ENST00000261245.9/4331, intron 1 of 7)	14	60734779	60808428	73650	1	4331	ENST00000553354.5	22173	ENSG00000020426	MNAT1	MNAT1 component of CDK activating kinase
chr6	56663651	56664660	1010	*	Intron (ENST00000421834.6/667, intron 6 of 93)	6	56457987	56642996	185010	2	667	ENST00000244364.10	-20655	ENSG00000151914	DST	dystonin
chr11	60562869	60564538	1670	*	Distal Intergenic	11	60515539	60542621	27083	1	503497	ENST00000527948.1	47330	ENSG00000204979	MS4A13	membrane spanning 4-domains A13
chr8	30254257	30255644	1388	*	Distal Intergenic	8	30156375	30180501	24127	1	10671	ENST00000519830.1	97882	ENSG00000104671	DCTN6	dynactin subunit 6
chr1	95023441	95023820	380	*	Intron (ENST00000370205.6/199857, intron 3 of 3)	1	94983550	95027203	43654	2	199857	ENST00000507727.2	3383	ENSG00000172339	ALG14	ALG14 UDP-N-acetylglucosaminyltransferase subunit
chr11	74783118	74784182	1065	*	Intron (ENST00000299563.5/254225, intron 1 of 5)	11	74748849	74842413	93565	1	254225	ENST00000299563.5	34269	ENSG00000166439	RNF169	ring finger protein 169
chr2	46311298	46312030	733	*	Intron (ENST00000460015.1/2034, intron 1 of 1)	2	46297764	46347537	49774	1	2034	ENST00000467888.5	13534	ENSG00000116016	EPAS1	endothelial PAS domain protein 1
chr8	125434208	125441050	6843	*	Promoter (<=1kb)	8	125433546	125437191	3646	1	10221	ENST00000519576.1	662	ENSG00000173334	TRIB1	tribbles pseudokinase 1
chr6	82891345	82891643	299	*	Distal Intergenic	6	82892467	82894033	1567	2	90025	ENST00000503942.1	2390	ENSG00000118420	UBE3D	ubiquitin protein ligase E3D
chr4	32026052	32026825	774	*	Intron (ENST00000662669.1/102723828, intron 1 of 2)	4	32005076	32022483	17408	2	105377651	ENST00000652083.2	-3569	NA	LOC105377651	uncharacterized LOC105377651
chr3	183273902	183275871	1970	*	Intron (ENST00000480551.1/107986160, intron 1 of 2)	3	183265344	183269948	4605	1	84002	ENST00000481531.1	8558	ENSG00000176597	B3GNT5	UDP-GlcNAc:betaGal beta-1,3-N-acetylglucosaminyltransferase 5
chr14	24297062	24297460	399	*	Promoter (1-2kb)	14	24290600	24299460	8861	2	115817	ENST00000396813.5	2000	ENSG00000157379	DHRS1	dehydrogenase/reductase 1
chr18	13672804	13677049	4246	*	Promoter (<=1kb)	18	13666231	13671939	5709	2	125228	ENST00000589346.1	-865	ENSG00000177150	FAM210A	family with sequence similarity 210 member A
chr9	126722653	126723188	536	*	Distal Intergenic	9	126805006	126838210	33205	1	23099	ENST00000449886.5	-81818	ENSG00000169155	ZBTB43	zinc finger and BTB domain containing 43
chr4	112234368	112235140	773	*	Intron (ENST00000510527.5/55435, intron 1 of 6)	4	112231889	112253311	21423	1	55435	ENST00000506522.1	2479	ENSG00000138660	AP1AR	adaptor related protein complex 1 associated regulatory protein
chr17	16056345	16057150	806	*	Promoter (<=1kb)	17	16039517	16057723	18207	2	9611	ENST00000580554.1	573	ENSG00000141027	NCOR1	nuclear receptor corepressor 1
chr6	134537503	134538005	503	*	Promoter (1-2kb)	6	134525314	134539982	14669	2	101928304	ENST00000607531.6	1977	ENSG00000232310	LINC03002	long intergenic non-protein coding RNA 3002
chr8	60480543	60480979	437	*	Intron (ENST00000530725.6/105375864, intron 2 of 9)	8	60358633	60516618	157986	2	105375864	ENST00000664011.1	35639	NA	LOC105375864	uncharacterized LOC105375864
chr5	119273394	119275408	2015	*	Intron (ENST00000274456.6/25816, intron 1 of 1)	5	119268754	119393084	124331	1	25816	ENST00000388882.5	4640	ENSG00000145779	TNFAIP8	TNF alpha induced protein 8
chr10	102658043	102658781	739	*	3' UTR	10	102655163	102656868	1706	1	81603	ENST00000642304.1	2880	ENSG00000171206	TRIM8	tripartite motif containing 8
chr5	71922280	71923619	1340	*	Distal Intergenic	5	72087782	72100368	12587	2	105379028	ENST00000660186.1	176749	NA	LOC105379028	uncharacterized LOC105379028
chr1	59299848	59300593	746	*	Intron (ENST00000582567.1/55277, intron 1 of 2)	1	59297094	59791606	494513	1	55277	ENST00000634364.1	2754	ENSG00000172456	FGGY	FGGY carbohydrate kinase domain containing
chr3	183128515	183128984	470	*	Intron (ENST00000265598.8/27074, intron 5 of 5)	3	183015218	183116075	100858	2	56922	ENST00000492597.5	-12440	ENSG00000078070	MCCC1	methylcrotonyl-CoA carboxylase subunit 1
chr9	21531422	21536576	5155	*	Intron (ENST00000654736.1/554202, intron 1 of 3)	9	21512115	21512185	71	2	407035	ENST00000362307.1	-19237	ENSG00000199177	MIR31	microRNA 31
chr5	115835011	115835526	516	*	Promoter (<=1kb)	5	115831479	115835161	3683	2	9140	ENST00000513292.5	0	ENSG00000145782	ATG12	autophagy related 12
chr2	6973464	6974943	1480	*	Intron (ENST00000320892.11/9781, intron 2 of 8)	2	6978624	7014483	35860	1	9781	ENST00000433456.1	-3681	ENSG00000151692	RNF144A	ring finger protein 144A
chr19	2816792	2817873	1082	*	Promoter (1-2kb)	19	2819868	2836735	16868	1	115196	ENST00000317243.10	-1995	ENSG00000172006	ZNF554	zinc finger protein 554
chr10	48308845	48310813	1969	*	Promoter (<=1kb)	10	48308216	48410328	102113	1	5599	ENST00000476134.1	629	ENSG00000107643	MAPK8	mitogen-activated protein kinase 8
chr3	157086749	157087880	1132	*	Promoter (1-2kb)	3	157085549	157088527	2979	1	105374177	ENST00000660509.1	1200	ENSG00000241544	LINC02029	long intergenic non-protein coding RNA 2029
chr1	147161664	147163275	1612	*	Promoter (<=1kb)	1	147159219	147162510	3292	2	5565	ENST00000496858.1	0	ENSG00000131791	PRKAB2	protein kinase AMP-activated non-catalytic subunit beta 2
chr7	6453353	6454766	1414	*	Intron (ENST00000436575.5/221955, intron 1 of 14)	7	6445701	6447971	2271	2	221955	ENST00000483716.1	-5382	ENSG00000164535	DAGLB	diacylglycerol lipase beta
chr11	117946493	117946929	437	*	Distal Intergenic	11	117907454	117929459	22006	2	84000	ENST00000526090.1	-17034	ENSG00000137747	TMPRSS13	transmembrane serine protease 13
chr9	91138508	91138865	358	*	Intron (ENST00000439438.1/100129347, intron 2 of 2)	9	91088090	91119543	31454	2	100507103	ENST00000666264.1	-18965	NA	LINC02937	long intergenic non-protein coding RNA 2937
chr11	3754158	3754902	745	*	Intron (ENST00000359171.8/4928, intron 10 of 32)	11	3725103	3760594	35492	2	4928	ENST00000527104.5	5692	ENSG00000110713	NUP98	nucleoporin 98 and 96 precursor
chr12	2932391	2933004	614	*	Intron (ENST00000540184.5/7289, intron 7 of 8)	12	2937678	2940338	2661	1	7289	ENST00000541678.5	-4674	ENSG00000078246	TULP3	TUB like protein 3
chr10	11897505	11899900	2396	*	Distal Intergenic	10	11849608	11894700	45093	2	219731	ENST00000445498.5	-2805	ENSG00000225778	PROSER2-AS1	PROSER2 antisense RNA 1
chr11	129060787	129062004	1218	*	Intron (ENST00000310343.13/9743, intron 9 of 21)	11	128985879	129066813	80935	2	9743	ENST00000533509.1	4809	ENSG00000134909	ARHGAP32	Rho GTPase activating protein 32
chr5	73327804	73328821	1018	*	Distal Intergenic	5	73337906	73338533	628	1	105379033	ENST00000511174.1	-9085	NA	LINC02230	long intergenic non-protein coding RNA 2230
chr12	94619164	94619815	652	*	Intron (ENST00000261226.9/57458, intron 1 of 3)	12	94582127	94616420	34294	2	57458	ENST00000548918.1	-2744	ENSG00000057704	TMCC3	transmembrane and coiled-coil domain family 3
chr10	92010179	92012125	1947	*	Exon (ENST00000265990.12/9044, exon 29 of 38)	10	91980520	91982415	1896	1	9044	ENST00000476401.1	29659	ENSG00000095564	BTAF1	B-TFIID TATA-box binding protein associated factor 1
chr11	34380940	34381448	509	*	Distal Intergenic	11	34150987	34358010	207024	2	25841	ENST00000435224.3	-22930	ENSG00000166016	ABTB2	ankyrin repeat and BTB domain containing 2
chr20	1377657	1378189	533	*	Promoter (<=1kb)	20	1369987	1378174	8188	2	2280	ENST00000474726.5	0	ENSG00000088832	FKBP1A	FKBP prolyl isomerase 1A
chr11	12079703	12080816	1114	*	Distal Intergenic	11	12094008	12204280	110273	1	9645	ENST00000532179.5	-13192	ENSG00000133816	MICAL2	microtubule associated monooxygenase, calponin and LIM domain containing 2
chr9	91790638	91791051	414	*	Intron (ENST00000375715.5/4920, intron 1 of 12)	9	91755940	91775781	19842	2	4920	ENST00000548585.2	-14857	ENSG00000169071	ROR2	receptor tyrosine kinase like orphan receptor 2
chr8	127829286	127832713	3428	*	Intron (ENST00000667305.1/5820, intron 1 of 8)	8	127854396	127932696	78301	1	5820	ENST00000520913.2	-21683	ENSG00000249859	PVT1	Pvt1 oncogene
chr6	2683540	2685185	1646	*	Intron (ENST00000647417.1/340156, intron 5 of 11)	6	2621947	2634619	12673	2	154386	ENST00000666762.1	-48921	ENSG00000164385	LINC01600	long intergenic non-protein coding RNA 1600
chr9	107313556	107314103	548	*	Intron (ENST00000358015.8/5887, intron 5 of 9)	9	107306542	107332189	25648	1	5887	ENST00000457811.1	7014	ENSG00000119318	RAD23B	RAD23 homolog B, nucleotide excision repair protein
chr16	85004665	85005381	717	*	Promoter (<=1kb)	16	84990333	85005010	14678	2	55625	ENST00000569017.1	0	ENSG00000153786	ZDHHC7	zinc finger DHHC-type palmitoyltransferase 7
chr3	23737849	23742706	4858	*	Distal Intergenic	3	23805955	23807888	1934	1	7324	ENST00000484048.1	-63249	ENSG00000170142	UBE2E1	ubiquitin conjugating enzyme E2 E1
chr15	90004558	90004754	197	*	Intron (ENST00000268154.9/374655, intron 1 of 4)	15	90006755	90006841	87	1	100422841	ENST00000583440.1	-2001	ENSG00000265871	MIR3174	microRNA 3174
chr13	19603587	19607024	3438	*	Distal Intergenic	13	19587118	19588350	1233	1	100874136	ENST00000438640.1	16469	ENSG00000225316	LINC00350	long intergenic non-protein coding RNA 350
chr20	50242664	50244236	1573	*	Distal Intergenic	20	50247643	50265669	18027	1	105372656	ENST00000651976.1	-3407	NA	LOC105372656	uncharacterized LOC105372656
chr11	3794586	3795089	504	*	Intron (ENST00000359171.8/4928, intron 1 of 32)	11	3675799	3797458	121660	2	4928	ENST00000355260.7	2369	ENSG00000110713	NUP98	nucleoporin 98 and 96 precursor
chr2	53751349	53751877	529	*	Intron (ENST00000406053.5/100302652, intron 1 of 9)	2	53532672	53765549	232878	2	100302652	ENST00000406053.5	13672	ENSG00000115239	GPR75-ASB3	GPR75-ASB3 readthrough
chr1	23780416	23780861	446	*	Promoter (1-2kb)	1	23779357	23786378	7022	1	57095	ENST00000415372.1	1059	ENSG00000057757	PITHD1	PITH domain containing 1
chr1	77761879	77763017	1139	*	Distal Intergenic	1	77711652	77759852	48201	2	23032	ENST00000370792.7	-2027	ENSG00000077254	USP33	ubiquitin specific peptidase 33
chr18	74796989	74797686	698	*	Intron (ENST00000582337.5/55628, intron 4 of 4)	18	74877198	74905938	28741	1	55628	ENST00000584235.5	-79512	ENSG00000215421	ZNF407	zinc finger protein 407
chr18	46191861	46192558	698	*	Intron (ENST00000587591.5/147339, intron 1 of 1)	18	46174086	46232936	58851	1	147339	ENST00000615553.1	17775	ENSG00000152242	C18orf25	chromosome 18 open reading frame 25
chr6	74188369	74189038	670	*	Intron (ENST00000435946.1/101928516, intron 1 of 3)	6	74069451	74690727	621277	1	101928516	ENST00000435946.1	118918	ENSG00000223786	LOC101928516	uncharacterized LOC101928516
chr2	200398672	200399081	410	*	Intron (ENST00000439084.5/26010, intron 2 of 4)	2	200393077	200467378	74302	1	26010	ENST00000438761.5	5595	ENSG00000196141	SPATS2L	spermatogenesis associated serine rich 2 like
chr7	65969899	65970734	836	*	Promoter (1-2kb)	7	65964146	65967908	3763	2	2990	ENST00000461622.1	-1991	ENSG00000169919	GUSB	glucuronidase beta
chr8	118055962	118057007	1046	*	Intron (ENST00000378204.7/2131, intron 1 of 10)	8	117799414	118017235	217822	2	2131	ENST00000684189.1	-38727	ENSG00000182197	EXT1	exostosin glycosyltransferase 1
chr11	18668186	18669863	1678	*	Distal Intergenic	11	18693122	18701728	8607	1	144110	ENST00000527002.5	-23259	ENSG00000151117	TMEM86A	transmembrane protein 86A
chr15	101575417	101576026	610	*	Distal Intergenic	15	101605588	101610021	4434	2	101927505	ENST00000666302.1	33995	ENSG00000286733	LINC02348	long intergenic non-protein coding RNA 2348
chr9	133881421	133881885	465	*	Intron (ENST00000406606.7/7410, intron 2 of 26)	9	133925851	133939301	13451	2	7410	ENST00000472905.1	57416	ENSG00000160293	VAV2	vav guanine nucleotide exchange factor 2
chr9	112111827	112113761	1935	*	Promoter (<=1kb)	9	112102176	112112083	9908	2	64420	ENST00000528773.1	0	ENSG00000106868	SUSD1	sushi domain containing 1
chr7	87574908	87575368	461	*	Intron (ENST00000622132.5/5243, intron 4 of 27)	7	87545949	87550158	4210	2	5243	ENST00000482527.1	-24750	ENSG00000085563	ABCB1	ATP binding cassette subfamily B member 1
chr17	37179555	37180986	1432	*	Intron (ENST00000616317.5/31, intron 40 of 55)	17	37161600	37188294	26695	2	31	ENST00000618575.1	7308	ENSG00000278540	ACACA	acetyl-CoA carboxylase alpha
chr12	94621380	94622312	933	*	Intron (ENST00000261226.9/57458, intron 1 of 3)	12	94582127	94616420	34294	2	57458	ENST00000548918.1	-4960	ENSG00000057704	TMCC3	transmembrane and coiled-coil domain family 3
chr1	36007803	36008644	842	*	Intron (ENST00000634486.1/192669, intron 8 of 20)	1	36043264	36055262	11999	1	192669	ENST00000471099.1	-34620	ENSG00000126070	AGO3	argonaute RISC catalytic component 3
chr16	1296330	1298041	1712	*	Intron (ENST00000692806.1/ENST00000692806.1, intron 1 of 1)	16	1308880	1327018	18139	1	7329	ENST00000355803.8	-10839	ENSG00000103275	UBE2I	ubiquitin conjugating enzyme E2 I
chr17	40282384	40285252	2869	*	3' UTR	17	40287879	40304657	16779	1	990	ENST00000209728.9	-2627	ENSG00000094804	CDC6	cell division cycle 6
chr6	106370079	106371343	1265	*	Intron (ENST00000633556.3/202, intron 1 of 21)	6	106360717	106572017	211301	1	202	ENST00000633556.3	9362	ENSG00000112297	CRYBG1	crystallin beta-gamma domain containing 1
chr22	32135618	32136771	1154	*	Distal Intergenic	22	32149180	32149926	747	2	150297	ENST00000490640.1	13155	ENSG00000205856	C22orf42	chromosome 22 open reading frame 42
chr5	55600826	55601946	1121	*	Distal Intergenic	5	55633396	55645868	12473	2	153129	ENST00000515754.1	43922	ENSG00000177058	SLC38A9	solute carrier family 38 member 9
chr7	55185475	55186949	1475	*	Promoter (1-2kb)	7	55179750	55188934	9185	2	100507500	ENST00000442411.1	1985	ENSG00000224057	EGFR-AS1	EGFR antisense RNA 1
chr3	33578558	33579595	1038	*	Intron (ENST00000468888.6/23122, intron 23 of 38)	3	33570731	33576421	5691	2	23122	ENST00000491045.1	-2137	ENSG00000163539	CLASP2	cytoplasmic linker associated protein 2
chr10	125144660	125145146	487	*	Intron (ENST00000337195.9/1488, intron 1 of 10)	10	125100587	125138250	37664	2	1488	ENST00000530930.1	-6410	ENSG00000175029	CTBP2	C-terminal binding protein 2
chr2	69769021	69771249	2229	*	Intron (ENST00000418066.2/307, intron 3 of 3)	2	69781162	69804589	23428	1	307	ENST00000484219.1	-9913	ENSG00000196975	ANXA4	annexin A4
chr2	200906011	200906738	728	*	Distal Intergenic	2	200897074	200903923	6850	1	60491	ENST00000436412.1	8937	ENSG00000196290	NIF3L1	NGG1 interacting factor 3 like 1
chr22	20529204	20532633	3430	*	Intron (ENST00000445987.5/51586, intron 2 of 5)	22	20524287	20564624	40338	1	51586	ENST00000473028.5	4917	ENSG00000099917	MED15	mediator complex subunit 15
chr11	86811839	86812313	475	*	Intron (ENST00000532234.5/11098, intron 1 of 4)	11	86823396	86937819	114424	1	11098	ENST00000532572.1	-11083	ENSG00000150687	PRSS23	serine protease 23
chr2	10124735	10126894	2160	*	Promoter (<=1kb)	2	10126512	10127220	709	1	6241	ENST00000487591.5	0	ENSG00000171848	RRM2	ribonucleotide reductase regulatory subunit M2
chr14	35196355	35197909	1555	*	Intron (ENST00000604948.5/9692, intron 5 of 7)	14	35122759	35273485	150727	1	9692	ENST00000557404.3	73596	ENSG00000100890	PRORP	protein only RNase P catalytic subunit
chr10	60122963	60123824	862	*	Intron (ENST00000280772.7/288, intron 25 of 43)	10	60088273	60114246	25974	2	288	ENST00000467420.6	-8717	ENSG00000151150	ANK3	ankyrin 3
chr1	23376515	23378497	1983	*	Exon (ENST00000605350.1/ENST00000605350.1, exon 1 of 1)	1	23370254	23370346	93	1	148898	ENST00000364535.1	6261	ENSG00000249087	ZNF436-AS1	ZNF436 antisense RNA 1
chr13	20175062	20175444	383	*	Distal Intergenic	13	20138255	20161052	22798	2	2700	ENST00000241125.4	-14010	ENSG00000121743	GJA3	gap junction protein alpha 3
chr4	85498045	85499140	1096	*	Intron (ENST00000395184.6/83478, intron 1 of 9)	4	85475486	85570932	95447	1	83478	ENST00000505856.1	22559	ENSG00000138639	ARHGAP24	Rho GTPase activating protein 24
chr12	108769030	108769435	406	*	Distal Intergenic	12	108647384	108731526	84143	2	23603	ENST00000550542.5	-37504	ENSG00000110880	CORO1C	coronin 1C
chr10	103871753	103872346	594	*	Distal Intergenic	10	103594027	103855584	261558	2	9644	ENST00000355946.7	-16169	ENSG00000107957	SH3PXD2A	SH3 and PX domains 2A
chr1	27346722	27347640	919	*	Promoter (<=1kb)	1	27347544	27353930	6387	1	84958	ENST00000490170.5	0	ENSG00000142765	SYTL1	synaptotagmin like 1
chr10	96814469	96815281	813	*	Distal Intergenic	10	96828669	96828764	96	2	693192	ENST00000385241.1	13483	ENSG00000207976	MIR607	microRNA 607
chr1	183633484	183633941	458	*	Promoter (<=1kb)	1	183626194	183633958	7765	2	10092	ENST00000462965.1	17	ENSG00000162704	ARPC5	actin related protein 2/3 complex subunit 5
chrX	65927204	65928435	1232	*	Intron (ENST00000650998.1/ENST00000650998.1, intron 1 of 2)	23	66015426	66020422	4997	1	115891964	ENST00000618234.5	-86991	ENSG00000274536	MIR223HG	MIR223 host gene
chr14	76200732	76201292	561	*	Intron (ENST00000554375.5/55668, intron 10 of 10)	14	76195908	76254342	58435	1	55668	ENST00000556372.2	4824	ENSG00000089916	GPATCH2L	G-patch domain containing 2 like
chr2	46073346	46073873	528	*	Promoter (<=1kb)	2	46073437	46151201	77765	1	5581	ENST00000469753.5	0	ENSG00000171132	PRKCE	protein kinase C epsilon
chr2	200608610	200609774	1165	*	Promoter (<=1kb)	2	200609209	200613967	4759	1	316	ENST00000485965.5	0	ENSG00000138356	AOX1	aldehyde oxidase 1
chr14	22537175	22537660	486	*	Exon (ENST00000390530.1/ENST00000390530.1, exon 1 of 1)	14	22556640	22559037	2398	1	105370399	ENST00000557595.1	-18980	NA	LOC105370399	uncharacterized LOC105370399
chr12	92080743	92081126	384	*	Intron (ENST00000551843.5/256021, intron 1 of 5)	12	91987986	92061937	73952	2	256021	ENST00000689659.1	-18806	ENSG00000257242	LINC01619	long intergenic non-protein coding RNA 1619
chr1	214622845	214623834	990	*	Intron (ENST00000366955.8/1063, intron 7 of 19)	1	214603484	214613893	10410	1	1063	ENST00000495259.1	19361	ENSG00000117724	CENPF	centromere protein F
chr2	65126096	65126666	571	*	Intron (ENST00000649427.1/5861, intron 1 of 7)	2	65070701	65130086	59386	2	5861	ENST00000494188.1	3420	ENSG00000138069	RAB1A	RAB1A, member RAS oncogene family
chr9	37998983	37999552	570	*	Intron (ENST00000540557.1/6461, intron 3 of 11)	9	37588413	38068687	480275	2	6461	ENST00000540557.1	69135	ENSG00000107338	SHB	SH2 domain containing adaptor protein B
chr1	77321611	77323185	1575	*	Intron (ENST00000354567.7/26289, intron 5 of 13)	1	77340405	77417849	77445	1	26289	ENST00000465146.5	-17220	ENSG00000154027	AK5	adenylate kinase 5
chr15	48446969	48448434	1466	*	Promoter (1-2kb)	15	48437622	48445412	7791	2	2200	ENST00000560820.1	-1557	ENSG00000166147	FBN1	fibrillin 1
chr5	134586983	134587400	418	*	Distal Intergenic	5	134564172	134575737	11566	1	23338	ENST00000470876.1	22811	ENSG00000043143	JADE2	jade family PHD finger 2
chr1	36368734	36369140	407	*	Intron (ENST00000373129.7/83931, intron 1 of 11)	1	36355205	36366072	10868	2	83931	ENST00000460417.5	-2662	ENSG00000196182	STK40	serine/threonine kinase 40
chr1	245176852	245178080	1229	*	Intron (ENST00000407071.7/55083, intron 2 of 14)	1	245154985	245709432	554448	1	55083	ENST00000407071.7	21867	ENSG00000162849	KIF26B	kinesin family member 26B
chr6	54880869	54881934	1066	*	Intron (ENST00000306858.8/222584, intron 2 of 4)	6	54846771	54945099	98329	1	222584	ENST00000306858.8	34098	ENSG00000168143	FAM83B	family with sequence similarity 83 member B
chr9	132268639	132271849	3211	*	Exon (ENST00000477049.1/23064, exon 2 of 5)	9	132261356	132275382	14027	2	23064	ENST00000477049.1	3533	ENSG00000107290	SETX	senataxin
chr6	85630419	85631829	1411	*	Intron (ENST00000681965.1/57231, intron 2 of 35)	6	85504776	85637296	132521	2	57231	ENST00000681965.1	5467	ENSG00000135317	SNX14	sorting nexin 14
chr6	27719908	27721985	2078	*	Distal Intergenic	6	27694085	27713284	19200	1	100507173	ENST00000692784.1	25823	ENSG00000281706	LINC01012	long intergenic non-protein coding RNA 1012
chr1	162678587	162679038	452	*	Intron (ENST00000446985.6/4921, intron 2 of 17)	1	162632465	162787400	154936	1	4921	ENST00000367922.7	46122	ENSG00000162733	DDR2	discoidin domain receptor tyrosine kinase 2
chrX	103637739	103638132	394	*	Distal Intergenic	23	103628999	103630953	1955	1	9338	ENST00000372624.3	8740	ENSG00000172465	TCEAL1	transcription elongation factor A like 1
chr12	7973464	7975207	1744	*	Distal Intergenic	12	7932646	7936187	3542	2	6515	ENST00000476634.1	-37277	ENSG00000059804	SLC2A3	solute carrier family 2 member 3
chr3	129172235	129172822	588	*	Intron (ENST00000422453.7/7555, intron 1 of 4)	3	129170232	129183864	13633	2	7555	ENST00000502372.1	11042	ENSG00000169714	CNBP	CCHC-type zinc finger nucleic acid binding protein
chr17	1460445	1461558	1114	*	Promoter (1-2kb)	17	1423397	1463162	39766	2	1398	ENST00000572145.1	1604	ENSG00000167193	CRK	CRK proto-oncogene, adaptor protein
chr16	87461714	87462211	498	*	Intron (ENST00000268616.9/23174, intron 1 of 12)	16	87411412	87433134	21723	2	23174	ENST00000561928.1	-28580	ENSG00000140948	ZCCHC14	zinc finger CCHC-type containing 14
chr6	21021408	21024510	3103	*	Intron (ENST00000274695.8/54901, intron 11 of 15)	6	21200812	21231441	30630	1	54901	ENST00000476517.1	-176302	ENSG00000145996	CDKAL1	CDK5 regulatory subunit associated protein 1 like 1
chr13	19909849	19910996	1148	*	Distal Intergenic	13	19823482	19863649	40168	2	9205	ENST00000337963.9	-46200	ENSG00000132950	ZMYM5	zinc finger MYM-type containing 5
chr20	14878720	14880502	1783	*	Intron (ENST00000217246.8/140733, intron 5 of 16)	20	14884250	14929474	45225	2	100379174	ENST00000653740.1	48972	ENSG00000235914	MACROD2-AS1	MACROD2 antisense RNA 1
chr14	30960558	30961415	858	*	Intron (ENST00000355683.9/29966, intron 1 of 15)	14	30947112	30964509	17398	2	29966	ENST00000555152.1	3094	ENSG00000196792	STRN3	striatin 3
chr16	88244870	88246483	1614	*	Intron (ENST00000563190.1/ENST00000563190.1, intron 1 of 3)	16	88194281	88195217	937	1	101928880	ENST00000569362.2	50589	ENSG00000260420	LINC02182	long intergenic non-protein coding RNA 2182
chr16	84500502	84502582	2081	*	Intron (ENST00000343629.11/57707, intron 1 of 7)	16	84495818	84504621	8804	2	57707	ENST00000562447.5	2039	ENSG00000140950	MEAK7	MTOR associated protein, eak-7 homolog
chr14	92424871	92425951	1081	*	Intron (ENST00000393265.6/123041, intron 2 of 16)	14	92439364	92496252	56889	1	123041	ENST00000525557.5	-13413	ENSG00000140090	SLC24A4	solute carrier family 24 member 4
chr12	125140368	125141750	1383	*	Exon (ENST00000623804.1/ENST00000623804.1, exon 1 of 1)	12	125135790	125136740	951	1	65985	ENST00000398953.2	4578	ENSG00000081760	AACS	acetoacetyl-CoA synthetase
chr6	158994679	158997330	2652	*	Intron (ENST00000607391.5/105378083, intron 2 of 4)	6	158976834	158999781	22948	2	83861	ENST00000449822.5	2451	ENSG00000130363	RSPH3	radial spoke head 3
chr10	94381270	94381727	458	*	Distal Intergenic	10	94361324	94362959	1636	2	64318	ENST00000461562.1	-18311	ENSG00000173145	NOC3L	NOC3 like DNA replication regulator
chr17	74943462	74944814	1353	*	Exon (ENST00000328801.6/347741, exon 5 of 7)	17	74935898	74949992	14095	1	347741	ENST00000328801.6	7564	ENSG00000182938	OTOP3	otopetrin 3
chr17	77875582	77876136	555	*	Distal Intergenic	17	77879027	77884087	5061	2	400624	ENST00000374983.3	7951	ENSG00000204283	LINC01973	long intergenic non-protein coding RNA 1973
chr1	206000497	206001463	967	*	Promoter (1-2kb)	1	205976740	206003395	26656	2	338382	ENST00000617070.5	1932	ENSG00000276600	RAB7B	RAB7B, member RAS oncogene family
chr8	23888497	23890268	1772	*	Distal Intergenic	8	23841929	23854806	12878	2	6781	ENST00000290271.7	-33691	ENSG00000159167	STC1	stanniocalcin 1
chr17	73229717	73230232	516	*	Promoter (1-2kb)	17	73209508	73227748	18241	2	84923	ENST00000580032.1	-1969	ENSG00000133193	FAM104A	family with sequence similarity 104 member A
chr4	186671892	186672384	493	*	Intron (ENST00000441802.7/2195, intron 2 of 26)	4	186587794	186723856	136063	2	2195	ENST00000441802.7	51472	ENSG00000083857	FAT1	FAT atypical cadherin 1
chr1	44802224	44805285	3062	*	Promoter (<=1kb)	1	44803268	44805950	2683	1	1263	ENST00000492398.5	0	ENSG00000173846	PLK3	polo like kinase 3
chr1	212595095	212597786	2692	*	Intron (ENST00000366981.8/467, intron 1 of 3)	1	212608628	212620772	12145	1	467	ENST00000613954.4	-10842	ENSG00000162772	ATF3	activating transcription factor 3
chr8	26449422	26452649	3228	*	Intron (ENST00000523949.5/665, intron 5 of 5)	8	26440491	26442595	2105	1	105379337	ENST00000518031.1	8931	NA	LOC105379337	uncharacterized LOC105379337
chr4	82370117	82371996	1880	*	Promoter (1-2kb)	4	82356554	82373150	16597	2	3184	ENST00000509263.5	1154	ENSG00000138668	HNRNPD	heterogeneous nuclear ribonucleoprotein D
chr1	36290729	36291663	935	*	Promoter (1-2kb)	1	36289718	36294169	4452	1	9967	ENST00000466743.1	1011	ENSG00000054118	THRAP3	thyroid hormone receptor associated protein 3
chr3	156551307	156551924	618	*	Promoter (<=1kb)	3	156543008	156551516	8509	2	6747	ENST00000478842.5	0	ENSG00000114850	SSR3	signal sequence receptor subunit 3
chrX	45667355	45670386	3032	*	Distal Intergenic	23	45730752	45731688	937	1	392452	ENST00000377927.3	-60366	NA	MFFP3	MFF pseudogene 3
chr1	43361797	43362715	919	*	Promoter (<=1kb)	1	43361058	43363066	2009	1	991	ENST00000482046.1	739	ENSG00000117399	CDC20	cell division cycle 20
chr10	29668492	29669311	820	*	Intron (ENST00000375400.7/6840, intron 2 of 35)	10	29670982	29686622	15641	2	6840	ENST00000490031.1	17311	ENSG00000197321	SVIL	supervillin
chr5	50303340	50303762	423	*	Distal Intergenic	5	50398027	50411998	13972	2	133418	ENST00000505896.5	108236	ENSG00000170571	EMB	embigin
chr10	44980882	44982233	1352	*	Promoter (<=1kb)	10	44981039	44991960	10922	1	83937	ENST00000465735.5	0	ENSG00000107551	RASSF4	Ras association domain family member 4
chr15	83287650	83288650	1001	*	Intron (ENST00000565495.1/ENST00000565495.1, intron 1 of 1)	15	83255884	83284664	28781	2	646	ENST00000345382.7	-2986	ENSG00000169594	BNC1	basonuclin 1
chr9	124856567	124857313	747	*	Exon (ENST00000613760.4/401551, exon 6 of 9)	9	124853460	124857878	4419	1	401551	ENST00000373574.2	3107	ENSG00000136918	WDR38	WD repeat domain 38
chr10	59994144	59994685	542	*	Distal Intergenic	10	59958217	59960913	2697	2	283025	ENST00000444900.1	-33231	ENSG00000235931	LINC01553	long intergenic non-protein coding RNA 1553
chr3	111985931	111986701	771	*	3' UTR	3	111979053	111991540	12488	1	55347	ENST00000494817.1	6878	ENSG00000144827	ABHD10	abhydrolase domain containing 10, depalmitoylase
chr7	2704112	2705226	1115	*	Promoter (1-2kb)	7	2702530	2765125	62596	1	155185	ENST00000489665.1	1582	ENSG00000174945	AMZ1	archaelysin family metallopeptidase 1
chr10	72812142	72812934	793	*	Intron (ENST00000603649.5/90550, intron 4 of 4)	10	72859995	72868806	8812	1	90550	ENST00000483185.1	-47061	ENSG00000156026	MCU	mitochondrial calcium uniporter
chr9	33942391	33943486	1096	*	Promoter (<=1kb)	9	33927027	33941711	14685	2	55833	ENST00000488443.1	-680	ENSG00000137073	UBAP2	ubiquitin associated protein 2
chr6	37056110	37056675	566	*	Distal Intergenic	6	37021542	37029069	7528	1	221472	ENST00000487920.1	34568	ENSG00000146192	FGD2	FYVE, RhoGEF and PH domain containing 2
chr17	79835003	79835502	500	*	3' UTR	17	79835143	79837881	2739	2	8535	ENST00000495122.1	2379	ENSG00000141582	CBX4	chromobox 4
chr2	227817290	227819447	2158	*	Promoter (1-2kb)	2	227815369	227817463	2095	1	6364	ENST00000473642.1	1921	ENSG00000115009	CCL20	C-C motif chemokine ligand 20
chr2	191637652	191638708	1057	*	Distal Intergenic	2	191678068	191682487	4420	1	64859	ENST00000491331.5	-39360	ENSG00000173559	NABP1	nucleic acid binding protein 1
chr3	185351498	185352037	540	*	Intron (ENST00000446828.5/9175, intron 2 of 12)	3	185363136	185489094	125959	1	9175	ENST00000265026.8	-11099	ENSG00000073803	MAP3K13	mitogen-activated protein kinase kinase kinase 13
chr13	73334463	73336567	2105	*	Distal Intergenic	13	73564244	73588070	23827	1	100874155	ENST00000430033.1	-227677	NA	LINC00392	long intergenic non-protein coding RNA 392
chr9	112145790	112147554	1765	*	Promoter (<=1kb)	9	112124296	112146176	21881	2	64420	ENST00000482851.1	0	ENSG00000106868	SUSD1	sushi domain containing 1
chr13	44313274	44315779	2506	*	Distal Intergenic	13	44373665	44397441	23777	1	387923	ENST00000474333.5	-57886	ENSG00000151778	SERP2	stress associated endoplasmic reticulum protein family member 2
chr16	84998546	85000433	1888	*	Intron (ENST00000313732.9/55625, intron 1 of 7)	16	84990333	85005010	14678	2	55625	ENST00000569017.1	4577	ENSG00000153786	ZDHHC7	zinc finger DHHC-type palmitoyltransferase 7
chr5	177453896	177457663	3768	*	5' UTR	5	177458297	177460642	2346	2	1627	ENST00000467054.2	2979	ENSG00000113758	DBN1	drebrin 1
chr4	186680346	186681044	699	*	Intron (ENST00000441802.7/2195, intron 2 of 26)	4	186587794	186723856	136063	2	2195	ENST00000441802.7	42812	ENSG00000083857	FAT1	FAT atypical cadherin 1
chr2	108592579	108595876	3298	*	Intron (ENST00000544547.5/3987, intron 1 of 9)	2	108588466	108687246	98781	1	3987	ENST00000393310.5	4113	ENSG00000169756	LIMS1	LIM zinc finger domain containing 1
chr7	36386841	36387802	962	*	Intron (ENST00000297063.10/23366, intron 1 of 6)	7	36389821	36453791	63971	1	54443	ENST00000396068.6	-2019	ENSG00000011426	ANLN	anillin actin binding protein
chr19	43872764	43873494	731	*	Exon (ENST00000587539.2/342908, exon 3 of 3)	19	43872367	43880142	7776	2	342908	ENST00000324394.7	6648	ENSG00000176222	ZNF404	zinc finger protein 404
chr3	98843474	98848031	4558	*	Intron (ENST00000326840.11/131566, intron 3 of 15)	3	98812331	98819342	7012	2	131566	ENST00000460008.1	-24132	ENSG00000057019	DCBLD2	discoidin, CUB and LCCL domain containing 2
chr20	49950342	49951868	1527	*	Intron (ENST00000623528.3/55905, intron 4 of 4)	20	49943931	49952300	8370	1	55905	ENST00000624666.1	6411	ENSG00000124226	RNF114	ring finger protein 114
chr17	2458337	2461301	2965	*	3' UTR	17	2459893	2477885	17993	2	79066	ENST00000571298.5	16584	ENSG00000127804	METTL16	methyltransferase 16, N6-methyladenosine
chr12	91804830	91805138	309	*	Distal Intergenic	12	91876924	91880659	3736	1	105369900	ENST00000668890.1	-71786	ENSG00000257893	LINC02404	long intergenic non-protein coding RNA 2404
chr1	70366469	70368130	1662	*	Exon (ENST00000361764.9/11147, exon 2 of 3)	1	70359562	70360437	876	2	102724548	ENST00000413943.1	-6032	NA	HHLA3-AS1	HHLA3 antisense RNA 1
chr7	129664253	129665684	1432	*	Intron (ENST00000393232.6/4899, intron 2 of 10)	7	129630078	129757080	127003	1	4899	ENST00000353868.5	34175	ENSG00000106459	NRF1	nuclear respiratory factor 1
chr7	128478728	128479258	531	*	Promoter (<=1kb)	7	128479463	128483390	3928	1	55798	ENST00000473488.1	-205	ENSG00000165055	METTL2B	methyltransferase 2B, methylcytidine
chr2	188302567	188304339	1773	*	Intron (ENST00000409843.5/51454, intron 1 of 12)	2	188297492	188297588	97	1	693146	ENST00000385216.1	5075	ENSG00000207951	MIR561	microRNA 561
chr12	5931339	5932908	1570	*	Intron (ENST00000327087.12/57101, intron 1 of 26)	12	5562654	5945228	382575	2	57101	ENST00000650848.1	12320	ENSG00000047617	ANO2	anoctamin 2
chr16	69709728	69713039	3312	*	3' UTR	16	69706996	69726506	19511	2	1728	ENST00000561500.5	13467	ENSG00000181019	NQO1	NAD(P)H quinone dehydrogenase 1
chr5	142471454	142473471	2018	*	Intron (ENST00000668207.1/101926941, intron 3 of 4)	5	142404218	142530130	125913	1	101926941	ENST00000425963.1	67236	ENSG00000231185	SPRY4-AS1	SPRY4 antisense RNA 1
chr20	34712909	34714389	1481	*	3' UTR	20	34704735	34709343	4609	1	58476	ENST00000414082.1	8174	ENSG00000078804	TP53INP2	tumor protein p53 inducible nuclear protein 2
chr1	26769273	26774091	4819	*	Promoter (<=1kb)	1	26772963	26774962	2000	1	8289	ENST00000636072.1	0	ENSG00000117713	ARID1A	AT-rich interaction domain 1A
chr7	51339975	51341699	1725	*	Intron (ENST00000687217.1/ENST00000687217.1, intron 1 of 1)	7	51064399	51316818	252420	2	23242	ENST00000395540.6	-23157	ENSG00000106078	COBL	cordon-bleu WH2 repeat protein
chr8	10799259	10800785	1527	*	Intron (ENST00000554914.1/83595, intron 5 of 5)	8	10825373	10825443	71	2	100302166	ENST00000638013.1	24658	ENSG00000283210	MIR1322	microRNA 1322
chr12	75345248	75347028	1781	*	Intron (ENST00000378695.9/256710, intron 2 of 5)	12	75334683	75370560	35878	1	256710	ENST00000312442.2	10565	ENSG00000173401	GLIPR1L1	GLIPR1 like 1
chr6	34609873	34612171	2299	*	Intron (ENST00000374023.8/64771, intron 3 of 4)	6	34537802	34556333	18532	2	25803	ENST00000544425.2	-53540	ENSG00000124664	SPDEF	SAM pointed domain containing ETS transcription factor
chr17	63779146	63781401	2256	*	Intron (ENST00000581135.5/11325, intron 1 of 2)	17	63766119	63776351	10233	2	57003	ENST00000580986.1	-2795	ENSG00000108588	CCDC47	coiled-coil domain containing 47
chr4	182976086	182976508	423	*	Distal Intergenic	4	183017426	183036100	18675	1	112268472	ENST00000664752.1	-40918	ENSG00000286821	LOC112268472	uncharacterized LOC112268472
chr16	72989334	72990600	1267	*	Intron (ENST00000268489.10/463, intron 1 of 9)	16	72782885	73048128	265244	2	463	ENST00000268489.10	57528	ENSG00000140836	ZFHX3	zinc finger homeobox 3
chr15	65653160	65655529	2370	*	Promoter (<=1kb)	15	65652739	65655513	2775	1	9187	ENST00000505666.2	421	ENSG00000074621	SLC24A1	solute carrier family 24 member 1
chr4	78528883	78530959	2077	*	Intron (ENST00000512123.4/80144, intron 70 of 73)	4	78551747	78610415	58669	1	306	ENST00000512884.5	-20788	ENSG00000138772	ANXA3	annexin A3
chr19	1098911	1100623	1713	*	Distal Intergenic	19	1103994	1106779	2786	1	2879	ENST00000354171.13	-3371	ENSG00000167468	GPX4	glutathione peroxidase 4
chr6	151249061	151249810	750	*	Intron (ENST00000402676.7/9590, intron 2 of 4)	6	151240374	151356773	116400	1	9590	ENST00000253332.5	8687	ENSG00000131016	AKAP12	A-kinase anchoring protein 12
chr10	79126290	79127530	1241	*	Intron (ENST00000334512.10/57178, intron 2 of 24)	10	79068966	79316519	247554	1	57178	ENST00000334512.10	57324	ENSG00000108175	ZMIZ1	zinc finger MIZ-type containing 1
chr2	230615636	230618101	2466	*	Distal Intergenic	2	230520594	230580006	59413	2	112268431	ENST00000455357.5	-35630	NA	LOC112268431	uncharacterized LOC112268431
chr5	154778343	154779331	989	*	Intron (ENST00000687700.1/23367, intron 1 of 18)	5	154792733	154802009	9277	1	23367	ENST00000523163.5	-13402	ENSG00000155506	LARP1	La ribonucleoprotein 1, translational regulator
chr17	19941198	19941564	367	*	Intron (ENST00000225737.11/11216, intron 6 of 14)	17	19936002	19947475	11474	2	11216	ENST00000460046.2	5911	ENSG00000108599	AKAP10	A-kinase anchoring protein 10
chr6	21753210	21753871	662	*	Intron (ENST00000685576.1/401237, intron 3 of 12)	6	21758478	22194224	435747	1	401237	ENST00000658974.1	-4607	NA	CASC15	cancer susceptibility 15
chr1	24409149	24409610	462	*	Promoter (1-2kb)	1	24401079	24410779	9701	2	90529	ENST00000475760.1	1169	ENSG00000001460	STPG1	sperm tail PG-rich repeat containing 1
chrX	78075709	78076141	433	*	Intron (ENST00000644362.1/5230, intron 1 of 10)	23	78065216	78122903	57688	1	5230	ENST00000491291.1	10493	ENSG00000102144	PGK1	phosphoglycerate kinase 1
chrX	13398096	13398524	429	*	Intron (ENST00000661545.1/105373137, intron 8 of 8)	23	13395260	13403006	7747	1	105373137	ENST00000420403.1	2836	NA	LOC105373137	uncharacterized LOC105373137
chr5	78288104	78288709	606	*	Intron (ENST00000519295.5/8546, intron 1 of 26)	5	78002326	78294692	292367	2	8546	ENST00000519295.5	5983	ENSG00000132842	AP3B1	adaptor related protein complex 3 subunit beta 1
chr15	59349605	59351685	2081	*	Intron (ENST00000288235.9/4643, intron 1 of 27)	15	59227483	59372527	145045	2	4643	ENST00000558571.1	20842	ENSG00000157483	MYO1E	myosin IE
chr17	50882394	50883105	712	*	Intron (ENST00000671267.1/400604, intron 1 of 1)	17	50862980	50867978	4999	2	10140	ENST00000268957.3	-14416	ENSG00000141232	TOB1	transducer of ERBB2, 1
chr10	62426298	62426774	477	*	Intron (ENST00000395255.7/22891, intron 3 of 4)	10	62375544	62376352	809	1	22891	ENST00000421210.1	50754	ENSG00000138311	ZNF365	zinc finger protein 365
chr1	145977351	145980580	3230	*	3' UTR	1	145964716	145978519	13804	1	84265	ENST00000471706.1	12635	ENSG00000121851	POLR3GL	RNA polymerase III subunit GL
chr2	73993617	73994575	959	*	Exon (ENST00000496886.1/200424, exon 2 of 2)	2	73986526	73993740	7215	1	200424	ENST00000496886.1	7091	ENSG00000187605	TET3	tet methylcytosine dioxygenase 3
chr6	138410922	138411850	929	*	Intron (ENST00000448741.5/23593, intron 3 of 3)	6	138405971	138413154	7184	1	23593	ENST00000453452.1	4951	ENSG00000051620	HEBP2	heme binding protein 2
chr21	35931806	35933703	1898	*	Intron (ENST00000475045.6/101928269, intron 5 of 12)	21	35887195	35887807	613	1	54036	ENST00000440405.2	44611	NA	PPP1R2P2	protein phosphatase 1 regulatory inhibitor subunit 2 pseudogene 2
chr22	16153407	16154195	789	*	Distal Intergenic	22	15805812	15820884	15073	2	106480334	ENST00000609679.1	-332523	ENSG00000232775	BMS1P22	BMS1 pseudogene 22
chr11	14015887	14016229	343	*	Intron (ENST00000576479.4/10418, intron 2 of 15)	11	13962723	14268133	305411	1	10418	ENST00000576479.4	53164	ENSG00000262655	SPON1	spondin 1
chr4	125734878	125736287	1410	*	Intron (ENST00000507203.1/ENST00000507203.1, intron 1 of 1)	4	125507259	125507307	49	1	100302267	ENST00000636770.1	227619	ENSG00000283550	MIR2054	microRNA 2054
chr12	27966365	27967093	729	*	Intron (ENST00000538113.1/ENST00000538113.1, intron 1 of 1)	12	27961668	27969494	7827	2	5744	ENST00000538310.1	2401	ENSG00000087494	PTHLH	parathyroid hormone like hormone
chr17	14004959	14005841	883	*	Intron (ENST00000582752.7/100874058, intron 2 of 4)	17	13776373	14069439	293067	2	107985014	ENST00000690301.1	63598	NA	LOC107985014	uncharacterized LOC107985014
chr2	191310820	191312654	1835	*	Intron (ENST00000418908.5/4430, intron 3 of 5)	2	191276885	191425389	148505	1	4430	ENST00000392316.5	33935	ENSG00000128641	MYO1B	myosin IB
chr2	87452776	87453454	679	*	Promoter (1-2kb)	2	87454781	87630751	175971	1	112597	ENST00000642796.1	-1327	ENSG00000222041	CYTOR	cytoskeleton regulator RNA
chr19	1279913	1280293	381	*	Distal Intergenic	19	1276876	1279244	2369	1	55009	ENST00000585716.3	3037	ENSG00000228300	FAM174C	family with sequence similarity 174 member C
chr19	1106710	1107595	886	*	Promoter (1-2kb)	19	1105454	1106779	1326	1	2879	ENST00000585480.1	1256	ENSG00000167468	GPX4	glutathione peroxidase 4
chr2	60948804	60949374	571	*	Intron (ENST00000602599.1/150962, intron 13 of 15)	2	60894397	60901083	6687	1	5966	ENST00000642725.1	54407	ENSG00000162924	REL	REL proto-oncogene, NF-kB subunit
chr10	99742514	99743413	900	*	Exon (ENST00000493385.5/51076, exon 5 of 5)	10	99732396	99754550	22155	1	51076	ENST00000370472.4	10118	ENSG00000119929	CUTC	cutC copper transporter
chrX	72685228	72686708	1481	*	Intron (ENST00000373542.9/5255, intron 4 of 31)	23	72688950	72712348	23399	1	101928259	ENST00000420998.1	-2242	ENSG00000231944	PHKA1-AS1	PHKA1 antisense RNA 1
chr12	88522124	88524110	1987	*	Intron (ENST00000378535.4/4254, intron 2 of 8)	12	88492793	88534762	41970	2	4254	ENST00000378535.4	10652	ENSG00000049130	KITLG	KIT ligand
chr19	46812945	46813408	464	*	Distal Intergenic	19	46774883	46788594	13712	2	6510	ENST00000542575.6	-24351	ENSG00000105281	SLC1A5	solute carrier family 1 member 5
chr6	36597535	36598587	1053	*	Promoter (<=1kb)	6	36599438	36602776	3339	1	6428	ENST00000620389.1	-851	ENSG00000112081	SRSF3	serine and arginine rich splicing factor 3
chr12	90090571	90092302	1732	*	Intron (ENST00000651272.1/105369890, intron 5 of 6)	12	89947693	89949726	2034	1	105369891	ENST00000547094.1	142878	ENSG00000257725	LINC02399	long intergenic non-protein coding RNA 2399
chr20	3842695	3844798	2104	*	Distal Intergenic	20	3846799	3876123	29325	1	57506	ENST00000416600.6	-2001	ENSG00000088888	MAVS	mitochondrial antiviral signaling protein
chr2	182762595	182763146	552	*	3' UTR	2	182740264	182794464	54201	1	54431	ENST00000681122.1	22331	ENSG00000077232	DNAJC10	DnaJ heat shock protein family (Hsp40) member C10
chr4	39514583	39516452	1870	*	Intron (ENST00000316423.11/7358, intron 2 of 11)	4	39498788	39526557	27770	2	7358	ENST00000506179.5	10105	ENSG00000109814	UGDH	UDP-glucose 6-dehydrogenase
chr4	176193367	176193671	305	*	Promoter (1-2kb)	4	176184660	176194877	10218	2	132851	ENST00000515234.1	1206	ENSG00000150628	SPATA4	spermatogenesis associated 4
chr3	123604156	123607085	2930	*	Intron (ENST00000662316.1/100506826, intron 2 of 3)	3	123614004	123618843	4840	2	4638	ENST00000690656.1	11758	ENSG00000065534	MYLK	myosin light chain kinase
chr15	100733427	100734741	1315	*	Intron (ENST00000559755.1/105371024, intron 1 of 2)	15	100716249	100828497	112249	1	105371024	ENST00000559755.1	17178	NA	LOC105371024	uncharacterized LOC105371024
chrX	72202047	72202662	616	*	Intron (ENST00000423432.6/5303, intron 3 of 3)	23	72181794	72197354	15561	1	5303	ENST00000446576.2	20253	ENSG00000102309	PIN4	peptidylprolyl cis/trans isomerase, NIMA-interacting 4
chr14	68534953	68535342	390	*	Intron (ENST00000487861.5/5890, intron 10 of 10)	14	68545562	68594988	49427	1	5890	ENST00000556251.1	-10220	ENSG00000182185	RAD51B	RAD51 paralog B
chr7	46752588	46753368	781	*	Intron (ENST00000487094.1/ENST00000487094.1, intron 1 of 4)	7	46688940	46759844	70905	2	730338	ENST00000469937.2	6476	ENSG00000233539	LOC730338	uncharacterized LOC730338
chr19	38637061	38638823	1763	*	Downstream (<=300bp)	19	38632026	38636924	4899	1	27335	ENST00000590134.1	5035	ENSG00000178982	EIF3K	eukaryotic translation initiation factor 3 subunit K
chr11	33642181	33643277	1097	*	Intron (ENST00000658780.2/25758, intron 16 of 20)	11	33665220	33696701	31482	2	105376617	ENST00000534431.1	53424	NA	LOC105376617	uncharacterized LOC105376617
chr12	88471836	88473685	1850	*	Distal Intergenic	12	88492793	88534762	41970	2	4254	ENST00000378535.4	61077	ENSG00000049130	KITLG	KIT ligand
chr18	63788024	63789243	1220	*	Intron (ENST00000425392.5/8710, intron 2 of 4)	18	63777977	63796313	18337	1	8710	ENST00000431370.1	10047	ENSG00000166396	SERPINB7	serpin family B member 7
chr19	34395332	34395801	470	*	Promoter (<=1kb)	19	34396315	34409364	13050	1	84306	ENST00000592740.5	-514	ENSG00000126249	PDCD2L	programmed cell death 2 like
chrX	45507387	45509882	2496	*	Promoter (<=1kb)	23	45510484	45630202	119719	1	101927528	ENST00000422047.1	-602	ENSG00000229563	LINC01204	long intergenic non-protein coding RNA 1204
chr10	89921143	89921519	377	*	Intron (ENST00000664430.1/105378425, intron 2 of 3)	10	89888930	89914948	26019	1	105378425	ENST00000692187.1	32213	ENSG00000280560	LINC01374	long intergenic non-protein coding RNA 1374
chr8	27334309	27335485	1177	*	Intron (ENST00000397501.5/2185, intron 6 of 35)	8	27326823	27422385	95563	1	2185	ENST00000522517.5	7486	ENSG00000120899	PTK2B	protein tyrosine kinase 2 beta
chr19	10241090	10242240	1151	*	Distal Intergenic	19	10251901	10259778	7878	1	51073	ENST00000592514.5	-9661	ENSG00000105364	MRPL4	mitochondrial ribosomal protein L4
chr3	57706697	57707233	537	*	Distal Intergenic	3	57693205	57696596	3392	1	101929159	ENST00000465933.1	13492	ENSG00000241933	DENND6A-DT	DENND6A divergent transcript
chr19	11153147	11153782	636	*	Promoter (1-2kb)	19	11147134	11155761	8628	2	147841	ENST00000586708.1	1979	ENSG00000161888	SPC24	SPC24 component of NDC80 kinetochore complex
chr16	11841876	11842591	716	*	3' UTR	16	11841406	11846567	5162	2	26156	ENST00000574823.5	3976	ENSG00000171490	RSL1D1	ribosomal L1 domain containing 1
chr21	33971266	33972153	888	*	Promoter (1-2kb)	21	33969519	33977703	8185	1	101928126	ENST00000609132.2	1747	NA	LOC101928126	uncharacterized LOC101928126
chr11	77299357	77299699	343	*	Promoter (1-2kb)	11	77271356	77301649	30294	2	220032	ENST00000527489.1	1950	ENSG00000178795	GDPD4	glycerophosphodiester phosphodiesterase domain containing 4
chr6	90479075	90479379	305	*	Distal Intergenic	6	90515634	90537218	21585	2	6885	ENST00000479630.1	57839	ENSG00000135341	MAP3K7	mitogen-activated protein kinase kinase kinase 7
chr4	83854603	83855773	1171	*	Intron (ENST00000513489.5/101928978, intron 4 of 5)	4	83598529	83605139	6611	1	84803	ENST00000509044.1	256074	ENSG00000138678	GPAT3	glycerol-3-phosphate acyltransferase 3
chrX	70591869	70592244	376	*	Intron (ENST00000374333.7/56159, intron 24 of 29)	23	70499965	70500989	1025	1	1741	ENST00000496931.1	91904	ENSG00000082458	DLG3	discs large MAGUK scaffold protein 3
chr17	50395038	50395553	516	*	Promoter (1-2kb)	17	50381238	50397523	16286	2	55379	ENST00000225972.8	1970	ENSG00000108829	LRRC59	leucine rich repeat containing 59
chr6	106309686	106311066	1381	*	Intron (ENST00000636437.1/9474, intron 2 of 6)	6	106186540	106316208	129669	2	9474	ENST00000613993.1	5142	ENSG00000057663	ATG5	autophagy related 5
chr12	6835348	6836430	1083	*	Promoter (1-2kb)	12	6833662	6837536	3875	1	10536	ENST00000542976.2	1686	ENSG00000110811	P3H3	prolyl 3-hydroxylase 3
chr5	172868693	172869773	1081	*	Intron (ENST00000393784.8/57222, intron 1 of 9)	5	172878275	172952792	74518	1	57222	ENST00000686449.1	-8502	ENSG00000113719	ERGIC1	endoplasmic reticulum-golgi intermediate compartment 1
chr8	8365789	8366713	925	*	Intron (ENST00000622241.1/157285, intron 2 of 4)	8	8317736	8381747	64012	2	157285	ENST00000622241.1	15034	ENSG00000275342	PRAG1	PEAK1 related, kinase-activating pseudokinase 1
chr1	203905669	203907940	2272	*	Distal Intergenic	1	203863625	203870051	6427	1	6635	ENST00000367208.1	42044	ENSG00000182004	SNRPE	small nuclear ribonucleoprotein polypeptide E
chr17	64729498	64731199	1702	*	Distal Intergenic	17	64750420	64751311	892	1	101929240	ENST00000583145.1	-19221	ENSG00000265298	LOC101929240	U5 small nuclear ribonucleoprotein 200 kDa helicase pseudogene
chr4	139024333	139025141	809	*	Intron (ENST00000280614.4/25819, intron 1 of 2)	4	139015796	139045939	30144	1	25819	ENST00000630479.1	8537	ENSG00000151014	NOCT	nocturnin
chr6	167957311	167957875	565	*	Intron (ENST00000683244.1/4301, intron 30 of 33)	6	167962439	167970308	7870	1	4301	ENST00000515794.2	-4564	ENSG00000130396	AFDN	afadin, adherens junction formation factor
chr1	31422031	31422955	925	*	Intron (ENST00000373710.5/347735, intron 2 of 10)	1	31413813	31434680	20868	1	347735	ENST00000536384.2	8218	ENSG00000168528	SERINC2	serine incorporator 2
chr12	95805586	95806748	1163	*	Intron (ENST00000553095.1/105369920, intron 1 of 1)	12	95803097	95823307	20211	1	105369920	ENST00000553095.1	2489	ENSG00000258292	LINC02410	long intergenic non-protein coding RNA 2410
chr3	185716946	185717351	406	*	Exon (ENST00000296270.1/646600, exon 2 of 2)	3	185713292	185718167	4876	1	646600	ENST00000296270.1	3654	ENSG00000163915	IGF2BP2-AS1	IGF2BP2 antisense RNA 1
chr8	23353213	23355272	2060	*	Intron (ENST00000519692.1/100507156, intron 2 of 2)	8	23319885	23341176	21292	2	4017	ENST00000518878.5	-12037	ENSG00000134013	LOXL2	lysyl oxidase like 2
chr9	128694159	128694620	462	*	Promoter (1-2kb)	9	128692351	128692935	585	1	6418	ENST00000485056.1	1808	ENSG00000119335	SET	SET nuclear proto-oncogene
chr1	173507355	173507978	624	*	Intron (ENST00000367714.4/284525, intron 24 of 27)	1	173417793	173489407	71615	2	7292	ENST00000669220.1	-17948	ENSG00000117586	TNFSF4	TNF superfamily member 4
chr7	26958425	26958839	415	*	Intron (ENST00000432747.1/8935, intron 1 of 6)	7	26738840	26995239	256400	2	8935	ENST00000432747.1	36400	ENSG00000005020	SKAP2	src kinase associated phosphoprotein 2
chr6	85638030	85639451	1422	*	Promoter (<=1kb)	6	85611248	85638203	26956	2	10492	ENST00000677646.1	0	ENSG00000135316	SYNCRIP	synaptotagmin binding cytoplasmic RNA interacting protein
chr3	57751189	57754050	2862	*	Promoter (1-2kb)	3	57755450	57757067	1618	1	7871	ENST00000481846.1	-1400	ENSG00000163681	SLMAP	sarcolemma associated protein
chr1	34784309	34784412	104	*	Intron (ENST00000373366.3/2707, intron 1 of 1)	1	34782278	34786369	4092	1	2707	ENST00000373362.3	2031	ENSG00000188910	GJB3	gap junction protein beta 3
chr7	45048177	45049005	829	*	Intron (ENST00000461377.5/83605, intron 2 of 9)	7	45038261	45064622	26362	1	83605	ENST00000476594.1	9916	ENSG00000136280	CCM2	CCM2 scaffold protein
chr12	122463739	122465399	1661	*	Distal Intergenic	12	122472893	122478533	5641	2	55596	ENST00000538116.5	13134	ENSG00000033030	ZCCHC8	zinc finger CCHC-type containing 8
chrX	72269038	72275291	6254	*	Promoter (<=1kb)	23	72255679	72273371	17693	2	6191	ENST00000470671.1	0	ENSG00000198034	RPS4X	ribosomal protein S4 X-linked
chr1	77950592	77951583	992	*	Promoter (1-2kb)	1	77944055	77949267	5213	2	8880	ENST00000488814.5	-1325	ENSG00000162613	FUBP1	far upstream element binding protein 1
chr3	5702851	5703898	1048	*	Distal Intergenic	3	5962842	6124120	161279	1	102723596	ENST00000425894.1	-258944	NA	LOC102723596	uncharacterized LOC102723596
chr17	41665583	41666037	455	*	Exon (ENST00000622936.1/ENST00000622936.1, exon 1 of 1)	17	41688885	41691646	2762	1	10209	ENST00000462917.1	-22848	ENSG00000173812	EIF1	eukaryotic translation initiation factor 1
chr1	192978133	192981760	3628	*	Distal Intergenic	1	192935796	192957713	21918	2	102724954	ENST00000647436.1	-20420	NA	RGS2-AS1	RSG2 antisense RNA 1
chr20	45943978	45944857	880	*	Promoter (<=1kb)	20	45945007	45948023	3017	1	63935	ENST00000479348.2	-150	ENSG00000100982	PCIF1	phosphorylated CTD interacting factor 1
chr1	60228151	60228491	341	*	Distal Intergenic	1	60129998	60149784	19787	1	107984963	ENST00000659925.1	98153	NA	LOC107984963	uncharacterized LOC107984963
chr9	130024576	130026019	1444	*	Intron (ENST00000446176.7/23048, intron 1 of 16)	9	129895812	130043167	147356	2	23048	ENST00000355681.3	17148	ENSG00000187239	FNBP1	formin binding protein 1
chr13	112721349	112722163	815	*	Intron (ENST00000375645.8/23250, intron 1 of 29)	13	112703287	112810699	107413	1	23250	ENST00000466946.5	18062	ENSG00000068650	ATP11A	ATPase phospholipid transporting 11A
chr20	25361288	25361978	691	*	Intron (ENST00000376542.8/26090, intron 1 of 12)	20	25306833	25339749	32917	2	26090	ENST00000491682.5	-21539	ENSG00000100997	ABHD12	abhydrolase domain containing 12, lysophospholipase
chr9	92953815	92954193	379	*	Intron (ENST00000375482.8/89846, intron 1 of 17)	9	92947523	93036233	88711	1	89846	ENST00000375482.8	6292	ENSG00000127084	FGD3	FYVE, RhoGEF and PH domain containing 3
chr6	11433128	11433506	379	*	Intron (ENST00000665550.1/105374928, intron 1 of 3)	6	11417356	11481324	63969	1	105374928	ENST00000667074.1	15772	NA	LOC105374928	uncharacterized LOC105374928
chr20	9409621	9410175	555	*	Exon (ENST00000688049.1/5332, exon 2 of 2)	20	9407466	9480471	73006	1	5332	ENST00000688465.1	2155	ENSG00000101333	PLCB4	phospholipase C beta 4
chr19	47598264	47600448	2185	*	Distal Intergenic	19	47608196	47703277	95082	1	29998	ENST00000396720.7	-7748	ENSG00000063169	BICRA	BRD4 interacting chromatin remodeling complex associated protein
chr1	52157378	52159992	2615	*	Intron (ENST00000287727.8/9372, intron 1 of 18)	1	52142374	52346515	204142	1	9372	ENST00000357206.6	15004	ENSG00000157077	ZFYVE9	zinc finger FYVE-type containing 9
chr1	52833750	52834249	500	*	Distal Intergenic	1	52842511	52894991	52481	1	440590	ENST00000612017.4	-8262	ENSG00000203995	ZYG11A	zyg-11 family member A, cell cycle regulator
chr12	64180471	64182787	2317	*	Distal Intergenic	12	64221497	64222263	767	2	144577	ENST00000540673.1	39476	ENSG00000174206	KICS2	KICSTOR subunit 2
chr8	117978012	117979018	1007	*	Intron (ENST00000378204.7/2131, intron 1 of 10)	8	117799414	118017235	217822	2	2131	ENST00000684189.1	38217	ENSG00000182197	EXT1	exostosin glycosyltransferase 1
chr6	4931715	4932357	643	*	Intron (ENST00000328908.9/9425, intron 4 of 8)	6	4928695	4943813	15119	1	9425	ENST00000469671.1	3020	ENSG00000153046	CDYL	chromodomain Y like
chr10	113170698	113171310	613	*	Distal Intergenic	10	113161231	113165681	4451	1	6934	ENST00000494353.1	9467	ENSG00000148737	TCF7L2	transcription factor 7 like 2
chr11	45736672	45737461	790	*	Exon (ENST00000652577.1/100507384, exon 4 of 7)	11	45723515	45736285	12771	1	100507384	ENST00000660407.1	13157	ENSG00000254519	LOC100507384	uncharacterized LOC100507384
chr6	80535333	80537384	2052	*	Distal Intergenic	6	80453199	80463207	10009	1	594	ENST00000443221.2	82134	ENSG00000083123	BCKDHB	branched chain keto acid dehydrogenase E1 subunit beta
chr15	22894874	22897054	2181	*	Intron (ENST00000617928.5/23191, intron 22 of 30)	15	22869466	22905440	35975	2	23191	ENST00000619348.4	8386	ENSG00000273749	CYFIP1	cytoplasmic FMR1 interacting protein 1
chrX	153708696	153709261	566	*	Intron (ENST00000458587.8/10134, intron 4 of 7)	23	153700503	153705456	4954	2	10134	ENST00000646514.1	-3240	ENSG00000185825	BCAP31	B cell receptor associated protein 31
chr16	84879604	84880476	873	*	Intron (ENST00000262424.10/83716, intron 12 of 14)	16	84889244	84920768	31525	1	83716	ENST00000566165.1	-8768	ENSG00000103196	CRISPLD2	cysteine rich secretory protein LCCL domain containing 2
chr13	101258287	101258673	387	*	3' UTR	13	101292069	101332002	39934	2	259232	ENST00000675075.1	73329	ENSG00000102452	NALCN	sodium leak channel, non-selective
chr6	144131411	144132201	791	*	Distal Intergenic	6	144139977	144141641	1665	1	8676	ENST00000685851.1	-7776	ENSG00000135604	STX11	syntaxin 11
chr19	14400943	14403163	2221	*	Exon (ENST00000358600.7/976, exon 8 of 18)	19	14397733	14398335	603	1	976	ENST00000592341.1	3210	ENSG00000123146	ADGRE5	adhesion G protein-coupled receptor E5
chr15	41248201	41250716	2516	*	Intron (ENST00000558351.5/11261, intron 2 of 7)	15	41256684	41272375	15692	1	11261	ENST00000560633.1	-5968	ENSG00000187446	CHP1	calcineurin like EF-hand protein 1
chr14	89506883	89508484	1602	*	Intron (ENST00000345097.8/1112, intron 1 of 6)	14	89412313	89494185	81873	2	1112	ENST00000553904.1	-12698	ENSG00000053254	FOXN3	forkhead box N3
chr1	200206609	200206953	345	*	Distal Intergenic	1	200043810	200058424	14615	1	2494	ENST00000367357.3	162799	ENSG00000116833	NR5A2	nuclear receptor subfamily 5 group A member 2
chr2	226963067	226964347	1281	*	Intron (ENST00000341329.7/84236, intron 6 of 6)	2	226935199	226995675	60477	1	84236	ENST00000483268.1	27868	ENSG00000144468	RHBDD1	rhomboid domain containing 1
chr1	222582250	222583234	985	*	Intron (ENST00000366890.5/9015, intron 2 of 10)	1	222563285	222589759	26475	2	9015	ENST00000391883.2	6525	ENSG00000143498	TAF1A	TATA-box binding protein associated factor, RNA polymerase I subunit A
chr12	104297836	104298730	895	*	Intron (ENST00000525566.6/7296, intron 4 of 16)	12	104303739	104305205	1467	1	493861	ENST00000527879.2	-5009	ENSG00000255150	EID3	EP300 interacting inhibitor of differentiation 3
chr15	74425580	74426455	876	*	Intron (ENST00000261918.9/8482, intron 1 of 13)	15	74410026	74433704	23679	2	8482	ENST00000542748.6	7249	ENSG00000138623	SEMA7A	semaphorin 7A (John Milton Hagen blood group)
chr2	3660195	3662282	2088	*	Promoter (1-2kb)	2	3658200	3702671	44472	1	55821	ENST00000252505.4	1995	ENSG00000151360	ALLC	allantoicase
chr9	130699809	130700173	365	*	Promoter (<=1kb)	9	130700842	130704861	4020	1	23404	ENST00000467138.1	-669	ENSG00000130713	EXOSC2	exosome component 2
chr5	135386169	135388379	2211	*	Promoter (<=1kb)	5	135334406	135389040	54635	2	9555	ENST00000688649.1	661	ENSG00000113648	MACROH2A1	macroH2A.1 histone
chr3	47716677	47717842	1166	*	Intron (ENST00000254480.10/6599, intron 7 of 27)	3	47678196	47701654	23459	2	6599	ENST00000462198.5	-15023	ENSG00000173473	SMARCC1	SWI/SNF related, matrix associated, actin dependent regulator of chromatin subfamily c member 1
chr9	22083978	22086494	2517	*	Intron (ENST00000585267.5/100048912, intron 3 of 8)	9	22112071	22120709	8639	1	100048912	ENST00000645223.3	-25577	ENSG00000240498	CDKN2B-AS1	CDKN2B antisense RNA 1
chr12	56593593	56595169	1577	*	3' UTR	12	56600468	56601529	1062	2	11176	ENST00000553222.1	6360	ENSG00000076108	BAZ2A	bromodomain adjacent to zinc finger domain 2A
chr6	100504378	100505634	1257	*	Distal Intergenic	6	100509218	100510308	1091	2	10973	ENST00000518006.1	4674	ENSG00000112249	ASCC3	activating signal cointegrator 1 complex subunit 3
chr3	166662688	166664277	1590	*	Distal Intergenic	3	167240638	167282321	41684	2	79740	ENST00000464922.5	618044	ENSG00000169064	ZBBX	zinc finger B-box domain containing
chr11	10688759	10689338	580	*	Intron (ENST00000547195.5/10335, intron 1 of 18)	11	10632028	10693514	61487	2	10335	ENST00000529547.1	4176	ENSG00000072952	IRAG1	inositol 1,4,5-triphosphate receptor associated 1
chr17	63181578	63182809	1232	*	Exon (ENST00000578523.1/ENST00000578523.1, exon 1 of 1)	17	63193994	63424138	230145	1	26115	ENST00000583356.5	-11185	ENSG00000170921	TANC2	tetratricopeptide repeat, ankyrin repeat and coiled-coil containing 2
chr6	1485262	1486502	1241	*	Distal Intergenic	6	1390314	1390411	98	2	102466720	ENST00000611664.1	-94851	ENSG00000275859	MIR6720	microRNA 6720
chr17	49508540	49508816	277	*	Intron (ENST00000172229.8/4804, intron 3 of 5)	17	49510817	49510900	84	1	102465141	ENST00000614803.1	-2001	ENSG00000277478	MIR6165	microRNA 6165
chr6	137894243	137895563	1321	*	Distal Intergenic	6	137875838	137878525	2688	1	7128	ENST00000485192.1	18405	ENSG00000118503	TNFAIP3	TNF alpha induced protein 3
chr8	22327715	22328089	375	*	Intron (ENST00000356766.11/55124, intron 20 of 22)	8	22352799	22356088	3290	1	55124	ENST00000519884.1	-24710	ENSG00000197181	PIWIL2	piwi like RNA-mediated gene silencing 2
chr7	135744220	135746846	2627	*	Promoter (1-2kb)	7	135729607	135748619	19013	2	389558	ENST00000444083.5	1773	ENSG00000189320	FAM180A	family with sequence similarity 180 member A
chr1	51828616	51829890	1275	*	Intron (ENST00000354831.11/4898, intron 6 of 32)	1	51815929	51834073	18145	2	4898	ENST00000473805.5	4183	ENSG00000078618	NRDC	nardilysin convertase
chr9	110015337	110016906	1570	*	Exon (ENST00000374530.7/445815, exon 7 of 11)	9	110048598	110169909	121312	1	445815	ENST00000434623.6	-31692	ENSG00000157654	PALM2AKAP2	PALM2 and AKAP2 fusion
chr12	49750558	49751425	868	*	Promoter (<=1kb)	12	49750620	49762948	12329	1	7009	ENST00000552370.5	0	ENSG00000139644	TMBIM6	transmembrane BAX inhibitor motif containing 6
chr13	36965824	36966356	533	*	Promoter (1-2kb)	13	36949994	36968056	18063	2	29880	ENST00000460230.1	1700	ENSG00000120697	ALG5	ALG5 dolichyl-phosphate beta-glucosyltransferase
chr7	80215033	80215910	878	*	3' UTR	7	80210112	80217812	7701	1	2770	ENST00000649208.1	4921	ENSG00000127955	GNAI1	G protein subunit alpha i1
chr2	70105795	70106255	461	*	Distal Intergenic	2	69963254	70102909	139656	2	151516	ENST00000628659.2	-2886	ENSG00000179818	ASPRV1	aspartic peptidase retroviral like 1
chr16	70574104	70574694	591	*	3' UTR	16	70569915	70572299	2385	1	23450	ENST00000565990.2	4189	ENSG00000189091	SF3B3	splicing factor 3b subunit 3
chr13	75364757	75365021	265	*	Promoter (1-2kb)	13	75283503	75367015	83513	2	9882	ENST00000648194.1	1994	ENSG00000136111	TBC1D4	TBC1 domain family member 4
chr6	37323759	37324781	1023	*	Intron (ENST00000373491.3/55633, intron 12 of 12)	6	37353979	37368874	14896	1	9025	ENST00000494320.5	-29198	ENSG00000112130	RNF8	ring finger protein 8
chr4	127686297	127686769	473	*	Promoter (1-2kb)	4	127687814	127705772	17959	1	27152	ENST00000506283.1	-1045	ENSG00000164066	INTU	inturned planar cell polarity protein
chr2	207615825	207619342	3518	*	Intron (ENST00000432416.5/151194, intron 3 of 4)	2	207609114	207613026	3913	2	151194	ENST00000477919.1	-2799	ENSG00000144401	METTL21A	methyltransferase 21A, HSPA lysine
chr12	68825595	68826084	490	*	Promoter (1-2kb)	12	68824203	68824758	556	1	4193	ENST00000543046.1	1392	ENSG00000135679	MDM2	MDM2 proto-oncogene
chr5	140241569	140242286	718	*	Intron (ENST00000509589.5/84418, intron 2 of 3)	5	140245347	140281535	36189	2	5201	ENST00000512707.1	39249	ENSG00000113068	PFDN1	prefoldin subunit 1
chr10	29501235	29502793	1559	*	Intron (ENST00000684815.1/102724316, intron 2 of 2)	10	29490847	29496490	5644	2	6840	ENST00000474106.5	-4745	ENSG00000197321	SVIL	supervillin
chr12	87509355	87510316	962	*	Distal Intergenic	12	87782163	87783456	1294	2	400058	ENST00000599191.1	273140	NA	MKRN9P	makorin ring finger protein 9, pseudogene
chr12	121790176	121790709	534	*	Intron (ENST00000267205.7/54509, intron 2 of 4)	12	121779418	121793360	13943	2	54509	ENST00000537265.5	2651	ENSG00000139725	RHOF	ras homolog family member F, filopodia associated
chr2	135124947	135125561	615	*	Promoter (<=1kb)	2	135124080	135130705	6626	1	22930	ENST00000489858.1	867	ENSG00000115839	RAB3GAP1	RAB3 GTPase activating protein catalytic subunit 1
chr12	68812389	68812626	238	*	Promoter (<=1kb)	12	68813602	68820414	6813	1	4193	ENST00000471946.1	-976	ENSG00000135679	MDM2	MDM2 proto-oncogene
chr13	40402583	40403099	517	*	Promoter (<=1kb)	13	40284777	40403775	118999	2	646982	ENST00000636192.2	676	ENSG00000215483	LINC00598	long intergenic non-protein coding RNA 598
chr8	66561636	66562080	445	*	Distal Intergenic	8	66565133	66566958	1826	2	4603	ENST00000522419.1	4878	ENSG00000185697	MYBL1	MYB proto-oncogene like 1
chr6	37896964	37898490	1527	*	Intron (ENST00000287218.9/60685, intron 1 of 5)	6	37929959	38142331	212373	1	60685	ENST00000373389.5	-31469	ENSG00000156639	ZFAND3	zinc finger AN1-type containing 3
chr4	36393998	36394782	785	*	Distal Intergenic	4	36426366	36426428	63	2	100313806	ENST00000636325.1	31646	ENSG00000283207	MIR1255B1	microRNA 1255b-1
chr5	91368097	91369358	1262	*	3' UTR	5	91370798	91373845	3048	2	57561	ENST00000511391.1	4487	ENSG00000113369	ARRDC3	arrestin domain containing 3
chr4	128528758	128529774	1017	*	Distal Intergenic	4	128515417	128519398	3982	1	100507487	ENST00000663973.1	13341	ENSG00000251432	LINC02615	long intergenic non-protein coding RNA 2615
chr21	6565269	6566340	1072	*	Distal Intergenic	21	6561954	6564203	2250	1	102724652	ENST00000624932.1	3315	ENSG00000276076	LOC102724652	crystallin alpha A2
chr16	30941284	30942682	1399	*	Promoter (<=1kb)	16	30942375	30948012	5638	1	54620	ENST00000566320.2	0	ENSG00000099364	FBXL19	F-box and leucine rich repeat protein 19
chr9	128423573	128424048	476	*	Promoter (<=1kb)	9	128424036	128434607	10572	1	51148	ENST00000463535.5	0	ENSG00000167123	CERCAM	cerebral endothelial cell adhesion molecule
chr19	49207535	49208448	914	*	Intron (ENST00000598697.5/54795, intron 15 of 19)	19	49210601	49211400	800	1	54795	ENST00000599459.1	-2153	ENSG00000130529	TRPM4	transient receptor potential cation channel subfamily M member 4
chr3	147943119	147944098	980	*	Intron (ENST00000668118.1/ENST00000668118.1, intron 1 of 2)	3	148076432	148089017	12586	1	100507461	ENST00000660712.1	-132334	ENSG00000241131	LINC02032	long intergenic non-protein coding RNA 2032
chr13	62641997	62643088	1092	*	Distal Intergenic	13	62539351	62574905	35555	2	105370232	ENST00000671601.1	-67092	NA	LOC105370232	uncharacterized LOC105370232
chr11	9393981	9394582	602	*	Intron (ENST00000533233.1/10527, intron 2 of 3)	11	9384764	9392308	7545	1	10527	ENST00000630083.1	9217	ENSG00000205339	IPO7	importin 7
chr20	48983196	48984129	934	*	Intron (ENST00000371917.5/10564, intron 14 of 38)	20	48998100	48998446	347	1	10564	ENST00000493140.1	-13971	ENSG00000124198	ARFGEF2	ADP ribosylation factor guanine nucleotide exchange factor 2
chr10	123104225	123104526	302	*	Distal Intergenic	10	123135970	123139423	3454	1	340784	ENST00000357878.7	-31444	ENSG00000188620	HMX3	H6 family homeobox 3
chr16	9093679	9094023	345	*	Promoter (1-2kb)	16	9092191	9113181	20991	1	29035	ENST00000574285.2	1488	ENSG00000182831	C16orf72	chromosome 16 open reading frame 72
chr18	62281929	62282693	765	*	Promoter (<=1kb)	18	62282316	62285548	3233	1	57614	ENST00000587714.1	0	ENSG00000134444	RELCH	RAB11 binding and LisH domain, coiled-coil and HEAT repeat containing
chrX	72201252	72201968	717	*	Intron (ENST00000423432.6/5303, intron 3 of 3)	23	72181794	72197354	15561	1	5303	ENST00000446576.2	19458	ENSG00000102309	PIN4	peptidylprolyl cis/trans isomerase, NIMA-interacting 4
chr7	121960607	121961695	1089	*	Intron (ENST00000651065.1/5803, intron 2 of 30)	7	122011208	122013312	2105	1	5803	ENST00000483028.1	-49513	ENSG00000106278	PTPRZ1	protein tyrosine phosphatase receptor type Z1
chr17	48825433	48825961	529	*	Distal Intergenic	17	48831018	48848562	17545	1	10241	ENST00000503463.5	-5057	ENSG00000136436	CALCOCO2	calcium binding and coiled-coil domain 2
chr19	18440723	18441236	514	*	Distal Intergenic	19	18434809	18438167	3359	2	51477	ENST00000457269.8	-2556	ENSG00000105655	ISYNA1	inositol-3-phosphate synthase 1
chr9	38035355	38037995	2641	*	Intron (ENST00000540557.1/6461, intron 1 of 11)	9	37588413	38068687	480275	2	6461	ENST00000540557.1	30692	ENSG00000107338	SHB	SH2 domain containing adaptor protein B
chr11	12769130	12769510	381	*	Intron (ENST00000527636.7/7003, intron 3 of 12)	11	12828121	12865539	37419	1	7003	ENST00000525312.1	-58611	ENSG00000187079	TEAD1	TEA domain transcription factor 1
chr1	160992022	160992717	696	*	Distal Intergenic	1	160999910	161001177	1268	2	50848	ENST00000472573.5	8460	ENSG00000158769	F11R	F11 receptor
chr14	35669641	35671349	1709	*	Intron (ENST00000389698.7/253959, intron 25 of 40)	14	35683446	35684974	1529	2	253959	ENST00000557638.1	13625	ENSG00000174373	RALGAPA1	Ral GTPase activating protein catalytic subunit alpha 1
chr2	148007840	148009277	1438	*	Intron (ENST00000392857.10/5000, intron 1 of 13)	2	147958301	148020724	62424	2	5000	ENST00000457954.5	11447	ENSG00000115947	ORC4	origin recognition complex subunit 4
chr11	12041840	12042387	548	*	Intron (ENST00000531559.1/105376554, intron 1 of 1)	11	12030875	12061785	30911	1	105376554	ENST00000531559.1	10965	ENSG00000254486	LINC02547	long intergenic non-protein coding RNA 2547
chr12	75340742	75342868	2127	*	Intron (ENST00000378695.9/256710, intron 1 of 5)	12	75334683	75370560	35878	1	256710	ENST00000312442.2	6059	ENSG00000173401	GLIPR1L1	GLIPR1 like 1
chr12	57462258	57462889	632	*	Promoter (<=1kb)	12	57463692	57472059	8368	1	2735	ENST00000528467.1	-803	ENSG00000111087	GLI1	GLI family zinc finger 1
chr5	153551393	153552410	1018	*	Intron (ENST00000481559.6/2890, intron 2 of 10)	5	153573228	153655865	82638	1	2890	ENST00000520966.1	-20818	ENSG00000155511	GRIA1	glutamate ionotropic receptor AMPA type subunit 1
chr15	70791811	70792736	926	*	Distal Intergenic	15	70768011	70778868	10858	2	55075	ENST00000557828.1	-12943	ENSG00000137831	UACA	uveal autoantigen with coiled-coil domains and ankyrin repeats
chr3	133567838	133570868	3031	*	Distal Intergenic	3	133573686	133590261	16576	1	55573	ENST00000264993.8	-2818	ENSG00000091527	CDV3	CDV3 homolog
chrX	55007974	55009559	1586	*	3' UTR	23	55000393	55006757	6365	1	27301	ENST00000471758.1	7581	ENSG00000169188	APEX2	apurinic/apyrimidinic endodeoxyribonuclease 2
chr13	113451147	113451524	378	*	Promoter (1-2kb)	13	113425052	113449277	24226	2	113622	ENST00000413169.2	-1870	ENSG00000153531	ADPRHL1	ADP-ribosylhydrolase like 1
chr12	32718714	32719431	718	*	3' UTR	12	32713247	32722772	9526	1	10059	ENST00000547548.1	5467	ENSG00000087470	DNM1L	dynamin 1 like
chr2	120736076	120736503	428	*	Promoter (<=1kb)	2	120735868	120992653	256786	1	2736	ENST00000361492.9	208	ENSG00000074047	GLI2	GLI family zinc finger 2
chr16	58714865	58715305	441	*	Promoter (1-2kb)	16	58709049	58716383	7335	2	2806	ENST00000494627.1	1078	ENSG00000125166	GOT2	glutamic-oxaloacetic transaminase 2
chr11	120349830	120352010	2181	*	Intron (ENST00000397843.7/23365, intron 1 of 40)	11	120336914	120487060	150147	1	23365	ENST00000356641.7	12916	ENSG00000196914	ARHGEF12	Rho guanine nucleotide exchange factor 12
chr18	49892279	49893538	1260	*	Intron (ENST00000285039.12/4645, intron 22 of 39)	18	49826260	49902833	76574	2	4645	ENST00000324581.10	9295	ENSG00000167306	MYO5B	myosin VB
chr17	17956937	17959584	2648	*	Intron (ENST00000379504.8/146691, intron 1 of 14)	17	17846849	17972397	125549	2	146691	ENST00000318094.14	12813	ENSG00000175662	TOM1L2	target of myb1 like 2 membrane trafficking protein
chr17	77354049	77355057	1009	*	Intron (ENST00000589070.1/10801, intron 1 of 1)	17	77373190	77500594	127405	1	10801	ENST00000423034.6	-18133	ENSG00000184640	SEPTIN9	septin 9
chr11	32585820	32586418	599	*	Promoter (1-2kb)	11	32584069	32589603	5535	1	10480	ENST00000533439.1	1751	ENSG00000149100	EIF3M	eukaryotic translation initiation factor 3 subunit M
chr4	159005769	159006347	579	*	Intron (ENST00000434826.3/152940, intron 1 of 4)	4	158893134	159035229	142096	2	152940	ENST00000434826.3	28882	ENSG00000164123	C4orf45	chromosome 4 open reading frame 45
chr11	123054457	123056156	1700	*	Distal Intergenic	11	123058077	123058161	85	2	85391	ENST00000364009.1	2005	ENSG00000200879	SNORD14E	small nucleolar RNA, C/D box 14E
chr15	64829173	64829672	500	*	Distal Intergenic	15	64815632	64825668	10037	2	80119	ENST00000333425.10	-3505	ENSG00000140451	PIF1	PIF1 5'-to-3' DNA helicase
chrX	48558055	48558485	431	*	Intron (ENST00000376771.9/4943, intron 3 of 5)	23	48574449	48576591	2143	1	5935	ENST00000472897.5	-15964	ENSG00000102317	RBM3	RNA binding motif protein 3
chr13	73095618	73097160	1543	*	Distal Intergenic	13	73075015	73075778	764	1	688	ENST00000464404.2	20603	ENSG00000102554	KLF5	Kruppel like factor 5
chr8	102648599	102649070	472	*	3' UTR	8	102648786	102654375	5590	2	7071	ENST00000395884.3	5305	ENSG00000155090	KLF10	Kruppel like factor 10
chr18	45792808	45794107	1300	*	Distal Intergenic	18	45825675	45844094	18420	1	284266	ENST00000389474.8	-31568	ENSG00000197046	SIGLEC15	sialic acid binding Ig like lectin 15
chr20	1568363	1570013	1651	*	Promoter (1-2kb)	20	1570517	1571912	1396	2	10326	ENST00000565076.1	1899	ENSG00000101307	SIRPB1	signal regulatory protein beta 1
chr8	86492904	86494041	1138	*	Intron (ENST00000519789.5/51115, intron 1 of 7)	8	86478760	86488559	9800	2	51115	ENST00000518390.5	-4345	ENSG00000176623	RMDN1	regulator of microtubule dynamics 1
chr10	58919377	58921473	2097	*	Distal Intergenic	10	58999482	59066396	66915	1	102724768	ENST00000660389.1	-78009	NA	LOC102724768	uncharacterized LOC102724768
chr2	170122884	170123243	360	*	Distal Intergenic	2	170080024	170081855	1832	1	130507	ENST00000484596.1	42860	ENSG00000144357	UBR3	ubiquitin protein ligase E3 component n-recognin 3
chr7	80497695	80500497	2803	*	Intron (ENST00000435819.5/948, intron 3 of 16)	7	80458635	80512064	53430	2	346562	ENST00000398291.4	11567	ENSG00000214415	GNAT3	G protein subunit alpha transducin 3
chr3	14461306	14461745	440	*	Intron (ENST00000610642.4/6533, intron 6 of 10)	3	14472242	14484903	12662	1	6533	ENST00000452151.1	-10497	ENSG00000131389	SLC6A6	solute carrier family 6 member 6
chr10	102009484	102010583	1100	*	Exon (ENST00000370033.9/79591, exon 12 of 26)	10	101990551	102002064	11514	2	79591	ENST00000456149.1	-7420	ENSG00000120029	ARMH3	armadillo like helical domain containing 3
chr21	33685508	33686171	664	*	Intron (ENST00000399353.5/6453, intron 1 of 28)	21	33718797	33772282	53486	1	6453	ENST00000381283.7	-32626	ENSG00000205726	ITSN1	intersectin 1
chr10	50586133	50587482	1350	*	Intron (ENST00000429490.5/259230, intron 2 of 9)	10	50305600	50623956	318357	2	259230	ENST00000361781.7	36474	ENSG00000198964	SGMS1	sphingomyelin synthase 1
chr19	2153950	2156033	2084	*	Intron (ENST00000643010.1/8943, intron 1 of 14)	19	2100988	2151566	50579	2	8943	ENST00000643116.3	-2384	ENSG00000065000	AP3D1	adaptor related protein complex 3 subunit delta 1
chr11	66634643	66635057	415	*	Intron (ENST00000412278.2/100526737, intron 1 of 2)	11	66638667	66668374	29708	1	5936	ENST00000396053.9	-3610	ENSG00000173933	RBM4	RNA binding motif protein 4
chr19	654989	655551	563	*	Intron (ENST00000605891.5/55658, intron 1 of 8)	19	647530	650594	3065	2	55658	ENST00000586749.1	-4395	ENSG00000070423	RNF126	ring finger protein 126
chr19	18195229	18195421	193	*	Promoter (1-2kb)	19	18193250	18196948	3699	1	84769	ENST00000533807.3	1979	ENSG00000254858	MPV17L2	MPV17 mitochondrial inner membrane protein like 2
chr9	92980221	92981008	788	*	Intron (ENST00000375482.8/89846, intron 3 of 17)	9	92975250	93036236	60987	1	89846	ENST00000467786.1	4971	ENSG00000127084	FGD3	FYVE, RhoGEF and PH domain containing 3
chrX	45008311	45009542	1232	*	Intron (ENST00000676062.1/7403, intron 4 of 29)	23	45018066	45112542	94477	1	7403	ENST00000675525.1	-8524	ENSG00000147050	KDM6A	lysine demethylase 6A
chr9	130927264	130928739	1476	*	Promoter (1-2kb)	9	130902440	130929979	27540	2	84929	ENST00000444139.5	1240	ENSG00000130720	FIBCD1	fibrinogen C domain containing 1
chr12	57881200	57881681	482	*	Intron (ENST00000661970.1/283387, intron 2 of 3)	12	57869839	57872870	3032	2	283387	ENST00000664759.1	-8330	ENSG00000245651	LOC283387	uncharacterized LOC283387
chr1	17493564	17494293	730	*	Distal Intergenic	1	17539698	17697869	158172	1	55160	ENST00000361221.8	-45405	ENSG00000074964	ARHGEF10L	Rho guanine nucleotide exchange factor 10 like
chr11	11731454	11732366	913	*	Distal Intergenic	11	11783135	11783222	88	2	102465870	ENST00000616510.1	50856	ENSG00000278529	MIR8070	microRNA 8070
chr1	77823616	77825408	1793	*	Intron (ENST00000443751.3/374986, intron 7 of 15)	1	77803389	77862215	58827	1	374986	ENST00000476203.2	20227	ENSG00000180488	MIGA1	mitoguardin 1
chr11	45843388	45843672	285	*	Distal Intergenic	11	45847118	45881233	34116	1	1408	ENST00000417225.6	-3446	ENSG00000121671	CRY2	cryptochrome circadian regulator 2
chr16	1416749	1417292	544	*	Promoter (1-2kb)	16	1398305	1414751	16447	2	64718	ENST00000301712.5	-1998	ENSG00000059145	UNKL	unk like zinc finger
chr3	43754055	43754433	379	*	Distal Intergenic	3	43717671	43734371	16701	1	51099	ENST00000463153.2	36384	ENSG00000011198	ABHD5	abhydrolase domain containing 5, lysophosphatidic acid acyltransferase
chr1	93738804	93739367	564	*	Intron (ENST00000370244.5/8412, intron 2 of 13)	1	93752924	93775444	22521	2	8412	ENST00000433544.1	36077	ENSG00000137936	BCAR3	BCAR3 adaptor protein, NSP family member
chr4	74230572	74232109	1538	*	Intron (ENST00000429519.5/441024, intron 9 of 9)	4	74224068	74301990	77923	1	441024	ENST00000461856.5	6504	ENSG00000163738	MTHFD2L	methylenetetrahydrofolate dehydrogenase (NADP+ dependent) 2 like
chr3	47528093	47528664	572	*	Distal Intergenic	3	47495640	47513712	18073	2	54859	ENST00000296149.9	-14381	ENSG00000163832	ELP6	elongator acetyltransferase complex subunit 6
chr18	29356249	29357333	1085	*	Intron (ENST00000577674.1/ENST00000577674.1, intron 1 of 2)	18	29629842	29650440	20599	1	105372045	ENST00000666254.1	-272509	ENSG00000287803	LOC105372045	uncharacterized LOC105372045
chr1	17128032	17129303	1272	*	Distal Intergenic	1	17066761	17119451	52691	2	11240	ENST00000375486.9	-8581	ENSG00000117115	PADI2	peptidyl arginine deiminase 2
chr11	62033260	62034467	1208	*	Distal Intergenic	11	62049863	62081968	32106	2	100507521	ENST00000658933.1	47501	ENSG00000255553	LINC02733	long intergenic non-protein coding RNA 2733
chr1	93813022	93814078	1057	*	Intron (ENST00000370244.5/8412, intron 2 of 13)	1	93720189	93845712	125524	2	8412	ENST00000469315.1	31634	ENSG00000137936	BCAR3	BCAR3 adaptor protein, NSP family member
chr5	173302712	173303229	518	*	Distal Intergenic	5	173318178	173324286	6109	2	8614	ENST00000520593.1	21057	ENSG00000113739	STC2	stanniocalcin 2
chr6	5541271	5542845	1575	*	Intron (ENST00000324331.10/10667, intron 4 of 6)	6	5452468	5458075	5608	2	101927972	ENST00000602284.1	-83196	ENSG00000269985	FARS2-AS1	FARS2 antisense RNA 1
chr14	22825109	22825471	363	*	Promoter (1-2kb)	14	22813418	22823444	10027	2	9056	ENST00000553351.1	-1665	ENSG00000155465	SLC7A7	solute carrier family 7 member 7
chr19	10657385	10657793	409	*	Promoter (1-2kb)	19	10655496	10671203	15708	1	3609	ENST00000593199.5	1889	ENSG00000129351	ILF3	interleukin enhancer binding factor 3
chr10	116747732	116748596	865	*	Intron (ENST00000635765.1/259217, intron 2 of 12)	10	116671197	116742596	71400	2	259217	ENST00000674205.1	-5136	ENSG00000165868	HSPA12A	heat shock protein family A (Hsp70) member 12A
chr13	113784610	113785192	583	*	Intron (ENST00000375353.5/348013, intron 3 of 8)	13	113799888	113804890	5003	1	348013	ENST00000498692.1	-14696	ENSG00000184497	TMEM255B	transmembrane protein 255B
chr14	73696711	73697275	565	*	3' UTR	14	73711783	73714384	2602	2	9240	ENST00000316836.5	17109	ENSG00000176903	PNMA1	PNMA family member 1
chr2	235745164	235746376	1213	*	Intron (ENST00000304032.13/116987, intron 5 of 17)	2	235773855	235775794	1940	2	105373942	ENST00000409661.5	29418	NA	LOC105373942	uncharacterized LOC105373942
chr8	25260369	25262546	2178	*	Intron (ENST00000276440.12/80005, intron 2 of 51)	8	25296582	25299470	2889	1	80005	ENST00000495236.1	-34036	ENSG00000147459	DOCK5	dedicator of cytokinesis 5
chr17	63034902	63036254	1353	*	Intron (ENST00000689528.1/26115, intron 2 of 27)	17	63009560	63422356	412797	1	26115	ENST00000389520.8	25342	ENSG00000170921	TANC2	tetratricopeptide repeat, ankyrin repeat and coiled-coil containing 2
chr9	4830862	4834114	3253	*	5' UTR	9	4836726	4860472	23747	1	10171	ENST00000381730.5	-2612	ENSG00000120158	RCL1	RNA terminal phosphate cyclase like 1
chr7	157171002	157171446	445	*	Intron (ENST00000611269.4/9690, intron 3 of 9)	7	157139279	157170450	31172	1	9690	ENST00000430750.1	31723	ENSG00000009335	UBE3C	ubiquitin protein ligase E3C
chr11	8604211	8604959	749	*	Distal Intergenic	11	8474793	8594289	119497	2	65975	ENST00000454443.2	-9922	ENSG00000130413	STK33	serine/threonine kinase 33
chr10	24897174	24897757	584	*	Intron (ENST00000320152.11/56952, intron 3 of 8)	10	24952350	25161236	208887	1	101929025	ENST00000648191.1	-54593	ENSG00000231422	LINC01516	long intergenic non-protein coding RNA 1516
chr6	85634806	85635165	360	*	Intron (ENST00000681965.1/57231, intron 2 of 35)	6	85504776	85637296	132521	2	57231	ENST00000681965.1	2131	ENSG00000135317	SNX14	sorting nexin 14
chr1	227225448	227225798	351	*	Intron (ENST00000366767.7/8476, intron 2 of 34)	1	227199557	227254155	54599	2	8476	ENST00000462553.2	28357	ENSG00000143776	CDC42BPA	CDC42 binding protein kinase alpha
chr3	30342143	30343670	1528	*	Distal Intergenic	3	30373063	30410544	37482	1	101927995	ENST00000691357.1	-29393	NA	LOC101927995	uncharacterized LOC101927995
chr17	28204493	28204832	340	*	Exon (ENST00000658960.1/ENST00000658960.1, exon 1 of 4)	17	28190941	28194985	4045	1	51701	ENST00000584878.1	13552	ENSG00000087095	NLK	nemo like kinase
chr3	36678917	36679550	634	*	Distal Intergenic	3	36718093	36729795	11703	2	85443	ENST00000498047.1	50245	ENSG00000163673	DCLK3	doublecortin like kinase 3
chr15	59175143	59176449	1307	*	Intron (ENST00000288235.9/4643, intron 19 of 27)	15	59171183	59171262	80	2	100313886	ENST00000517221.1	-3881	ENSG00000253030	MIR2116	microRNA 2116
chr9	32501969	32503550	1582	*	Promoter (<=1kb)	9	32455302	32502736	47435	2	23586	ENST00000679665.1	0	ENSG00000107201	DDX58	DExD/H-box helicase 58
chr5	168712900	168713354	455	*	Intron (ENST00000522615.1/101927969, intron 4 of 5)	5	168707019	168710595	3577	1	101927969	ENST00000663926.1	5881	NA	SLIT3-AS2	SLIT3 antisense RNA 2
chr5	179796021	179796346	326	*	Promoter (<=1kb)	5	179795555	179796375	821	1	4056	ENST00000509898.1	466	ENSG00000213316	LTC4S	leukotriene C4 synthase

## Sheet: Fig3a-NN-NF
seqnames	start	end	width	strand	annotation	geneChr	geneStart	geneEnd	geneLength	geneStrand	geneId	transcriptId	distanceToTSS	ENSEMBL	SYMBOL	GENENAME
chr7	12065101	12067690	2590	*	Distal Intergenic	7	12211270	12230939	19670	1	54664	ENST00000420833.5	-143580	ENSG00000106460	TMEM106B	transmembrane protein 106B
chr10	1498001	1500524	2524	*	Intron (ENST00000381312.6/105, intron 1 of 9)	10	1526637	1556984	30348	1	642394	ENST00000421697.2	-26113	ENSG00000205696	ADARB2-AS1	ADARB2 antisense RNA 1
chr6	161314150	161317206	3057	*	Distal Intergenic	6	161129967	161274061	144095	2	56895	ENST00000320285.9	-40089	ENSG00000026652	AGPAT4	1-acylglycerol-3-phosphate O-acyltransferase 4
chr7	117131582	117133820	2239	*	3' UTR	7	117072427	117145558	73132	2	93654	ENST00000432541.5	11738	ENSG00000226367	ST7-AS2	ST7 antisense RNA 2
chr6	35399505	35402046	2542	*	Intron (ENST00000360694.8/5467, intron 2 of 7)	6	35452338	35467102	14765	1	2178	ENST00000229769.3	-50292	ENSG00000112039	FANCE	FA complementation group E
chr2	207393526	207396059	2534	*	Intron (ENST00000412387.5/101927865, intron 3 of 4)	2	207269275	207269424	150	2	100302130	ENST00000408701.1	-124102	ENSG00000221628	MIR1302-4	microRNA 1302-4
chr3	193869229	193871087	1859	*	Distal Intergenic	3	193842811	193844024	1214	2	105374285	ENST00000445168.1	-25205	NA	LINC02038	long intergenic non-protein coding RNA 2038
chr8	88957375	88958879	1505	*	Distal Intergenic	8	88809949	88813144	3196	2	105375631	ENST00000668057.1	-144231	NA	LOC105375631	uncharacterized LOC105375631
chr3	5690620	5692803	2184	*	Distal Intergenic	3	5962842	6124120	161279	1	102723596	ENST00000425894.1	-270039	NA	LOC102723596	uncharacterized LOC102723596
chr20	23147356	23149076	1721	*	Exon (ENST00000623468.1/ENST00000623468.1, exon 1 of 1)	20	23125074	23132635	7562	2	200261	ENST00000652955.1	-14721	ENSG00000233746	LINC00656	long intergenic non-protein coding RNA 656
chr14	104972483	104976002	3520	*	Intron (ENST00000333244.6/113146, intron 1 of 6)	14	104937244	104970481	33238	2	113146	ENST00000555122.1	-2002	ENSG00000185567	AHNAK2	AHNAK nucleoprotein 2
chr18	9657296	9659057	1762	*	Distal Intergenic	18	9646110	9648502	2393	1	112268216	ENST00000649128.1	11186	ENSG00000285594	LINC02856	long intergenic non-protein coding RNA 2856
chr3	58997218	58999843	2626	*	Intron (ENST00000493123.1/101929238, intron 1 of 1)	3	58953487	59046311	92825	2	200844	ENST00000478363.1	46468	ENSG00000163689	CFAP20DC	CFAP20 domain containing
chr7	157931830	157934702	2873	*	Intron (ENST00000389413.7/5799, intron 10 of 21)	7	157987169	157989456	2288	1	105375613	ENST00000649505.1	-52467	NA	LOC105375613	uncharacterized LOC105375613
chr3	5697241	5698509	1269	*	Distal Intergenic	3	5962842	6124120	161279	1	102723596	ENST00000425894.1	-264333	NA	LOC102723596	uncharacterized LOC102723596
chr1	61753222	61755633	2412	*	Intron (ENST00000635214.1/10207, intron 1 of 35)	1	61742545	62114767	372223	1	10207	ENST00000635023.1	10677	ENSG00000132849	PATJ	PATJ crumbs cell polarity complex component
chr7	2522635	2524190	1556	*	Promoter (<=1kb)	7	2523593	2526871	3279	1	3955	ENST00000493850.1	0	ENSG00000106003	LFNG	LFNG O-fucosylpeptide 3-beta-N-acetylglucosaminyltransferase
chr11	33689034	33693511	4478	*	Intron (ENST00000534431.1/105376617, intron 1 of 3)	11	33665220	33696701	31482	2	105376617	ENST00000534431.1	3190	NA	LOC105376617	uncharacterized LOC105376617
chr12	88298275	88300752	2478	*	Distal Intergenic	12	88142307	88199887	57581	1	160418	ENST00000266712.11	155968	ENSG00000139324	TMTC3	transmembrane O-mannosyltransferase targeting cadherins 3
chr10	4770072	4772248	2177	*	Intron (ENST00000670284.1/105376375, intron 1 of 3)	10	4747846	4785100	37255	2	105376375	ENST00000670284.1	12852	NA	LOC105376375	uncharacterized LOC105376375
chr6	112202703	112205171	2469	*	Intron (ENST00000230538.12/3910, intron 4 of 38)	6	112179735	112191811	12077	2	3910	ENST00000521732.5	-10892	ENSG00000112769	LAMA4	laminin subunit alpha 4
chr4	188940881	188942983	2103	*	Distal Intergenic	4	188777672	188818522	40851	2	101930028	ENST00000659127.1	-122359	NA	LOC101930028	uncharacterized LOC101930028
chr7	46650636	46652856	2221	*	Distal Intergenic	7	46687879	46697122	9244	2	730338	ENST00000451905.4	44266	ENSG00000233539	LOC730338	uncharacterized LOC730338
chr6	14731832	14735820	3989	*	Intron (ENST00000689305.1/ENST00000689305.1, intron 2 of 2)	6	14597514	14599690	2177	2	101928354	ENST00000414740.2	-132142	NA	LOC101928354	uncharacterized LOC101928354
chr2	213411206	213412952	1747	*	Intron (ENST00000406979.6/79582, intron 11 of 17)	2	213489963	214410318	920356	1	79582	ENST00000451561.1	-77011	ENSG00000144451	SPAG16	sperm associated antigen 16
chr10	424238	426252	2015	*	Intron (ENST00000381496.7/22982, intron 3 of 35)	10	364962	390016	25055	2	22982	ENST00000421992.2	-34222	ENSG00000151240	DIP2C	disco interacting protein 2 homolog C
chr10	103525556	103528904	3349	*	Intron (ENST00000369780.9/9148, intron 1 of 5)	10	103479603	103517393	37791	2	102724341	ENST00000453753.5	-8163	ENSG00000235470	NEURL1-AS1	NEURL1 antisense RNA 1
chr15	56814844	56816053	1210	*	Intron (ENST00000559000.6/54816, intron 5 of 23)	15	56887107	56888219	1113	1	105370833	ENST00000621974.1	-71054	NA	LOC105370833	uncharacterized LOC105370833
chr1	178417116	178418976	1861	*	Intron (ENST00000367649.8/9462, intron 4 of 17)	1	178452437	178473522	21086	1	9462	ENST00000433130.2	-33461	ENSG00000075391	RASAL2	RAS protein activator like 2
chr1	25167044	25168396	1353	*	Distal Intergenic	1	25229015	25232432	3418	2	25949	ENST00000474160.1	64036	ENSG00000117614	SYF2	SYF2 pre-mRNA splicing factor
chr6	38755321	38756637	1317	*	Exon (ENST00000327475.11/1769, exon 10 of 93)	6	38723122	39030529	307408	1	1769	ENST00000359357.7	32199	ENSG00000124721	DNAH8	dynein axonemal heavy chain 8
chr22	39174136	39176321	2186	*	Distal Intergenic	22	39130772	39152680	21909	2	23492	ENST00000216133.10	-21456	ENSG00000100307	CBX7	chromobox 7
chr19	44587244	44589470	2227	*	Intron (ENST00000455455.1/388550, intron 1 of 3)	19	44613563	44636781	23219	1	147710	ENST00000402988.6	-24093	ENSG00000216588	IGSF23	immunoglobulin superfamily member 23
chr3	120434837	120436661	1825	*	Intron (ENST00000295633.8/11167, intron 2 of 10)	3	120448974	120509675	60702	1	107986121	ENST00000659560.1	-12313	NA	LOC107986121	uncharacterized LOC107986121
chr18	22468090	22468945	856	*	Distal Intergenic	18	22413599	22417915	4317	2	64693	ENST00000391403.4	-50175	ENSG00000212710	CTAGE1	cutaneous T cell lymphoma-associated antigen 1
chr6	42691549	42693683	2135	*	3' UTR	6	42696598	42722597	26000	2	5961	ENST00000230381.7	28914	ENSG00000112619	PRPH2	peripherin 2
chr17	40509629	40511090	1462	*	Distal Intergenic	17	40516892	40527000	10109	1	101059954	ENST00000662739.1	-5802	NA	LOC101059954	uncharacterized LOC101059954
chr6	161127828	161129386	1559	*	Distal Intergenic	6	161108879	161109886	1008	1	4216	ENST00000539610.1	18949	ENSG00000085511	MAP3K4	mitogen-activated protein kinase kinase kinase 4
chr2	119110903	119112545	1643	*	Distal Intergenic	2	119156243	119158751	2509	2	165257	ENST00000272520.4	46206	ENSG00000144119	C1QL2	complement C1q like 2
chr11	129637405	129640330	2926	*	Distal Intergenic	11	129612116	129617269	5154	2	101929557	ENST00000631195.1	-20136	ENSG00000281097	LINC01395	long intergenic non-protein coding RNA 1395
chr7	84235854	84238785	2932	*	Intron (ENST00000448879.5/10371, intron 4 of 4)	7	83961301	84195445	234145	2	10371	ENST00000436949.5	-40409	ENSG00000075213	SEMA3A	semaphorin 3A
chr14	68575536	68578799	3264	*	Intron (ENST00000487861.5/5890, intron 10 of 10)	14	68545562	68594988	49427	1	5890	ENST00000556251.1	29974	ENSG00000182185	RAD51B	RAD51 paralog B
chr8	88956686	88957284	599	*	Distal Intergenic	8	88809949	88813144	3196	2	105375631	ENST00000668057.1	-143542	NA	LOC105375631	uncharacterized LOC105375631
chr8	129682239	129683442	1204	*	Promoter (<=1kb)	8	129626899	129682097	55199	2	137196	ENST00000642958.2	-142	ENSG00000229140	CCDC26	CCDC26 long non-coding RNA
chr17	66548984	66552696	3713	*	Intron (ENST00000413366.8/5578, intron 3 of 16)	17	66398069	66416854	18786	2	101928001	ENST00000584715.5	-132130	NA	PRKCA-AS1	PRKCA antisense RNA 1
chr2	100290632	100293036	2405	*	Intron (ENST00000393437.8/164832, intron 9 of 11)	2	100283542	100309505	25964	2	164832	ENST00000409647.1	16469	ENSG00000170500	LONRF2	LON peptidase N-terminal domain and ring finger 2
chr17	931730	939681	7952	*	Promoter (1-2kb)	17	823687	930051	106365	2	64359	ENST00000571338.1	-1679	ENSG00000167693	NXN	nucleoredoxin
chr7	90411007	90412274	1268	*	5' UTR	7	90405581	90513402	107822	1	102723899	ENST00000451941.6	5426	ENSG00000251154	PTTG1IP2	PTTG1IP family member 2
chr5	142341437	142343674	2238	*	Intron (ENST00000510311.5/101926941, intron 1 of 3)	5	142353543	142375654	22112	1	101926941	ENST00000514303.1	-9869	ENSG00000231185	SPRY4-AS1	SPRY4 antisense RNA 1
chr17	927192	929823	2632	*	Promoter (<=1kb)	17	823687	930051	106365	2	64359	ENST00000571338.1	228	ENSG00000167693	NXN	nucleoredoxin
chr17	65855399	65856207	809	*	Intron (ENST00000535342.7/201134, intron 20 of 26)	17	65688230	65873648	185419	2	201134	ENST00000580482.5	17441	ENSG00000154240	CEP112	centrosomal protein 112
chr7	149232698	149234886	2189	*	Distal Intergenic	7	149239651	149255606	15956	1	7988	ENST00000335870.7	-4765	ENSG00000170260	ZNF212	zinc finger protein 212
chr12	65763753	65766612	2860	*	Intron (ENST00000489520.2/204010, intron 1 of 1)	12	65824460	65842917	18458	1	8091	ENST00000537275.5	-57848	ENSG00000149948	HMGA2	high mobility group AT-hook 2
chr4	74057399	74057847	449	*	Promoter (1-2kb)	4	74054038	74055399	1362	2	10895	ENST00000513150.1	-2000	ENSG00000248848	PPBPP2	pro-platelet basic protein pseudogene 2
chr2	127064237	127065349	1113	*	Promoter (<=1kb)	2	127050382	127064928	14547	2	274	ENST00000466111.5	0	ENSG00000136717	BIN1	bridging integrator 1
chr8	100867423	100870455	3033	*	Distal Intergenic	8	100919062	100924988	5927	2	7534	ENST00000523848.5	54533	ENSG00000164924	YWHAZ	tyrosine 3-monooxygenase/tryptophan 5-monooxygenase activation protein zeta
chr9	33769042	33771678	2637	*	Intron (ENST00000468152.2/5646, intron 2 of 3)	9	33750821	33799231	48411	1	5646	ENST00000429677.8	18221	ENSG00000010438	PRSS3	serine protease 3
chr19	1746364	1750738	4375	*	Exon (ENST00000586506.1/ENST00000586506.1, exon 1 of 2)	19	1753506	1780988	27483	1	390874	ENST00000382349.5	-2768	ENSG00000205922	ONECUT3	one cut homeobox 3
chr3	18134470	18135471	1002	*	Intron (ENST00000414318.2/9779, intron 1 of 8)	3	18013655	18041541	27887	1	339862	ENST00000624232.1	120815	NA	BALR6	B-cell acute lymphoblastic leukemia associated long RNA 6
chr18	22827439	22828482	1044	*	Intron (ENST00000583700.5/5932, intron 1 of 4)	18	22798261	22936883	138623	1	5932	ENST00000583700.5	29178	ENSG00000101773	RBBP8	RB binding protein 8, endonuclease
chr22	19880434	19882117	1684	*	Promoter (<=1kb)	22	19875522	19881369	5848	2	10587	ENST00000462330.5	0	ENSG00000184470	TXNRD2	thioredoxin reductase 2
chr4	119102428	119103461	1034	*	Distal Intergenic	4	119135832	119187789	51958	1	51778	ENST00000307128.6	-32371	ENSG00000172399	MYOZ2	myozenin 2
chr14	70635464	70637296	1833	*	Intron (ENST00000553982.1/10001, intron 1 of 4)	14	70593314	70641204	47891	2	10001	ENST00000553982.1	3908	ENSG00000133997	MED6	mediator complex subunit 6
chr22	23521286	23521960	675	*	Distal Intergenic	22	23512494	23513602	1109	2	105372955	ENST00000432249.2	-7684	NA	LINC02557	long intergenic non-protein coding RNA 2557
chrX	45010399	45011754	1356	*	3' UTR	23	45018066	45112542	94477	1	7403	ENST00000675525.1	-6312	ENSG00000147050	KDM6A	lysine demethylase 6A
chr8	126453154	126455089	1936	*	Distal Intergenic	8	126497385	126500440	3056	1	105375749	ENST00000648647.1	-42296	NA	LOC105375749	uncharacterized LOC105375749
chr2	202965489	202966296	808	*	Intron (ENST00000402905.7/79800, intron 8 of 15)	2	203014608	203056504	41897	1	65065	ENST00000682787.1	-48312	ENSG00000144426	NBEAL1	neurobeachin like 1
chr18	8116523	8117584	1062	*	Intron (ENST00000332175.12/5797, intron 13 of 30)	18	8113571	8296455	182885	1	5797	ENST00000577468.2	2952	ENSG00000173482	PTPRM	protein tyrosine phosphatase receptor type M
chr6	106192485	106193922	1438	*	Intron (ENST00000636437.1/9474, intron 6 of 6)	6	106184476	106202429	17954	2	9474	ENST00000475645.1	8507	ENSG00000057663	ATG5	autophagy related 5
chr13	75772016	75772852	837	*	Intron (ENST00000563635.5/4008, intron 11 of 14)	13	75760661	75858675	98015	1	4008	ENST00000465261.6	11355	ENSG00000136153	LMO7	LIM domain 7
chr18	50238598	50241907	3310	*	Exon (ENST00000398545.5/220136, exon 7 of 8)	18	50227193	50266495	39303	2	220136	ENST00000398545.5	24588	ENSG00000172361	CFAP53	cilia and flagella associated protein 53
chr19	47288813	47290354	1542	*	Promoter (<=1kb)	19	47290023	47307754	17732	1	105372427	ENST00000595501.5	0	NA	LOC105372427	uncharacterized LOC105372427
chr10	6721642	6723200	1559	*	Intron (ENST00000650342.1/100507127, intron 3 of 6)	10	6734039	6738943	4905	1	108570035	ENST00000649511.1	-10839	NA	LINP1	lncRNA in non-homologous end joining pathway 1
chr14	30971119	30973730	2612	*	Intron (ENST00000355683.9/29966, intron 1 of 15)	14	30947112	30964509	17398	2	29966	ENST00000555152.1	-6610	ENSG00000196792	STRN3	striatin 3
chr8	26323244	26324544	1301	*	Promoter (<=1kb)	8	26325293	26370834	45542	1	5520	ENST00000657943.1	-749	ENSG00000221914	PPP2R2A	protein phosphatase 2 regulatory subunit Balpha
chr3	138764405	138765294	890	*	Intron (ENST00000674063.1/5291, intron 2 of 23)	3	138652699	138759359	106661	2	5291	ENST00000289153.6	-5046	ENSG00000051382	PIK3CB	phosphatidylinositol-4,5-bisphosphate 3-kinase catalytic subunit beta
chr3	184330479	184333923	3445	*	Promoter (<=1kb)	3	184331314	184332105	792	1	1981	ENST00000478291.1	0	ENSG00000114867	EIF4G1	eukaryotic translation initiation factor 4 gamma 1
chr12	107748839	107750133	1295	*	Promoter (1-2kb)	12	107742249	107751775	9527	2	11108	ENST00000550659.1	1642	ENSG00000110851	PRDM4	PR/SET domain 4
chr2	8685185	8685910	726	*	Distal Intergenic	2	8682780	8684031	1252	1	3398	ENST00000472142.1	2405	ENSG00000115738	ID2	inhibitor of DNA binding 2
chr16	22401387	22403113	1727	*	Exon (ENST00000420133.2/105371130, exon 4 of 5)	16	22385769	22407598	21830	1	105371130	ENST00000673887.1	15618	ENSG00000230872	MFSD13B	major facilitator superfamily domain containing 13B (pseudogene)
chr20	58659123	58660043	921	*	5' UTR	20	58652097	58671297	19201	1	100534593	ENST00000468590.1	7026	ENSG00000254995	STX16-NPEPL1	STX16-NPEPL1 readthrough (NMD candidate)
chr8	123359992	123361243	1252	*	Intron (ENST00000517666.5/29028, intron 8 of 25)	8	123356100	123357621	1522	2	29028	ENST00000550993.1	-2371	ENSG00000156802	ATAD2	ATPase family AAA domain containing 2
chr22	41351098	41352795	1698	*	Exon (ENST00000352645.5/23264, exon 17 of 23)	22	41367333	41399324	31992	1	7008	ENST00000406644.7	-14538	ENSG00000167074	TEF	TEF transcription factor, PAR bZIP family member
chr12	27342996	27343855	860	*	Intron (ENST00000266503.10/56938, intron 1 of 16)	12	27333055	27420590	87536	1	56938	ENST00000261178.9	9941	ENSG00000029153	ARNTL2	aryl hydrocarbon receptor nuclear translocator like 2
chr3	98864857	98865739	883	*	Intron (ENST00000326840.11/131566, intron 2 of 15)	3	98825334	98895412	70079	2	131566	ENST00000486004.1	29673	ENSG00000057019	DCBLD2	discoidin, CUB and LCCL domain containing 2
chr20	50242664	50244236	1573	*	Distal Intergenic	20	50247643	50265669	18027	1	105372656	ENST00000651976.1	-3407	NA	LOC105372656	uncharacterized LOC105372656
chrX	49191170	49192654	1485	*	Promoter (1-2kb)	23	49188163	49194614	6452	2	6855	ENST00000692723.1	1960	ENSG00000102003	SYP	synaptophysin
chr2	190843150	190845456	2307	*	Exon (ENST00000676152.1/ENST00000676152.1, exon 1 of 5)	2	190880821	190965552	84732	1	2744	ENST00000320717.8	-35365	ENSG00000115419	GLS	glutaminase
chr6	34629354	34631305	1952	*	Intron (ENST00000374023.8/64771, intron 3 of 4)	6	34590509	34671956	81448	2	64771	ENST00000374021.1	40651	ENSG00000196821	ILRUN	inflammation and lipid regulator with UBA-like and NBR1-like domains
chr17	81094032	81095578	1547	*	Intron (ENST00000321280.11/10458, intron 6 of 13)	17	81097579	81104566	6988	1	10458	ENST00000576756.5	-2001	ENSG00000175866	BAIAP2	BAR/IMD domain containing adaptor protein 2
chr4	181029970	181031494	1525	*	Distal Intergenic	4	181064089	181159149	95061	2	728081	ENST00000512487.1	127655	ENSG00000248197	LINC00290	long intergenic non-protein coding RNA 290
chr19	13842454	13842842	389	*	Promoter (<=1kb)	19	13823880	13842928	19049	2	284454	ENST00000587762.2	86	NA	MIR23AHG	miR-23a/27a/24-2 cluster host gene
chr8	143948407	143948876	470	*	Promoter (1-2kb)	8	143916177	143946547	30371	2	5339	ENST00000687971.1	-1860	ENSG00000178209	PLEC	plectin
chr14	97105068	97109805	4738	*	Distal Intergenic	14	97154857	97158736	3880	1	105370648	ENST00000554445.1	-45052	ENSG00000259110	LINC02304	long intergenic non-protein coding RNA 2304
chr9	91001430	91002108	679	*	Exon (ENST00000661568.1/105376144, exon 4 of 4)	9	90997054	91001871	4818	1	105376144	ENST00000563268.1	4376	NA	LINC02957	long intergenic non-protein coding RNA 2957
chr5	251664	252535	872	*	Promoter (<=1kb)	5	251341	256679	5339	1	6389	ENST00000507522.1	323	ENSG00000073578	SDHA	succinate dehydrogenase complex flavoprotein subunit A
chr7	23472674	23474817	2144	*	Exon (ENST00000691332.1/ENST00000691332.1, exon 1 of 2)	7	23310209	23470491	160283	2	10643	ENST00000258729.8	-2183	ENSG00000136231	IGF2BP3	insulin like growth factor 2 mRNA binding protein 3
chr3	12307181	12309623	2443	*	Promoter (<=1kb)	3	12308834	12381379	72546	1	5468	ENST00000683749.1	0	ENSG00000132170	PPARG	peroxisome proliferator activated receptor gamma
chr3	194526653	194527774	1122	*	Distal Intergenic	3	194402672	194498364	95693	2	79572	ENST00000687055.1	-28289	ENSG00000133657	ATP13A3	ATPase 13A3
chr3	194315108	194315750	643	*	Intron (ENST00000670716.1/100131551, intron 1 of 3)	3	194301199	194312806	11608	2	100131551	ENST00000686489.1	-2302	ENSG00000214145	LINC00887	long intergenic non-protein coding RNA 887
chr1	234996933	234997453	521	*	Distal Intergenic	1	234978814	234980804	1991	2	107985366	ENST00000549744.2	-16129	NA	LOC107985366	uncharacterized LOC107985366
chr2	53475106	53476755	1650	*	Distal Intergenic	2	53581204	53606078	24875	2	105374601	ENST00000482339.2	129323	NA	LOC105374601	uncharacterized LOC105374601
chr9	129460531	129462197	1667	*	Distal Intergenic	9	129476946	129504274	27329	1	100506190	ENST00000653047.1	-14749	NA	LINC00963	long intergenic non-protein coding RNA 963
chr16	74652830	74653593	764	*	Intron (ENST00000361070.9/55159, intron 2 of 12)	16	74637876	74649243	11368	2	55159	ENST00000575281.1	-3587	ENSG00000168411	RFWD3	ring finger and WD repeat domain 3
chr1	192972928	192976283	3356	*	Distal Intergenic	1	192935796	192957713	21918	2	102724954	ENST00000647436.1	-15215	NA	RGS2-AS1	RSG2 antisense RNA 1
chr3	175194579	175195054	476	*	Intron (ENST00000485853.5/254827, intron 2 of 3)	3	175256411	175487649	231239	1	254827	ENST00000414826.1	-61357	ENSG00000177694	NAALADL2	N-acetylated alpha-linked acidic dipeptidase like 2
chr15	34153322	34157027	3706	*	Promoter (<=1kb)	15	34147203	34154831	7629	2	79768	ENST00000560308.5	0	ENSG00000134152	KATNBL1	katanin regulatory subunit B1 like 1
chr3	185933570	185935434	1865	*	Promoter (1-2kb)	3	185926727	185936600	9874	2	6434	ENST00000471134.1	1166	ENSG00000136527	TRA2B	transformer 2 beta homolog
chr10	263693	265583	1891	*	Distal Intergenic	10	244471	248531	4061	1	10771	ENST00000473115.1	19222	ENSG00000015171	ZMYND11	zinc finger MYND-type containing 11
chr6	48765592	48767068	1477	*	Intron (ENST00000657524.1/ENST00000657524.1, intron 2 of 2)	6	47856673	48111197	254525	2	442213	ENST00000339488.9	-654395	ENSG00000244694	PTCHD4	patched domain containing 4
chr12	75790110	75791288	1179	*	Intron (ENST00000552856.1/105369844, intron 1 of 4)	12	75694010	75698816	4807	2	105369844	ENST00000548702.1	-91294	NA	LOC105369844	uncharacterized LOC105369844
chr8	29852319	29854430	2112	*	Promoter (<=1kb)	8	29815004	29854543	39540	2	101929470	ENST00000517356.1	113	ENSG00000248964	LOC101929470	uncharacterized LOC101929470
chr14	76961637	76963616	1980	*	Promoter (1-2kb)	14	76959638	76965802	6165	1	105370578	ENST00000553613.1	1999	ENSG00000258602	LINC01629	long intergenic non-protein coding RNA 1629
chr6	111011171	111011862	692	*	Intron (ENST00000368864.8/84154, intron 7 of 8)	6	110982316	111024327	42012	1	84154	ENST00000425871.1	28855	ENSG00000197498	RPF2	ribosome production factor 2 homolog
chr10	28550087	28551619	1533	*	Intron (ENST00000428935.6/51322, intron 3 of 7)	10	28535686	28619960	84275	1	51322	ENST00000345541.6	14401	ENSG00000095787	WAC	WW domain containing adaptor with coiled-coil
chr1	16175705	16177164	1460	*	Distal Intergenic	1	16159266	16161883	2618	1	101927479	ENST00000426353.1	16439	NA	EPHA2-AS1	EPHA2 antisense RNA 1
chr4	2489559	2491070	1512	*	Promoter (<=1kb)	4	2489811	2500698	10888	1	6047	ENST00000513450.1	0	ENSG00000063978	RNF4	ring finger protein 4
chr13	73334463	73336567	2105	*	Distal Intergenic	13	73564244	73588070	23827	1	100874155	ENST00000430033.1	-227677	NA	LINC00392	long intergenic non-protein coding RNA 392
chr11	47539216	47541769	2554	*	Intron (ENST00000310513.10/10658, intron 1 of 13)	11	47465933	47553117	87185	2	10658	ENST00000310513.10	11348	ENSG00000149187	CELF1	CUGBP Elav-like family member 1
chr9	124308868	124309765	898	*	Intron (ENST00000540326.5/10783, intron 2 of 9)	9	124299985	124326438	26454	1	10783	ENST00000447379.1	8883	ENSG00000119408	NEK6	NIMA related kinase 6
chr18	9422428	9423893	1466	*	Distal Intergenic	18	9475009	9538114	63106	1	10928	ENST00000019317.8	-51116	ENSG00000017797	RALBP1	ralA binding protein 1
chr19	13060396	13061586	1191	*	Intron (ENST00000592199.6/4784, intron 2 of 10)	19	13070003	13074019	4017	1	4784	ENST00000588680.1	-8417	ENSG00000008441	NFIX	nuclear factor I X
chr8	122959028	122961764	2737	*	Intron (ENST00000314393.6/22882, intron 3 of 3)	8	123015442	123025650	10209	2	79139	ENST00000519018.5	63886	ENSG00000136986	DERL1	derlin 1
chr19	16567887	16570382	2496	*	Promoter (1-2kb)	19	16550850	16571536	20687	2	79939	ENST00000409648.8	1154	ENSG00000127526	SLC35E1	solute carrier family 35 member E1
chr3	5702851	5703898	1048	*	Distal Intergenic	3	5962842	6124120	161279	1	102723596	ENST00000425894.1	-258944	NA	LOC102723596	uncharacterized LOC102723596
chr12	121797324	121801484	4161	*	Promoter (<=1kb)	12	121795570	121801007	5438	2	338799	ENST00000537157.5	0	ENSG00000212694	LINC01089	long intergenic non-protein coding RNA 1089
chr12	41292610	41293798	1189	*	Intron (ENST00000402685.7/29951, intron 3 of 9)	12	41188320	41574745	386426	1	29951	ENST00000402685.7	104290	ENSG00000165966	PDZRN4	PDZ domain containing ring finger 4
chr10	102658043	102658781	739	*	3' UTR	10	102655163	102656868	1706	1	81603	ENST00000642304.1	2880	ENSG00000171206	TRIM8	tripartite motif containing 8
chr1	112645630	112647284	1655	*	Exon (ENST00000485542.5/829, exon 2 of 3)	1	112659329	112670170	10842	1	829	ENST00000466066.1	-12045	ENSG00000116489	CAPZA1	capping actin protein of muscle Z-line subunit alpha 1
chr3	189131791	189133399	1609	*	Promoter (<=1kb)	3	189132564	189151118	18555	1	285386	ENST00000473790.1	0	ENSG00000188001	TPRG1	tumor protein p63 regulated 1
chr11	125123707	125124280	574	*	Intron (ENST00000534728.1/ENST00000534728.1, intron 1 of 1)	11	125101256	125111763	10508	2	219854	ENST00000529530.1	-11944	ENSG00000150433	TMEM218	transmembrane protein 218
chr22	46013137	46015122	1986	*	Exon (ENST00000608290.1/ENST00000608290.1, exon 1 of 2)	22	46006616	46010777	4162	1	730668	ENST00000624893.1	6521	ENSG00000280424	LOC730668	dynein heavy chain -like pseudogene
chr17	77354049	77355057	1009	*	Intron (ENST00000589070.1/10801, intron 1 of 1)	17	77373190	77500594	127405	1	10801	ENST00000423034.6	-18133	ENSG00000184640	SEPTIN9	septin 9
chr12	106369201	106369780	580	*	Exon (ENST00000228347.9/55703, exon 5 of 28)	12	106358082	106510196	152115	1	55703	ENST00000539066.5	11119	ENSG00000013503	POLR3B	RNA polymerase III subunit B
chr7	138435087	138436112	1026	*	Distal Intergenic	7	138460259	138589996	129738	1	8805	ENST00000343526.9	-24147	ENSG00000122779	TRIM24	tripartite motif containing 24
chr2	64698976	64699643	668	*	Intron (ENST00000476805.2/9792, intron 1 of 1)	2	64631621	64653913	22293	2	9792	ENST00000313349.3	-45063	ENSG00000179833	SERTAD2	SERTA domain containing 2
chr4	98916883	98917491	609	*	Intron (ENST00000450253.7/1977, intron 1 of 6)	4	98880765	98929092	48328	2	1977	ENST00000280892.10	11601	ENSG00000151247	EIF4E	eukaryotic translation initiation factor 4E
chr20	49698771	49702569	3799	*	Intron (ENST00000371711.4/9334, intron 1 of 8)	20	49632945	49713878	80934	2	9334	ENST00000371711.4	11309	ENSG00000158470	B4GALT5	beta-1,4-galactosyltransferase 5
chr3	150468972	150471361	2390	*	Distal Intergenic	3	150456951	150459128	2178	1	9819	ENST00000460316.1	12021	ENSG00000196428	TSC22D2	TSC22 domain family member 2
chr1	36172119	36173341	1223	*	Promoter (<=1kb)	1	36171968	36173479	1512	1	55700	ENST00000462118.1	151	ENSG00000116871	MAP7D1	MAP7 domain containing 1
chr1	93694226	93695156	931	*	Intron (ENST00000370244.5/8412, intron 3 of 13)	1	93561741	93681837	120097	2	8412	ENST00000260502.11	-12389	ENSG00000137936	BCAR3	BCAR3 adaptor protein, NSP family member
chr4	74230572	74232109	1538	*	Intron (ENST00000429519.5/441024, intron 9 of 9)	4	74224068	74301990	77923	1	441024	ENST00000461856.5	6504	ENSG00000163738	MTHFD2L	methylenetetrahydrofolate dehydrogenase (NADP+ dependent) 2 like
chr19	52212590	52213291	702	*	Promoter (<=1kb)	19	52212830	52219734	6905	1	5518	ENST00000473820.1	0	ENSG00000105568	PPP2R1A	protein phosphatase 2 scaffold subunit Aalpha
chr19	40229111	40230336	1226	*	3' UTR	19	40222208	40226697	4490	2	79935	ENST00000599263.6	-2414	ENSG00000105219	CCNP	cyclin P
chr4	11396273	11399473	3201	*	3' UTR	4	11426874	11467802	40929	1	107986178	ENST00000662830.1	-27401	NA	LOC107986178	uncharacterized LOC107986178
chr8	94623280	94624170	891	*	Distal Intergenic	8	94637285	94639467	2183	2	100288748	ENST00000562760.1	15297	ENSG00000261437	LINC02894	long intergenic non-protein coding RNA 2894
chr5	140297823	140299992	2170	*	Promoter (<=1kb)	5	140245087	140300583	55497	2	5201	ENST00000514611.1	591	ENSG00000113068	PFDN1	prefoldin subunit 1
chr16	11848483	11849585	1103	*	Promoter (1-2kb)	16	11846560	11851045	4486	2	26156	ENST00000571988.5	1460	ENSG00000171490	RSL1D1	ribosomal L1 domain containing 1
chr19	480264	481782	1519	*	Distal Intergenic	19	463361	474983	11623	2	284451	ENST00000315489.5	-5281	ENSG00000181781	ODF3L2	outer dense fiber of sperm tails 3 like 2
chrX	78106870	78108343	1474	*	Intron (ENST00000644362.1/5230, intron 1 of 10)	23	78104248	78129295	25048	1	5230	ENST00000373316.5	2622	ENSG00000102144	PGK1	phosphoglycerate kinase 1
chr1	162541318	162542996	1679	*	Exon (ENST00000447827.1/ENST00000447827.1, exon 1 of 1)	1	162561506	162599842	38337	1	6675	ENST00000271469.7	-18510	ENSG00000117143	UAP1	UDP-N-acetylglucosamine pyrophosphorylase 1
chr1	88800560	88803685	3126	*	Intron (ENST00000316005.11/5586, intron 8 of 10)	1	88824346	88829167	4822	1	5586	ENST00000449189.1	-20661	ENSG00000065243	PKN2	protein kinase N2
chr2	29106638	29109272	2635	*	Intron (ENST00000401605.5/79745, intron 1 of 14)	2	29113996	29181923	67928	1	79745	ENST00000404424.5	-4724	ENSG00000115295	CLIP4	CAP-Gly domain containing linker protein family member 4
chr2	135124947	135125561	615	*	Promoter (<=1kb)	2	135124080	135130705	6626	1	22930	ENST00000489858.1	867	ENSG00000115839	RAB3GAP1	RAB3 GTPase activating protein catalytic subunit 1
chr16	9125957	9126801	845	*	Distal Intergenic	16	9092191	9113181	20991	1	29035	ENST00000574285.2	33766	ENSG00000182831	C16orf72	chromosome 16 open reading frame 72
chr11	85843872	85845306	1435	*	Distal Intergenic	11	85855101	85920021	64921	1	220047	ENST00000280245.8	-9795	ENSG00000150676	CCDC83	coiled-coil domain containing 83
chr9	107313556	107314103	548	*	Intron (ENST00000358015.8/5887, intron 5 of 9)	9	107306542	107332189	25648	1	5887	ENST00000457811.1	7014	ENSG00000119318	RAD23B	RAD23 homolog B, nucleotide excision repair protein
chr20	51446621	51447991	1371	*	Intron (ENST00000396009.7/4773, intron 6 of 9)	20	51452905	51452977	73	2	100422889	ENST00000582236.1	4986	ENSG00000266761	MIR3194	microRNA 3194
chr20	45060928	45061457	530	*	Intron (ENST00000499879.6/6789, intron 9 of 9)	20	45092310	45101112	8803	2	3787	ENST00000306117.5	39655	ENSG00000124134	KCNS1	potassium voltage-gated channel modifier subfamily S member 1
chr9	135927104	135927602	499	*	Distal Intergenic	9	135933042	135945063	12022	2	10422	ENST00000489050.5	17461	ENSG00000130560	UBAC1	UBA domain containing 1
chr4	110286899	110287451	553	*	Distal Intergenic	4	110365733	110506258	140526	1	2028	ENST00000510961.1	-78282	ENSG00000138792	ENPEP	glutamyl aminopeptidase
chr6	160995815	160996884	1070	*	Intron (ENST00000366919.6/4216, intron 1 of 25)	6	160991844	161117308	125465	1	4216	ENST00000544041.5	3971	ENSG00000085511	MAP3K4	mitogen-activated protein kinase kinase kinase 4
chr6	158760492	158762753	2262	*	Promoter (1-2kb)	6	158764661	158764753	93	2	100500851	ENST00000581555.1	2000	ENSG00000265558	MIR3918	microRNA 3918
chr9	125243662	125244896	1235	*	Promoter (1-2kb)	9	125241663	125257071	15409	1	107987127	ENST00000468244.2	1999	NA	HSPA5-DT	HSPA5 divergent transcript
chr19	48202796	48205108	2313	*	3' UTR	19	48203146	48218953	15808	2	22900	ENST00000518450.5	13845	ENSG00000105483	CARD8	caspase recruitment domain family member 8
chr22	49382918	49389442	6525	*	Distal Intergenic	22	49415776	49425437	9662	2	348645	ENST00000498829.1	35995	ENSG00000188511	MIR3667HG	MIR3667 host gene
chr2	172836632	172837457	826	*	Intron (ENST00000484331.5/11069, intron 4 of 4)	2	172821575	173052893	231319	1	11069	ENST00000397087.7	15057	ENSG00000091428	RAPGEF4	Rap guanine nucleotide exchange factor 4
chr11	107544808	107545297	490	*	Intron (ENST00000428149.7/91801, intron 7 of 11)	11	107504595	107565518	60924	2	91801	ENST00000389568.7	20221	ENSG00000137760	ALKBH8	alkB homolog 8, tRNA methyltransferase
chr8	101080681	101081827	1147	*	Distal Intergenic	8	101071264	101076215	4952	1	441374	ENST00000669613.1	9417	ENSG00000248599	FLJ42969	uncharacterized LOC441374
chr16	1700197	1702489	2293	*	3' UTR	16	1706166	1752983	46818	1	23162	ENST00000685674.1	-3677	ENSG00000138834	MAPK8IP3	mitogen-activated protein kinase 8 interacting protein 3
chr7	22667679	22668245	567	*	Intron (ENST00000650428.1/541472, intron 1 of 2)	7	22649960	22665533	15574	2	401312	ENST00000414116.1	-2146	ENSG00000105889	LOC401312	uncharacterized LOC401312
chr3	57706697	57707233	537	*	Distal Intergenic	3	57693205	57696596	3392	1	101929159	ENST00000465933.1	13492	ENSG00000241933	DENND6A-DT	DENND6A divergent transcript
chr12	57388744	57389815	1072	*	Intron (ENST00000347140.7/22864, intron 2 of 23)	12	57310340	57430790	120451	2	22864	ENST00000448732.1	40975	ENSG00000179912	R3HDM2	R3H domain containing 2
chr2	179458802	179461642	2841	*	Intron (ENST00000466398.5/151126, intron 8 of 12)	2	179480894	179536503	55610	2	151126	ENST00000495289.1	74861	ENSG00000144331	ZNF385B	zinc finger protein 385B
chr11	129643011	129643659	649	*	Distal Intergenic	11	129612116	129617269	5154	2	101929557	ENST00000631195.1	-25742	ENSG00000281097	LINC01395	long intergenic non-protein coding RNA 1395
chr11	102653502	102654490	989	*	Intron (ENST00000629499.2/101928477, intron 1 of 4)	11	102641095	102683913	42819	1	101928477	ENST00000629499.2	12407	ENSG00000281655	LOC101928477	uncharacterized LOC101928477
chr20	57435336	57435692	357	*	Distal Intergenic	20	57383719	57393062	9344	2	100291105	ENST00000417346.2	-42274	NA	RBM38-AS1	RBM38 antisense RNA 1
chr3	171351221	171352531	1311	*	Intron (ENST00000436636.7/23043, intron 2 of 32)	3	171459248	171469702	10455	1	102724479	ENST00000657847.1	-106717	NA	LOC102724479	uncharacterized LOC102724479
chr1	78339430	78341149	1720	*	Intron (ENST00000413519.1/149047, intron 3 of 5)	1	78303884	78539749	235866	1	5737	ENST00000370758.5	35546	ENSG00000122420	PTGFR	prostaglandin F receptor
chr10	52486239	52487735	1497	*	Intron (ENST00000647908.1/101928687, intron 4 of 6)	10	52451314	52470533	19220	2	101928687	ENST00000422763.1	-15706	ENSG00000231131	LNCAROD	lncRNA activating regulator of DKK1
chr15	69305637	69306392	756	*	Intron (ENST00000395407.7/54852, intron 1 of 8)	15	69298952	69389781	90830	1	54852	ENST00000558684.5	6685	ENSG00000137819	PAQR5	progestin and adipoQ receptor family member 5
chr1	6226667	6227700	1034	*	Intron (ENST00000343813.10/23463, intron 4 of 4)	1	6234692	6239408	4717	1	148645	ENST00000650463.1	-6992	NA	ICMT-DT	ICMT divergent transcript
chr6	1141410	1142864	1455	*	Distal Intergenic	6	998278	1101400	103123	2	285768	ENST00000664781.1	-40010	ENSG00000286785	LINC01622	long intergenic non-protein coding RNA 1622
chr11	65560388	65561577	1190	*	Promoter (1-2kb)	11	65538559	65558930	20372	2	4054	ENST00000530866.6	-1458	ENSG00000168056	LTBP3	latent transforming growth factor beta binding protein 3
chr9	124856567	124857313	747	*	Exon (ENST00000613760.4/401551, exon 6 of 9)	9	124853460	124857878	4419	1	401551	ENST00000373574.2	3107	ENSG00000136918	WDR38	WD repeat domain 38
chr5	73093608	73094188	581	*	Distal Intergenic	5	73120569	73131809	11241	1	134285	ENST00000287773.5	-26381	ENSG00000157111	TMEM171	transmembrane protein 171
chr11	63918844	63920615	1772	*	Promoter (1-2kb)	11	63911230	63917164	5935	2	283248	ENST00000301459.5	-1680	ENSG00000167771	RCOR2	REST corepressor 2
chr1	70318870	70321052	2183	*	Intron (ENST00000370944.9/81573, intron 3 of 12)	1	70305686	70324957	19272	2	81573	ENST00000498735.1	3905	ENSG00000118454	ANKRD13C	ankyrin repeat domain 13C
chr2	181393348	181393974	627	*	Intron (ENST00000435411.6/101927156, intron 4 of 4)	2	181331400	181399751	68352	1	101927156	ENST00000659181.1	61948	NA	LINC01934	long intergenic non-protein coding RNA 1934
chr8	89313376	89314790	1415	*	Distal Intergenic	8	89616929	89620875	3947	2	112268015	ENST00000520306.1	306085	NA	LOC112268015	uncharacterized LOC112268015

## Sheet: Fig3a-NN-HF
seqnames	start	end	width	strand	annotation	geneChr	geneStart	geneEnd	geneLength	geneStrand	geneId	transcriptId	distanceToTSS	ENSEMBL	SYMBOL	GENENAME
chr7	117131582	117133820	2239	*	3' UTR	7	117072427	117145558	73132	2	93654	ENST00000432541.5	11738	ENSG00000226367	ST7-AS2	ST7 antisense RNA 2
chr7	157931830	157934702	2873	*	Intron (ENST00000389413.7/5799, intron 10 of 21)	7	157987169	157989456	2288	1	105375613	ENST00000649505.1	-52467	NA	LOC105375613	uncharacterized LOC105375613
chr10	1498001	1500524	2524	*	Intron (ENST00000381312.6/105, intron 1 of 9)	10	1526637	1556984	30348	1	642394	ENST00000421697.2	-26113	ENSG00000205696	ADARB2-AS1	ADARB2 antisense RNA 1
chr6	161314150	161317206	3057	*	Distal Intergenic	6	161129967	161274061	144095	2	56895	ENST00000320285.9	-40089	ENSG00000026652	AGPAT4	1-acylglycerol-3-phosphate O-acyltransferase 4
chr18	50238598	50241907	3310	*	Exon (ENST00000398545.5/220136, exon 7 of 8)	18	50227193	50266495	39303	2	220136	ENST00000398545.5	24588	ENSG00000172361	CFAP53	cilia and flagella associated protein 53
chr7	12065101	12067690	2590	*	Distal Intergenic	7	12211270	12230939	19670	1	54664	ENST00000420833.5	-143580	ENSG00000106460	TMEM106B	transmembrane protein 106B
chr2	179458802	179461642	2841	*	Intron (ENST00000466398.5/151126, intron 8 of 12)	2	179480894	179536503	55610	2	151126	ENST00000495289.1	74861	ENSG00000144331	ZNF385B	zinc finger protein 385B
chr15	34153322	34157027	3706	*	Promoter (<=1kb)	15	34147203	34154831	7629	2	79768	ENST00000560308.5	0	ENSG00000134152	KATNBL1	katanin regulatory subunit B1 like 1
chr3	184330479	184333923	3445	*	Promoter (<=1kb)	3	184331314	184332105	792	1	1981	ENST00000478291.1	0	ENSG00000114867	EIF4G1	eukaryotic translation initiation factor 4 gamma 1
chr11	47539216	47541769	2554	*	Intron (ENST00000310513.10/10658, intron 1 of 13)	11	47465933	47553117	87185	2	10658	ENST00000310513.10	11348	ENSG00000149187	CELF1	CUGBP Elav-like family member 1
chr8	122959028	122961764	2737	*	Intron (ENST00000314393.6/22882, intron 3 of 3)	8	123015442	123025650	10209	2	79139	ENST00000519018.5	63886	ENSG00000136986	DERL1	derlin 1
chr2	207393526	207396059	2534	*	Intron (ENST00000412387.5/101927865, intron 3 of 4)	2	207269275	207269424	150	2	100302130	ENST00000408701.1	-124102	ENSG00000221628	MIR1302-4	microRNA 1302-4
chr9	34253167	34256125	2959	*	3' UTR	9	34220439	34252522	32084	1	51271	ENST00000359544.2	32728	ENSG00000165006	UBAP1	ubiquitin associated protein 1
chr18	9657296	9659057	1762	*	Distal Intergenic	18	9646110	9648502	2393	1	112268216	ENST00000649128.1	11186	ENSG00000285594	LINC02856	long intergenic non-protein coding RNA 2856
chr4	188940881	188942983	2103	*	Distal Intergenic	4	188777672	188818522	40851	2	101930028	ENST00000659127.1	-122359	NA	LOC101930028	uncharacterized LOC101930028
chr7	1960265	1963437	3173	*	Intron (ENST00000402746.5/8379, intron 13 of 16)	7	1816082	1980791	164710	2	8379	ENST00000450235.5	17354	ENSG00000002822	MAD1L1	mitotic arrest deficient 1 like 1
chr2	190843150	190845456	2307	*	Exon (ENST00000676152.1/ENST00000676152.1, exon 1 of 5)	2	190880821	190965552	84732	1	2744	ENST00000320717.8	-35365	ENSG00000115419	GLS	glutaminase
chr4	1322525	1326350	3826	*	Exon (ENST00000505177.6/10296, exon 5 of 10)	4	1329057	1340113	11057	1	10296	ENST00000512289.5	-2707	ENSG00000090316	MAEA	macrophage erythroblast attacher, E3 ubiquitin ligase
chr8	6646575	6650511	3937	*	Promoter (<=1kb)	8	6618475	6648807	30333	2	100507530	ENST00000515608.5	0	NA	MCPH1-AS1	MCPH1 antisense RNA 1
chr16	53820903	53823033	2131	*	Intron (ENST00000636491.1/79068, intron 3 of 9)	16	53826361	54040726	214366	1	100505692	ENST00000563011.2	-3328	NA	FTO-IT1	FTO intronic transcript 1
chr11	33689034	33693511	4478	*	Intron (ENST00000534431.1/105376617, intron 1 of 3)	11	33665220	33696701	31482	2	105376617	ENST00000534431.1	3190	NA	LOC105376617	uncharacterized LOC105376617
chr4	151417315	151419268	1954	*	Intron (ENST00000435205.6/729830, intron 1 of 13)	4	151409352	151566299	156948	1	729830	ENST00000513086.5	7963	ENSG00000164142	FHIP1A	FHF complex subunit HOOK interacting protein 1A
chr11	9169074	9171347	2274	*	Promoter (<=1kb)	11	9138841	9171499	32659	2	23258	ENST00000679926.1	152	ENSG00000184014	DENND5A	DENN domain containing 5A
chr2	86693890	86696278	2389	*	Intron (ENST00000604011.5/100526767, intron 1 of 7)	2	86720291	86778041	57751	1	64795	ENST00000283632.5	-24013	ENSG00000153561	RMND5A	required for meiotic nuclear division 5 homolog A
chr10	103525556	103528904	3349	*	Intron (ENST00000369780.9/9148, intron 1 of 5)	10	103479603	103517393	37791	2	102724341	ENST00000453753.5	-8163	ENSG00000235470	NEURL1-AS1	NEURL1 antisense RNA 1
chr8	81193163	81195226	2064	*	Intron (ENST00000688172.1/ENST00000688172.1, intron 1 of 1)	8	81157345	81159519	2175	1	105375924	ENST00000652920.1	35818	ENSG00000253214	LOC105375924	uncharacterized LOC105375924
chr3	150468972	150471361	2390	*	Distal Intergenic	3	150456951	150459128	2178	1	9819	ENST00000460316.1	12021	ENSG00000196428	TSC22D2	TSC22 domain family member 2
chr10	70633476	70636012	2537	*	Distal Intergenic	10	70597348	70602759	5412	2	5551	ENST00000373209.2	-30717	ENSG00000180644	PRF1	perforin 1
chr12	88298275	88300752	2478	*	Distal Intergenic	12	88142307	88199887	57581	1	160418	ENST00000266712.11	155968	ENSG00000139324	TMTC3	transmembrane O-mannosyltransferase targeting cadherins 3
chr7	149232698	149234886	2189	*	Distal Intergenic	7	149239651	149255606	15956	1	7988	ENST00000335870.7	-4765	ENSG00000170260	ZNF212	zinc finger protein 212
chr17	63783651	63790123	6473	*	Promoter (<=1kb)	17	63787036	63798196	11161	1	11325	ENST00000580108.1	0	ENSG00000198231	DDX42	DEAD-box helicase 42
chr1	61753222	61755633	2412	*	Intron (ENST00000635214.1/10207, intron 1 of 35)	1	61742545	62114767	372223	1	10207	ENST00000635023.1	10677	ENSG00000132849	PATJ	PATJ crumbs cell polarity complex component
chr11	129637405	129640330	2926	*	Distal Intergenic	11	129612116	129617269	5154	2	101929557	ENST00000631195.1	-20136	ENSG00000281097	LINC01395	long intergenic non-protein coding RNA 1395
chr6	34629354	34631305	1952	*	Intron (ENST00000374023.8/64771, intron 3 of 4)	6	34590509	34671956	81448	2	64771	ENST00000374021.1	40651	ENSG00000196821	ILRUN	inflammation and lipid regulator with UBA-like and NBR1-like domains
chr6	37241829	37244907	3079	*	Intron (ENST00000651039.1/221468, intron 1 of 2)	6	37212181	37257587	45407	2	221468	ENST00000650973.1	12680	ENSG00000172738	TMEM217	transmembrane protein 217
chr3	5690620	5692803	2184	*	Distal Intergenic	3	5962842	6124120	161279	1	102723596	ENST00000425894.1	-270039	NA	LOC102723596	uncharacterized LOC102723596
chr7	6383301	6386775	3475	*	Intron (ENST00000348035.9/5879, intron 1 of 5)	7	6391458	6402502	11045	1	5879	ENST00000497741.5	-4683	ENSG00000136238	RAC1	Rac family small GTPase 1
chr8	118010733	118013138	2406	*	Intron (ENST00000378204.7/2131, intron 1 of 10)	8	117799414	118017235	217822	2	2131	ENST00000684189.1	4097	ENSG00000182197	EXT1	exostosin glycosyltransferase 1
chr9	33769042	33771678	2637	*	Intron (ENST00000468152.2/5646, intron 2 of 3)	9	33750821	33799231	48411	1	5646	ENST00000429677.8	18221	ENSG00000010438	PRSS3	serine protease 3
chr3	120434837	120436661	1825	*	Intron (ENST00000295633.8/11167, intron 2 of 10)	3	120448974	120509675	60702	1	107986121	ENST00000659560.1	-12313	NA	LOC107986121	uncharacterized LOC107986121
chr2	213411206	213412952	1747	*	Intron (ENST00000406979.6/79582, intron 11 of 17)	2	213489963	214410318	920356	1	79582	ENST00000451561.1	-77011	ENSG00000144451	SPAG16	sperm associated antigen 16
chr1	178417116	178418976	1861	*	Intron (ENST00000367649.8/9462, intron 4 of 17)	1	178452437	178473522	21086	1	9462	ENST00000433130.2	-33461	ENSG00000075391	RASAL2	RAS protein activator like 2
chr1	193209740	193212634	2895	*	3' UTR	1	193233026	193251168	18143	1	79577	ENST00000477868.1	-20392	ENSG00000134371	CDC73	cell division cycle 73
chr12	50217191	50220705	3515	*	Promoter (<=1kb)	12	50192452	50220556	28105	2	51474	ENST00000552008.5	0	ENSG00000050405	LIMA1	LIM domain and actin binding 1
chr12	70645077	70647104	2028	*	Intron (ENST00000440835.6/5801, intron 9 of 9)	12	70591734	70637440	45707	2	5787	ENST00000552253.1	-7637	ENSG00000127329	PTPRB	protein tyrosine phosphatase receptor type B
chr9	88418029	88420061	2033	*	Exon (ENST00000469017.6/10927, exon 4 of 9)	9	88389371	88468477	79107	1	10927	ENST00000483785.1	28658	ENSG00000106723	SPIN1	spindlin 1
chr4	1334724	1338561	3838	*	3' UTR	4	1332561	1340147	7587	1	10296	ENST00000515766.1	2163	ENSG00000090316	MAEA	macrophage erythroblast attacher, E3 ubiquitin ligase
chr5	171953170	171956038	2869	*	Intron (ENST00000517395.6/23291, intron 2 of 13)	5	171910672	171977756	67085	2	23291	ENST00000518752.1	21718	ENSG00000072803	FBXW11	F-box and WD repeat domain containing 11
chr1	78339430	78341149	1720	*	Intron (ENST00000413519.1/149047, intron 3 of 5)	1	78303884	78539749	235866	1	5737	ENST00000370758.5	35546	ENSG00000122420	PTGFR	prostaglandin F receptor
chr10	33364917	33367141	2225	*	Distal Intergenic	10	33177492	33336262	158771	2	8829	ENST00000265371.8	-28655	ENSG00000099250	NRP1	neuropilin 1
chr5	73369678	73372112	2435	*	Distal Intergenic	5	73382384	73410509	28126	1	107986383	ENST00000505955.1	-10272	NA	LOC107986383	uncharacterized LOC107986383
chr14	70635464	70637296	1833	*	Intron (ENST00000553982.1/10001, intron 1 of 4)	14	70593314	70641204	47891	2	10001	ENST00000553982.1	3908	ENSG00000133997	MED6	mediator complex subunit 6
chr10	73761996	73763639	1644	*	Promoter (1-2kb)	10	73760110	73763555	3446	1	9632	ENST00000634508.1	1886	ENSG00000176986	SEC24C	SEC24 homolog C, COPII coat complex component
chr9	124410495	124413316	2822	*	Promoter (1-2kb)	9	124353466	124415291	61826	2	5695	ENST00000498485.5	1975	ENSG00000136930	PSMB7	proteasome 20S subunit beta 7
chr8	73834645	73836484	1840	*	Intron (ENST00000358757.5/55284, intron 1 of 7)	8	73780097	73830474	50378	2	55284	ENST00000523278.5	-4171	ENSG00000104343	UBE2W	ubiquitin conjugating enzyme E2 W
chr10	424238	426252	2015	*	Intron (ENST00000381496.7/22982, intron 3 of 35)	10	364962	390016	25055	2	22982	ENST00000421992.2	-34222	ENSG00000151240	DIP2C	disco interacting protein 2 homolog C
chr7	90382863	90384748	1886	*	Promoter (<=1kb)	7	90383721	90413203	29483	1	9069	ENST00000416322.5	0	ENSG00000157224	CLDN12	claudin 12
chr6	42691549	42693683	2135	*	3' UTR	6	42696598	42722597	26000	2	5961	ENST00000230381.7	28914	ENSG00000112619	PRPH2	peripherin 2
chr10	92649913	92652184	2272	*	3' UTR	10	92689955	92692483	2529	1	3087	ENST00000551454.1	-37771	ENSG00000152804	HHEX	hematopoietically expressed homeobox
chr6	112202703	112205171	2469	*	Intron (ENST00000230538.12/3910, intron 4 of 38)	6	112179735	112191811	12077	2	3910	ENST00000521732.5	-10892	ENSG00000112769	LAMA4	laminin subunit alpha 4
chr19	14447953	14450431	2479	*	Promoter (<=1kb)	19	14450806	14458079	7274	1	5585	ENST00000588200.1	-375	ENSG00000123143	PKN1	protein kinase N1
chr1	204170646	204172499	1854	*	Intron (ENST00000638118.1/5972, intron 3 of 11)	1	204154819	204166337	11519	2	5972	ENST00000272190.9	-4309	ENSG00000143839	REN	renin
chr5	140297823	140299992	2170	*	Promoter (<=1kb)	5	140245087	140300583	55497	2	5201	ENST00000514611.1	591	ENSG00000113068	PFDN1	prefoldin subunit 1
chr3	81742273	81745840	3568	*	Promoter (<=1kb)	3	81489933	81743629	253697	2	2632	ENST00000489715.1	0	ENSG00000114480	GBE1	1,4-alpha-glucan branching enzyme 1
chr8	106454754	106456785	2032	*	Intron (ENST00000517566.7/55074, intron 2 of 16)	8	106447924	106751173	303250	1	55074	ENST00000442977.6	6830	ENSG00000164830	OXR1	oxidation resistance 1
chr1	192972928	192976283	3356	*	Distal Intergenic	1	192935796	192957713	21918	2	102724954	ENST00000647436.1	-15215	NA	RGS2-AS1	RSG2 antisense RNA 1
chr1	244599279	244600978	1700	*	Intron (ENST00000473875.5/257044, intron 14 of 15)	1	244617590	244636746	19157	1	257044	ENST00000485888.1	-16612	ENSG00000179397	CATSPERE	catsper channel auxiliary subunit epsilon
chr17	2192145	2193691	1547	*	Intron (ENST00000263073.11/23293, intron 10 of 18)	17	2068887	2173178	104292	2	23293	ENST00000575454.1	-18967	ENSG00000070366	SMG6	SMG6 nonsense mediated mRNA decay factor
chr10	77503968	77507276	3309	*	Intron (ENST00000639601.1/3778, intron 1 of 27)	10	77249431	77498970	249540	2	3778	ENST00000639282.1	-4998	ENSG00000156113	KCNMA1	potassium calcium-activated channel subfamily M alpha 1
chr5	149186450	149189059	2610	*	Intron (ENST00000326685.11/22885, intron 3 of 20)	5	149183549	149200620	17072	1	22885	ENST00000515796.1	2901	ENSG00000173210	ABLIM3	actin binding LIM protein family member 3
chr6	35399505	35402046	2542	*	Intron (ENST00000360694.8/5467, intron 2 of 7)	6	35452338	35467102	14765	1	2178	ENST00000229769.3	-50292	ENSG00000112039	FANCE	FA complementation group E
chr8	100867423	100870455	3033	*	Distal Intergenic	8	100919062	100924988	5927	2	7534	ENST00000523848.5	54533	ENSG00000164924	YWHAZ	tyrosine 3-monooxygenase/tryptophan 5-monooxygenase activation protein zeta
chr12	109950495	109952895	2401	*	Promoter (1-2kb)	12	109934040	109954550	20511	2	9815	ENST00000549999.1	1655	ENSG00000139436	GIT2	GIT ArfGAP 2
chr16	71473081	71476056	2976	*	3' UTR	16	71477886	71478999	1114	2	7567	ENST00000561469.1	2943	ENSG00000157429	ZNF19	zinc finger protein 19
chr1	163035167	163037353	2187	*	Distal Intergenic	1	163068775	163076802	8028	1	5999	ENST00000421743.6	-31422	ENSG00000117152	RGS4	regulator of G protein signaling 4
chr5	73320865	73322996	2132	*	Distal Intergenic	5	73337906	73338533	628	1	105379033	ENST00000511174.1	-14910	NA	LINC02230	long intergenic non-protein coding RNA 2230
chr1	51896670	51899400	2731	*	Distal Intergenic	1	51789191	51878805	89615	2	4898	ENST00000354831.11	-17865	ENSG00000078618	NRDC	nardilysin convertase
chr3	47359399	47361696	2298	*	Distal Intergenic	3	47381011	47413435	32425	1	25930	ENST00000602307.5	-19315	ENSG00000076201	PTPN23	protein tyrosine phosphatase non-receptor type 23
chr17	29664514	29666297	1784	*	Intron (ENST00000581474.1/ENST00000581474.1, intron 1 of 1)	17	29639627	29640825	1199	1	107984990	ENST00000581240.1	24887	NA	LOC107984990	uncharacterized LOC107984990
chr8	88957375	88958879	1505	*	Distal Intergenic	8	88809949	88813144	3196	2	105375631	ENST00000668057.1	-144231	NA	LOC105375631	uncharacterized LOC105375631
chr1	203888219	203890578	2360	*	Distal Intergenic	1	203863625	203870051	6427	1	6635	ENST00000367208.1	24594	ENSG00000182004	SNRPE	small nuclear ribonucleoprotein polypeptide E
chr5	143088030	143089723	1694	*	Intron (ENST00000645722.2/23092, intron 17 of 22)	5	143121112	143222413	101302	1	23092	ENST00000419676.5	-31389	ENSG00000145819	ARHGAP26	Rho GTPase activating protein 26
chr11	63567072	63568418	1347	*	Distal Intergenic	11	63552770	63563379	10610	2	54979	ENST00000255695.2	-3693	ENSG00000133328	PLAAT2	phospholipase A and acyltransferase 2
chr4	94640830	94643390	2561	*	Intron (ENST00000437932.5/10611, intron 8 of 11)	4	94585627	94657547	71921	1	10611	ENST00000506632.2	55203	ENSG00000163110	PDLIM5	PDZ and LIM domain 5
chr18	9422428	9423893	1466	*	Distal Intergenic	18	9475009	9538114	63106	1	10928	ENST00000019317.8	-51116	ENSG00000017797	RALBP1	ralA binding protein 1
chr1	40240913	40243094	2182	*	3' UTR	1	40245947	40251683	5737	1	127391	ENST00000468258.1	-2853	ENSG00000188800	TMCO2	transmembrane and coiled-coil domains 2
chr3	33359280	33361575	2296	*	3' UTR	3	33364336	33373618	9283	1	25827	ENST00000461094.5	-2761	ENSG00000153558	FBXL2	F-box and leucine rich repeat protein 2
chr9	19161068	19162934	1867	*	Distal Intergenic	9	19121100	19149278	28179	2	123	ENST00000434144.5	-11790	ENSG00000147872	PLIN2	perilipin 2
chr9	4292814	4294886	2073	*	Intron (ENST00000381971.8/169792, intron 1 of 10)	9	4118745	4298496	179752	2	169792	ENST00000478844.5	3610	ENSG00000107249	GLIS3	GLIS family zinc finger 3
chr21	36336426	36338097	1672	*	Exon (ENST00000492336.5/23515, exon 3 of 5)	21	36333419	36336990	3572	1	23515	ENST00000485933.1	3007	ENSG00000159256	MORC3	MORC family CW-type zinc finger 3
chr6	101301675	101303526	1852	*	Intron (ENST00000683774.1/2898, intron 4 of 16)	6	101231670	101253049	21380	1	107984041	ENST00000684491.1	70005	NA	LOC107984041	uncharacterized LOC107984041
chr6	38755321	38756637	1317	*	Exon (ENST00000327475.11/1769, exon 10 of 93)	6	38723122	39030529	307408	1	1769	ENST00000359357.7	32199	ENSG00000124721	DNAH8	dynein axonemal heavy chain 8
chr12	91902406	91904044	1639	*	Intron (ENST00000551075.1/ENST00000551075.1, intron 2 of 2)	12	91877391	91880655	3265	1	105369900	ENST00000546710.2	25015	ENSG00000257893	LINC02404	long intergenic non-protein coding RNA 2404
chr22	41351098	41352795	1698	*	Exon (ENST00000352645.5/23264, exon 17 of 23)	22	41367333	41399324	31992	1	7008	ENST00000406644.7	-14538	ENSG00000167074	TEF	TEF transcription factor, PAR bZIP family member
chr3	66021316	66023070	1755	*	Intron (ENST00000330909.12/9223, intron 1 of 24)	3	65353525	66038308	684784	2	9223	ENST00000330909.12	15238	ENSG00000151276	MAGI1	membrane associated guanylate kinase, WW and PDZ domain containing 1
chr14	31360670	31362027	1358	*	Intron (ENST00000543095.7/25938, intron 14 of 35)	14	31371557	31374951	3395	2	25938	ENST00000552500.1	12924	ENSG00000129493	HEATR5A	HEAT repeat containing 5A
chr20	50242664	50244236	1573	*	Distal Intergenic	20	50247643	50265669	18027	1	105372656	ENST00000651976.1	-3407	NA	LOC105372656	uncharacterized LOC105372656
chr18	21389691	21392462	2772	*	Intron (ENST00000424526.7/80000, intron 4 of 32)	18	21401226	21441407	40182	1	80000	ENST00000579454.1	-8764	ENSG00000141449	GREB1L	GREB1 like retinoic acid receptor coactivator
chr9	106892092	106894128	2037	*	Intron (ENST00000472574.1/58499, intron 1 of 3)	9	106863166	107013634	150469	1	58499	ENST00000277225.10	28926	ENSG00000148143	ZNF462	zinc finger protein 462
chr2	10936373	10937507	1135	*	Distal Intergenic	2	10911934	10914225	2292	1	3754	ENST00000295082.3	24439	ENSG00000162975	KCNF1	potassium voltage-gated channel modifier subfamily F member 1
chr3	129662260	129665856	3597	*	Intron (ENST00000432054.6/23023, intron 2 of 3)	3	129654967	129656726	1760	2	23023	ENST00000510323.1	-5534	ENSG00000172765	TMCC1	transmembrane and coiled-coil domain family 1
chr13	51713961	51715770	1810	*	Intron (ENST00000298125.7/115825, intron 4 of 11)	13	51739148	51753123	13976	1	115825	ENST00000460145.2	-23378	ENSG00000139668	WDFY2	WD repeat and FYVE domain containing 2
chr14	52111784	52112788	1005	*	Intron (ENST00000555852.1/105370498, intron 2 of 2)	14	52111122	52129625	18504	2	105370498	ENST00000555852.1	16837	NA	LINC02319	long intergenic non-protein coding RNA 2319
chr1	23327865	23330427	2563	*	Intron (ENST00000302271.11/10236, intron 5 of 10)	1	23313599	23333631	20033	2	10236	ENST00000470941.5	3204	ENSG00000125944	HNRNPR	heterogeneous nuclear ribonucleoprotein R
chr3	58997218	58999843	2626	*	Intron (ENST00000493123.1/101929238, intron 1 of 1)	3	58953487	59046311	92825	2	200844	ENST00000478363.1	46468	ENSG00000163689	CFAP20DC	CFAP20 domain containing
chr3	9975683	9978242	2560	*	Promoter (<=1kb)	3	9963960	9978304	14345	2	55831	ENST00000497557.2	62	ENSG00000125037	EMC3	ER membrane protein complex subunit 3
chr7	94877192	94878554	1363	*	Distal Intergenic	7	94907202	94910332	3131	1	55607	ENST00000413325.1	-28648	ENSG00000158528	PPP1R9A	protein phosphatase 1 regulatory subunit 9A
chr17	60682402	60684112	1711	*	Exon (ENST00000588168.5/54828, exon 3 of 6)	17	60679458	61392831	713374	1	54828	ENST00000588462.5	2944	ENSG00000141376	BCAS3	BCAS3 microtubule associated cell migration factor
chr20	45778026	45784430	6405	*	Promoter (<=1kb)	20	45774213	45779893	5681	2	140686	ENST00000474942.5	0	ENSG00000124116	WFDC3	WAP four-disulfide core domain 3
chr16	55752070	55754403	2334	*	Distal Intergenic	16	55760566	55773511	12946	1	51716	ENST00000574030.5	-6163	ENSG00000228695	CES1P1	carboxylesterase 1 pseudogene 1
chr1	203662676	203664306	1631	*	Intron (ENST00000367218.7/493, intron 1 of 21)	1	203682809	203740319	57511	1	493	ENST00000341360.6	-18503	ENSG00000058668	ATP2B4	ATPase plasma membrane Ca2+ transporting 4
chr15	83379112	83381350	2239	*	Intron (ENST00000565495.1/ENST00000565495.1, intron 1 of 1)	15	83447228	83565883	118656	1	6457	ENST00000492099.1	-65878	ENSG00000140600	SH3GL3	SH3 domain containing GRB2 like 3, endophilin A3
chr7	66378708	66382201	3494	*	Exon (ENST00000421767.1/285908, exon 7 of 7)	7	66379827	66395919	16093	2	285908	ENST00000416572.1	13718	ENSG00000179406	LINC00174	long intergenic non-protein coding RNA 174
chr3	42020227	42021525	1299	*	Intron (ENST00000673621.2/22906, intron 1 of 16)	3	42013802	42225889	212088	1	22906	ENST00000487159.5	6425	ENSG00000182606	TRAK1	trafficking kinesin protein 1
chr6	144263929	144267044	3116	*	Distal Intergenic	6	144285335	144853034	567700	1	7402	ENST00000367545.8	-18291	ENSG00000152818	UTRN	utrophin
chr12	65763753	65766612	2860	*	Intron (ENST00000489520.2/204010, intron 1 of 1)	12	65824460	65842917	18458	1	8091	ENST00000537275.5	-57848	ENSG00000149948	HMGA2	high mobility group AT-hook 2
chr10	74292623	74295126	2504	*	Intron (ENST00000672429.1/132, intron 3 of 9)	10	74314733	74708549	393817	1	132	ENST00000672604.1	-19607	ENSG00000156110	ADK	adenosine kinase
chr19	44587244	44589470	2227	*	Intron (ENST00000455455.1/388550, intron 1 of 3)	19	44613563	44636781	23219	1	147710	ENST00000402988.6	-24093	ENSG00000216588	IGSF23	immunoglobulin superfamily member 23
chr6	106192485	106193922	1438	*	Intron (ENST00000636437.1/9474, intron 6 of 6)	6	106184476	106202429	17954	2	9474	ENST00000475645.1	8507	ENSG00000057663	ATG5	autophagy related 5
chr15	60360324	60365794	5471	*	5' UTR	15	60351192	60374505	23314	2	302	ENST00000559176.5	8711	ENSG00000182718	ANXA2	annexin A2
chr8	125031145	125032842	1698	*	Promoter (<=1kb)	8	125024260	125032714	8455	2	9897	ENST00000519042.2	0	ENSG00000164961	WASHC5	WASH complex subunit 5
chr4	6997650	7000534	2885	*	Promoter (<=1kb)	4	6999183	7010777	11595	1	57533	ENST00000439515.2	0	ENSG00000132405	TBC1D14	TBC1 domain family member 14
chr8	18613493	18616360	2868	*	Intron (ENST00000440756.4/23362, intron 11 of 15)	8	18530711	18684099	153389	2	23362	ENST00000428502.6	67739	ENSG00000156011	PSD3	pleckstrin and Sec7 domain containing 3
chr2	119110903	119112545	1643	*	Distal Intergenic	2	119156243	119158751	2509	2	165257	ENST00000272520.4	46206	ENSG00000144119	C1QL2	complement C1q like 2
chr11	69687598	69690217	2620	*	Distal Intergenic	11	69671378	69675416	4039	2	220064	ENST00000542341.1	-12182	ENSG00000149716	LTO1	LTO1 maturation factor of ABCE1
chr18	74805517	74807648	2132	*	Intron (ENST00000299687.10/55628, intron 4 of 8)	18	74877198	74905938	28741	1	55628	ENST00000584235.5	-69550	ENSG00000215421	ZNF407	zinc finger protein 407
chr2	135963005	135965899	2895	*	Intron (ENST00000264161.9/1615, intron 3 of 15)	2	135943386	135980551	37166	2	1615	ENST00000463008.1	14652	ENSG00000115866	DARS1	aspartyl-tRNA synthetase 1
chr1	70318870	70321052	2183	*	Intron (ENST00000370944.9/81573, intron 3 of 12)	1	70305686	70324957	19272	2	81573	ENST00000498735.1	3905	ENSG00000118454	ANKRD13C	ankyrin repeat domain 13C
chr17	63017615	63020666	3052	*	Intron (ENST00000689528.1/26115, intron 2 of 27)	17	63009560	63422356	412797	1	26115	ENST00000389520.8	8055	ENSG00000170921	TANC2	tetratricopeptide repeat, ankyrin repeat and coiled-coil containing 2
chr17	5412879	5414928	2050	*	3' UTR	17	5408737	5418229	9493	2	4927	ENST00000572809.1	3301	ENSG00000108559	NUP88	nucleoporin 88
chr5	113019626	113022561	2936	*	3' UTR	5	113001126	113008307	7182	1	167227	ENST00000508359.1	18500	ENSG00000172795	DCP2	decapping mRNA 2
chr22	21836906	21839529	2624	*	Intron (ENST00000215832.11/5594, intron 1 of 8)	22	21769204	21867440	98237	2	5594	ENST00000544786.1	27911	ENSG00000100030	MAPK1	mitogen-activated protein kinase 1
chr10	121753683	121754795	1113	*	Intron (ENST00000690984.1/11101, intron 4 of 4)	10	121743576	121790532	46957	2	11101	ENST00000688153.1	35737	ENSG00000107669	ATE1	arginyltransferase 1
chr6	161223639	161226954	3316	*	Intron (ENST00000320285.9/56895, intron 2 of 8)	6	161149205	161232236	83032	2	56895	ENST00000436279.1	5282	ENSG00000026652	AGPAT4	1-acylglycerol-3-phosphate O-acyltransferase 4
chr10	263693	265583	1891	*	Distal Intergenic	10	244471	248531	4061	1	10771	ENST00000473115.1	19222	ENSG00000015171	ZMYND11	zinc finger MYND-type containing 11
chr20	5152977	5154821	1845	*	Intron (ENST00000467923.5/8760, intron 1 of 5)	20	5176102	5191354	15253	1	8760	ENST00000379070.3	-21281	ENSG00000101290	CDS2	CDP-diacylglycerol synthase 2
chr14	92784734	92787359	2626	*	Distal Intergenic	14	92794305	92839947	45643	1	9950	ENST00000163416.7	-6946	ENSG00000066455	GOLGA5	golgin A5
chr5	173483093	173484618	1526	*	Exon (ENST00000518605.1/105377732, exon 3 of 3)	5	173469682	173484584	14903	1	105377732	ENST00000518605.1	13411	NA	LOC105377732	uncharacterized LOC105377732
chr9	38169527	38172460	2934	*	Distal Intergenic	9	37915898	38069227	153330	2	6461	ENST00000377707.4	-100300	ENSG00000107338	SHB	SH2 domain containing adaptor protein B
chr12	56261010	56263286	2277	*	Distal Intergenic	12	56237807	56258384	20578	2	283373	ENST00000267116.8	-2626	ENSG00000139645	ANKRD52	ankyrin repeat domain 52
chr6	161309346	161310933	1588	*	Distal Intergenic	6	161129967	161274061	144095	2	56895	ENST00000320285.9	-35285	ENSG00000026652	AGPAT4	1-acylglycerol-3-phosphate O-acyltransferase 4
chr2	185978673	185979975	1303	*	Distal Intergenic	2	185950469	185953171	2703	2	107985783	ENST00000658772.1	-25502	NA	LOC107985783	uncharacterized LOC107985783
chr12	50536485	50538433	1949	*	Intron (ENST00000549620.5/57609, intron 1 of 7)	12	50504985	50748657	243673	1	57609	ENST00000301180.10	31500	ENSG00000066084	DIP2B	disco interacting protein 2 homolog B
chr19	52669418	52671568	2151	*	Intron (ENST00000601257.5/55769, intron 2 of 6)	19	52594060	52660844	66785	2	55769	ENST00000600714.5	-8574	ENSG00000167766	ZNF83	zinc finger protein 83
chr19	16567887	16570382	2496	*	Promoter (1-2kb)	19	16550850	16571536	20687	2	79939	ENST00000409648.8	1154	ENSG00000127526	SLC35E1	solute carrier family 35 member E1
chr6	131053219	131054827	1609	*	Intron (ENST00000530481.5/2037, intron 1 of 17)	6	130956132	131062576	106445	2	2037	ENST00000530707.1	7749	ENSG00000079819	EPB41L2	erythrocyte membrane protein band 4.1 like 2
chr2	70387628	70389146	1519	*	Distal Intergenic	2	70449319	70465733	16415	2	7039	ENST00000419940.5	76587	ENSG00000163235	TGFA	transforming growth factor alpha
chr17	13345924	13348722	2799	*	Distal Intergenic	17	13299200	13306771	7572	2	105371541	ENST00000649037.1	-39153	ENSG00000234634	LINC02093	long intergenic non-protein coding RNA 2093
chr2	217104470	217106835	2366	*	Distal Intergenic	2	217061067	217064818	3752	2	105373873	ENST00000664474.1	-39652	NA	LOC105373873	uncharacterized LOC105373873
chr6	53982847	53985069	2223	*	Exon (ENST00000505762.1/101927189, exon 2 of 3)	6	53998890	54007152	8263	1	100874282	ENST00000441845.1	-13821	ENSG00000236996	MLIP-IT1	MLIP intronic transcript 1
chr1	162538069	162540321	2253	*	Distal Intergenic	1	162561506	162599842	38337	1	6675	ENST00000271469.7	-21185	ENSG00000117143	UAP1	UDP-N-acetylglucosamine pyrophosphorylase 1
chr3	12307181	12309623	2443	*	Promoter (<=1kb)	3	12308834	12381379	72546	1	5468	ENST00000683749.1	0	ENSG00000132170	PPARG	peroxisome proliferator activated receptor gamma
chr14	49511773	49513330	1558	*	Distal Intergenic	14	49585390	49586325	936	2	6235	ENST00000557519.1	72995	ENSG00000213741	RPS29	ribosomal protein S29
chr10	99833895	99834698	804	*	Exon (ENST00000647814.1/1244, exon 24 of 32)	10	99843710	99850713	7004	1	1244	ENST00000649459.1	-9012	ENSG00000023839	ABCC2	ATP binding cassette subfamily C member 2
chr11	61153122	61154480	1359	*	Intron (ENST00000301765.10/55048, intron 1 of 4)	11	61132444	61161136	28693	2	55048	ENST00000538036.1	6656	ENSG00000167987	VPS37C	VPS37C subunit of ESCRT-I
chr20	53772592	53775879	3288	*	Distal Intergenic	20	53875252	53875557	306	2	391257	ENST00000497904.1	99678	NA	SUMO1P1	SUMO1 pseudogene 1
chr20	50136312	50138834	2523	*	Intron (ENST00000341698.2/387522, intron 2 of 7)	20	50123770	50131132	7363	2	387521	ENST00000371656.3	-5180	ENSG00000240849	PEDS1	plasmanylethanolamine desaturase 1
chr1	84853967	84855643	1677	*	Intron (ENST00000440886.1/23566, intron 1 of 1)	1	84813916	84866144	52229	2	23566	ENST00000491034.1	10501	ENSG00000171517	LPAR3	lysophosphatidic acid receptor 3
chr6	161127828	161129386	1559	*	Distal Intergenic	6	161108879	161109886	1008	1	4216	ENST00000539610.1	18949	ENSG00000085511	MAP3K4	mitogen-activated protein kinase kinase kinase 4
chr22	31172688	31174369	1682	*	Intron (ENST00000326132.11/91445, intron 1 of 6)	22	31160243	31207012	46770	1	91445	ENST00000266252.8	12445	ENSG00000138942	RNF185	ring finger protein 185
chr13	25316763	25320202	3440	*	Promoter (<=1kb)	13	25320273	25325054	4782	1	9818	ENST00000476553.1	-71	ENSG00000139496	NUP58	nucleoporin 58
chr7	84235854	84238785	2932	*	Intron (ENST00000448879.5/10371, intron 4 of 4)	7	83961301	84195445	234145	2	10371	ENST00000436949.5	-40409	ENSG00000075213	SEMA3A	semaphorin 3A
chr6	142839047	142840456	1410	*	Promoter (1-2kb)	6	142779543	142837047	57505	2	3097	ENST00000474532.1	-2000	ENSG00000010818	HIVEP2	HIVEP zinc finger 2
chr16	68635796	68637367	1572	*	Exon (ENST00000565453.1/ENST00000565453.1, exon 1 of 2)	16	68644993	68699036	54044	1	1001	ENST00000429102.6	-7626	ENSG00000062038	CDH3	cadherin 3
chr14	77599538	77603211	3674	*	Intron (ENST00000216484.7/9517, intron 1 of 11)	14	77578766	77597351	18586	2	9517	ENST00000557566.1	-2187	ENSG00000100596	SPTLC2	serine palmitoyltransferase long chain base subunit 2
chr3	16100349	16103648	3300	*	Intron (ENST00000691919.1/ENST00000691919.1, intron 3 of 3)	3	16174680	16230165	55486	1	117248	ENST00000339732.10	-71032	ENSG00000131386	GALNT15	polypeptide N-acetylgalactosaminyltransferase 15
chr10	34732034	34734942	2909	*	Intron (ENST00000545260.5/56288, intron 1 of 22)	10	34109561	34815296	705736	2	56288	ENST00000346874.9	80354	ENSG00000148498	PARD3	par-3 family cell polarity regulator
chrX	71602967	71604710	1744	*	Exon (ENST00000373696.8/93953, exon 8 of 13)	23	71609066	71612854	3789	1	93953	ENST00000471950.1	-4356	ENSG00000147174	GCNA	germ cell nuclear acidic peptidase
chr3	183844278	183846510	2233	*	Promoter (<=1kb)	3	183840570	183844774	4205	2	55486	ENST00000488202.1	0	ENSG00000175193	PARL	presenilin associated rhomboid like
chrX	45010399	45011754	1356	*	3' UTR	23	45018066	45112542	94477	1	7403	ENST00000675525.1	-6312	ENSG00000147050	KDM6A	lysine demethylase 6A
chr11	85843872	85845306	1435	*	Distal Intergenic	11	85855101	85920021	64921	1	220047	ENST00000280245.8	-9795	ENSG00000150676	CCDC83	coiled-coil domain containing 83
chr14	100871059	100872492	1434	*	Promoter (1-2kb)	14	100869060	100869148	89	1	574450	ENST00000385254.3	1999	ENSG00000207989	MIR493	microRNA 493
chr15	51872583	51876560	3978	*	Promoter (<=1kb)	15	51875026	51929454	54429	1	29766	ENST00000560549.5	0	ENSG00000138594	TMOD3	tropomodulin 3
chr2	173150782	173152912	2131	*	Intron (ENST00000539448.5/51776, intron 2 of 11)	2	173160010	173191177	31168	1	51776	ENST00000480606.1	-7098	ENSG00000091436	MAP3K20	mitogen-activated protein kinase kinase kinase 20
chr1	235531849	235533318	1470	*	Distal Intergenic	1	235447190	235504452	57263	2	148789	ENST00000366600.8	-27397	ENSG00000162885	B3GALNT2	beta-1,3-N-acetylgalactosaminyltransferase 2
chr17	47685614	47687702	2089	*	Downstream (<=300bp)	17	47680603	47684511	3909	1	3837	ENST00000582126.1	5011	ENSG00000108424	KPNB1	karyopherin subunit beta 1
chr9	125662713	125664460	1748	*	Intron (ENST00000373511.6/79109, intron 3 of 10)	9	125559783	125657710	97928	2	79109	ENST00000468896.1	-5003	ENSG00000119487	MAPKAP1	MAPK associated protein 1
chr14	97105068	97109805	4738	*	Distal Intergenic	14	97154857	97158736	3880	1	105370648	ENST00000554445.1	-45052	ENSG00000259110	LINC02304	long intergenic non-protein coding RNA 2304
chr1	207389439	207391142	1704	*	Distal Intergenic	1	207336754	207386804	50051	1	1604	ENST00000634386.1	52685	ENSG00000196352	CD55	CD55 molecule (Cromer blood group)
chr20	23147356	23149076	1721	*	Exon (ENST00000623468.1/ENST00000623468.1, exon 1 of 1)	20	23125074	23132635	7562	2	200261	ENST00000652955.1	-14721	ENSG00000233746	LINC00656	long intergenic non-protein coding RNA 656
chr13	75704157	75706802	2646	*	Intron (ENST00000563635.5/4008, intron 8 of 14)	13	75760367	75804363	43997	1	4008	ENST00000534657.5	-53565	ENSG00000136153	LMO7	LIM domain 7
chr15	34238612	34241123	2512	*	Promoter (<=1kb)	15	34237481	34238710	1230	2	9990	ENST00000559441.1	0	ENSG00000140199	SLC12A6	solute carrier family 12 member 6
chr15	74530782	74532063	1282	*	Distal Intergenic	15	74541206	74598129	56924	1	10620	ENST00000622429.1	-9143	ENSG00000179361	ARID3B	AT-rich interaction domain 3B
chr21	29181388	29182976	1589	*	Exon (ENST00000430001.1/ENST00000430001.1, exon 2 of 2)	21	29193480	29288205	94726	1	193629	ENST00000447125.5	-10504	ENSG00000215533	LINC00189	long intergenic non-protein coding RNA 189
chr6	34242672	34244947	2276	*	Promoter (1-2kb)	6	34240673	34240736	64	1	102465502	ENST00000621552.1	1999	ENSG00000276404	MIR6835	microRNA 6835
chr16	22401387	22403113	1727	*	Exon (ENST00000420133.2/105371130, exon 4 of 5)	16	22385769	22407598	21830	1	105371130	ENST00000673887.1	15618	ENSG00000230872	MFSD13B	major facilitator superfamily domain containing 13B (pseudogene)
chr12	66035101	66037419	2319	*	Exon (ENST00000469899.2/ENST00000469899.2, exon 1 of 1)	12	66027725	66031066	3342	2	105369810	ENST00000536217.1	-4035	ENSG00000256259	LINC02425	long intergenic non-protein coding RNA 2425
chr18	22827439	22828482	1044	*	Intron (ENST00000583700.5/5932, intron 1 of 4)	18	22798261	22936883	138623	1	5932	ENST00000583700.5	29178	ENSG00000101773	RBBP8	RB binding protein 8, endonuclease
chrX	103655996	103657757	1762	*	Distal Intergenic	23	103628999	103630953	1955	1	9338	ENST00000372624.3	26997	ENSG00000172465	TCEAL1	transcription elongation factor A like 1
chr12	123089176	123091406	2231	*	Exon (ENST00000624878.1/ENST00000624878.1, exon 1 of 1)	12	123082790	123084129	1340	1	100507091	ENST00000537292.1	6386	ENSG00000251497	PITPNM2-AS1	PITPNM2 antisense RNA 1
chr2	10575040	10577110	2071	*	Intron (ENST00000381685.10/79954, intron 20 of 20)	2	10622023	10671690	49668	2	79954	ENST00000431319.1	94580	ENSG00000115761	NOL10	nucleolar protein 10
chr1	88800560	88803685	3126	*	Intron (ENST00000316005.11/5586, intron 8 of 10)	1	88824346	88829167	4822	1	5586	ENST00000449189.1	-20661	ENSG00000065243	PKN2	protein kinase N2
chr18	49725058	49727457	2400	*	Distal Intergenic	18	49783505	49786619	3115	2	10449	ENST00000591171.1	59162	ENSG00000167315	ACAA2	acetyl-CoA acyltransferase 2
chr1	93737226	93738621	1396	*	Intron (ENST00000370244.5/8412, intron 2 of 13)	1	93752924	93775444	22521	2	8412	ENST00000433544.1	36823	ENSG00000137936	BCAR3	BCAR3 adaptor protein, NSP family member
chr6	63347124	63348492	1369	*	Distal Intergenic	6	63275951	63319983	44033	2	51557	ENST00000370657.9	-27141	ENSG00000146166	LGSN	lengsin, lens protein with glutamine synthetase domain
chr10	12703290	12704583	1294	*	Intron (ENST00000619168.5/57118, intron 3 of 10)	10	12725254	12725353	100	2	100313841	ENST00000408404.1	20770	ENSG00000221331	MIR548Q	microRNA 548q
chr10	33376870	33378550	1681	*	Distal Intergenic	10	33177492	33336262	158771	2	8829	ENST00000265371.8	-40608	ENSG00000099250	NRP1	neuropilin 1
chr5	33048780	33050262	1483	*	Promoter (<=1kb)	5	32888236	33049403	161168	2	105374715	ENST00000666525.1	0	NA	LOC105374715	uncharacterized LOC105374715
chr7	114818677	114820712	2036	*	Distal Intergenic	7	114922094	115019917	97824	1	29969	ENST00000393486.6	-101382	ENSG00000135272	MDFIC	MyoD family inhibitor domain containing
chr9	121356110	121357719	1610	*	Exon (ENST00000286713.7/2040, exon 2 of 7)	9	121369893	121463370	93478	1	102723324	ENST00000658975.1	-12174	NA	LOC102723324	uncharacterized LOC102723324
chr4	15665919	15667231	1313	*	Intron (ENST00000510802.5/26234, intron 1 of 3)	4	15638539	15659867	21329	2	26234	ENST00000503196.5	-6052	ENSG00000118564	FBXL5	F-box and leucine rich repeat protein 5
chr7	27770267	27772126	1860	*	Promoter (<=1kb)	7	27769678	27772539	2862	1	8887	ENST00000494033.1	589	ENSG00000106052	TAX1BP1	Tax1 binding protein 1
chr11	66891363	66893053	1691	*	Intron (ENST00000529047.6/5091, intron 3 of 22)	11	66848513	66907901	59389	2	5091	ENST00000393955.6	14848	ENSG00000173599	PC	pyruvate carboxylase
chr20	35317418	35321753	4336	*	Promoter (1-2kb)	20	35303971	35315436	11466	2	55245	ENST00000473982.6	-1982	ENSG00000101019	UQCC1	ubiquinol-cytochrome c reductase complex assembly factor 1
chr4	12430764	12432105	1342	*	Distal Intergenic	4	12223466	12251286	27821	1	101929019	ENST00000667495.1	207298	ENSG00000251210	LINC02270	long intergenic non-protein coding RNA 2270
chr12	64385027	64386377	1351	*	Intron (ENST00000535684.6/ENST00000535684.6, intron 2 of 4)	12	64303750	64390526	86777	2	115749	ENST00000543259.1	4149	ENSG00000185306	C12orf56	chromosome 12 open reading frame 56
chr10	26780423	26782525	2103	*	Intron (ENST00000376170.8/10006, intron 2 of 9)	10	26776626	26823290	46665	2	10006	ENST00000473481.1	40765	ENSG00000136754	ABI1	abl interactor 1
chr12	1114891	1116950	2060	*	Promoter (<=1kb)	12	1115624	1141740	26117	1	23085	ENST00000541503.1	0	ENSG00000082805	ERC1	ELKS/RAB6-interacting/CAST family member 1
chr18	75070075	75071699	1625	*	Exon (ENST00000686192.1/ENST00000686192.1, exon 1 of 2)	18	75060155	75063485	3331	1	55628	ENST00000582214.1	9920	ENSG00000215421	ZNF407	zinc finger protein 407
chr5	151075614	151076931	1318	*	Intron (ENST00000520931.5/10318, intron 1 of 16)	5	151078403	151081015	2613	2	10318	ENST00000522926.1	4084	ENSG00000145901	TNIP1	TNFAIP3 interacting protein 1
chr11	87925904	87927303	1400	*	Intron (ENST00000649399.1/23682, intron 3 of 3)	11	87847259	88045608	198350	2	23682	ENST00000649399.1	118305	ENSG00000123892	RAB38	RAB38, member RAS oncogene family
chr4	102687377	102688900	1524	*	Intron (ENST00000647097.2/4126, intron 7 of 16)	4	102631589	102722925	91337	2	4126	ENST00000645558.1	34025	ENSG00000109323	MANBA	mannosidase beta
chr11	14336291	14339376	3086	*	Promoter (<=1kb)	11	14281690	14337166	55477	2	22800	ENST00000531421.5	0	ENSG00000133818	RRAS2	RAS related 2
chr10	35420936	35422460	1525	*	Intron (ENST00000490012.6/219771, intron 6 of 9)	10	35434111	35501661	67551	1	219771	ENST00000470025.1	-11651	ENSG00000108100	CCNY	cyclin Y
chr10	28550087	28551619	1533	*	Intron (ENST00000428935.6/51322, intron 3 of 7)	10	28535686	28619960	84275	1	51322	ENST00000345541.6	14401	ENSG00000095787	WAC	WW domain containing adaptor with coiled-coil
chr1	36172119	36173341	1223	*	Promoter (<=1kb)	1	36171968	36173479	1512	1	55700	ENST00000462118.1	151	ENSG00000116871	MAP7D1	MAP7 domain containing 1
chr17	62564671	62566933	2263	*	Promoter (<=1kb)	17	62564760	62615444	50685	1	11011	ENST00000684133.1	0	ENSG00000146872	TLK2	tousled like kinase 2
chr12	20821276	20823804	2529	*	Intron (ENST00000540853.5/28234, intron 2 of 7)	12	20815674	21090245	274572	1	115072896	ENST00000540229.1	5602	ENSG00000257046	SLCO1B3-SLCO1B7	SLCO1B3-SLCO1B7 readthrough
chr1	10598672	10600467	1796	*	Exon (ENST00000356607.9/5195, exon 4 of 9)	1	10642082	10645076	2995	2	54897	ENST00000447850.3	44609	ENSG00000130940	CASZ1	castor zinc finger 1
chr20	63900857	63904052	3196	*	Intron (ENST00000360864.9/80331, intron 1 of 4)	20	63895182	63936031	40850	1	80331	ENST00000470551.1	5675	ENSG00000101152	DNAJC5	DnaJ heat shock protein family (Hsp40) member C5
chr3	158160476	158161800	1325	*	Intron (ENST00000480820.5/51319, intron 3 of 9)	3	158122154	158354951	232798	1	51319	ENST00000477788.5	38322	ENSG00000174891	RSRC1	arginine and serine rich coiled-coil 1
chr5	139308018	139312785	4768	*	Promoter (<=1kb)	5	139308095	139322017	13923	1	9782	ENST00000515833.2	0	ENSG00000015479	MATR3	matrin 3
chr17	78033882	78036042	2161	*	Intron (ENST00000636222.1/57690, intron 4 of 22)	17	78031522	78067910	36389	1	57690	ENST00000585438.1	2360	ENSG00000078687	TNRC6C	trinucleotide repeat containing adaptor 6C
chr12	95116197	95119316	3120	*	Promoter (<=1kb)	12	95091707	95116973	25267	2	55785	ENST00000551521.5	0	ENSG00000180263	FGD6	FYVE, RhoGEF and PH domain containing 6
chr4	122785791	122787127	1337	*	Distal Intergenic	4	122826708	122898236	71529	1	2247	ENST00000264498.8	-39581	ENSG00000138685	FGF2	fibroblast growth factor 2
chr18	21301787	21305151	3365	*	Intron (ENST00000424526.7/80000, intron 1 of 32)	18	21363593	21525417	161825	1	80000	ENST00000580732.6	-58442	ENSG00000141449	GREB1L	GREB1 like retinoic acid receptor coactivator
chr1	93324255	93325878	1624	*	Promoter (<=1kb)	1	93264647	93324691	60045	2	100131564	ENST00000415150.5	0	NA	CCDC18-AS1	CCDC18 antisense RNA 1
chr4	119102428	119103461	1034	*	Distal Intergenic	4	119135832	119187789	51958	1	51778	ENST00000307128.6	-32371	ENSG00000172399	MYOZ2	myozenin 2
chr4	138234782	138236898	2117	*	Exon (ENST00000280612.9/23657, exon 2 of 12)	4	138164097	138242349	78253	2	23657	ENST00000280612.9	5451	ENSG00000151012	SLC7A11	solute carrier family 7 member 11
chr5	126622978	126625746	2769	*	3' UTR	5	126617235	126625478	8244	1	51808	ENST00000513813.1	5743	ENSG00000164902	PHAX	phosphorylated adaptor for RNA export
chr1	202588455	202589667	1213	*	3' UTR	1	202567518	202580842	13325	1	4660	ENST00000462074.1	20937	ENSG00000077157	PPP1R12B	protein phosphatase 1 regulatory subunit 12B
chr3	108130710	108133600	2891	*	Intron (ENST00000607746.1/101929623, intron 1 of 2)	3	108125821	108138610	12790	1	101929623	ENST00000607746.1	4889	ENSG00000271856	LINC01215	long intergenic non-protein coding RNA 1215
chr16	67856522	67858936	2415	*	Intron (ENST00000568390.5/10204, intron 1 of 2)	16	67834034	67847811	13778	2	80152	ENST00000568765.5	-8711	ENSG00000102901	CENPT	centromere protein T
chr11	117089299	117091165	1867	*	Intron (ENST00000445177.6/23387, intron 1 of 24)	11	116845593	117098271	252679	2	23387	ENST00000415541.5	7106	ENSG00000160584	SIK3	SIK family kinase 3
chr10	104108553	104111656	3104	*	Distal Intergenic	10	104122058	104123363	1306	1	119392	ENST00000463224.5	-10402	ENSG00000156384	SFR1	SWI5 dependent homologous recombination repair protein 1
chr5	58259267	58260725	1459	*	Distal Intergenic	5	58107631	58122375	14745	2	101928569	ENST00000505861.3	-136892	ENSG00000248132	LINC02101	long intergenic non-protein coding RNA 2101
chr6	142902533	142903663	1131	*	Intron (ENST00000012134.7/3097, intron 1 of 8)	6	142751469	142945031	193563	2	3097	ENST00000012134.7	41368	ENSG00000010818	HIVEP2	HIVEP zinc finger 2
chr9	124664759	124666882	2124	*	Intron (ENST00000429139.2/100379345, intron 1 of 1)	9	124658412	124698631	40220	1	100379345	ENST00000429139.2	6347	ENSG00000224020	MIR181A2HG	MIR181A2 host gene
chr2	138643735	138646107	2373	*	Distal Intergenic	2	138564388	138565019	632	1	339745	ENST00000467775.1	79347	ENSG00000144228	SPOPL	speckle type BTB/POZ protein like
chr22	18031400	18033384	1985	*	Intron (ENST00000443243.2/100192420, intron 1 of 1)	22	18029385	18037970	8586	1	100192420	ENST00000443243.2	2015	ENSG00000235295	LINC01634	long intergenic non-protein coding RNA 1634
chr3	127890639	127891820	1182	*	Intron (ENST00000648300.1/11343, intron 2 of 12)	3	127915232	127987666	72435	1	166348	ENST00000405109.5	-23412	ENSG00000187715	KBTBD12	kelch repeat and BTB domain containing 12
chr18	23527894	23531277	3384	*	Promoter (<=1kb)	18	23529338	23531782	2445	1	29919	ENST00000591367.5	0	ENSG00000141452	RMC1	regulator of MON1-CCZ1
chr1	37575390	37578109	2720	*	Exon (ENST00000373062.8/29889, exon 9 of 16)	1	37566817	37570893	4077	2	29889	ENST00000462812.5	-4497	ENSG00000134697	GNL2	G protein nucleolar 2
chr14	101000600	101002184	1585	*	Exon (ENST00000665787.1/79104, exon 20 of 20)	14	100993236	100993310	75	1	767612	ENST00000363219.1	7364	ENSG00000200089	SNORD114-31	small nucleolar RNA, C/D box 114-31
chr17	29240202	29242567	2366	*	Distal Intergenic	17	29246859	29254494	7636	1	1411	ENST00000225387.8	-4292	ENSG00000108255	CRYBA1	crystallin beta A1
chr4	181029970	181031494	1525	*	Distal Intergenic	4	181064089	181159149	95061	2	728081	ENST00000512487.1	127655	ENSG00000248197	LINC00290	long intergenic non-protein coding RNA 290
chr20	44494991	44498007	3017	*	3' UTR	20	44496221	44504891	8671	2	10955	ENST00000411544.5	6884	ENSG00000132824	SERINC3	serine incorporator 3
chr12	13985565	13986978	1414	*	Distal Intergenic	12	13615599	13982002	366404	2	2904	ENST00000630791.2	-3563	ENSG00000273079	GRIN2B	glutamate ionotropic receptor NMDA type subunit 2B
chr8	29852319	29854430	2112	*	Promoter (<=1kb)	8	29815004	29854543	39540	2	101929470	ENST00000517356.1	113	ENSG00000248964	LOC101929470	uncharacterized LOC101929470
chr20	37201288	37203190	1903	*	Intron (ENST00000456102.5/6185, intron 2 of 5)	20	37128821	37179588	50768	2	140699	ENST00000421643.1	-21700	ENSG00000101353	MROH8	maestro heat like repeat family member 8
chr20	2130777	2132225	1449	*	Intron (ENST00000381482.8/140901, intron 3 of 3)	20	2102891	2177038	74148	1	140901	ENST00000493263.1	27886	ENSG00000125834	STK35	serine/threonine kinase 35
chr2	74740156	74742176	2021	*	Exon (ENST00000674157.1/102724482, exon 2 of 5)	2	74715269	74805979	90711	1	102724497	ENST00000690069.1	24887	NA	LOC102724497	uncharacterized LOC102724497
chr6	152490223	152492281	2059	*	Intron (ENST00000423061.6/23345, intron 11 of 145)	6	152453416	152472630	19215	2	23345	ENST00000495090.6	-17593	ENSG00000131018	SYNE1	spectrin repeat containing nuclear envelope protein 1
chr1	162541318	162542996	1679	*	Exon (ENST00000447827.1/ENST00000447827.1, exon 1 of 1)	1	162561506	162599842	38337	1	6675	ENST00000271469.7	-18510	ENSG00000117143	UAP1	UDP-N-acetylglucosamine pyrophosphorylase 1
chr20	58659123	58660043	921	*	5' UTR	20	58652097	58671297	19201	1	100534593	ENST00000468590.1	7026	ENSG00000254995	STX16-NPEPL1	STX16-NPEPL1 readthrough (NMD candidate)
chr3	17038617	17041373	2757	*	Intron (ENST00000615277.5/23228, intron 3 of 5)	3	17010494	17081546	71053	1	23228	ENST00000419842.1	28123	ENSG00000154822	PLCL2	phospholipase C like 2
chr21	44523296	44524822	1527	*	Intron (ENST00000465978.1/114043, intron 1 of 1)	21	44517620	44525952	8333	1	114043	ENST00000465978.1	5676	NA	TSPEAR-AS2	TSPEAR antisense RNA 2
chr12	18998581	19000424	1844	*	Distal Intergenic	12	19129733	19376400	246668	1	54477	ENST00000429027.7	-129309	ENSG00000052126	PLEKHA5	pleckstrin homology domain containing A5
chr12	77104343	77105563	1221	*	Distal Intergenic	12	77129178	77163638	34461	1	105369853	ENST00000667988.1	-23615	NA	LOC105369853	uncharacterized LOC105369853
chr9	5673648	5676303	2656	*	Intron (ENST00000251879.10/57589, intron 2 of 21)	9	5656654	5774298	117645	1	57589	ENST00000545641.5	16994	ENSG00000107036	RIC1	RIC1 homolog, RAB6A GEF complex partner 1
chr10	104092420	104095275	2856	*	Distal Intergenic	10	104031286	104085880	54595	2	1308	ENST00000648076.2	-6540	ENSG00000065618	COL17A1	collagen type XVII alpha 1 chain
chr3	5697241	5698509	1269	*	Distal Intergenic	3	5962842	6124120	161279	1	102723596	ENST00000425894.1	-264333	NA	LOC102723596	uncharacterized LOC102723596
chr10	52486239	52487735	1497	*	Intron (ENST00000647908.1/101928687, intron 4 of 6)	10	52451314	52470533	19220	2	101928687	ENST00000422763.1	-15706	ENSG00000231131	LNCAROD	lncRNA activating regulator of DKK1
chr14	94598926	94600084	1159	*	Exon (ENST00000656621.1/ENST00000656621.1, exon 1 of 2)	14	94592058	94624646	32589	1	12	ENST00000553947.1	6868	ENSG00000196136	SERPINA3	serpin family A member 3
chr3	8868685	8871024	2340	*	Intron (ENST00000427329.5/56852, intron 3 of 3)	3	8890109	8902398	12290	2	56852	ENST00000429790.1	31374	ENSG00000070950	RAD18	RAD18 E3 ubiquitin protein ligase
chr6	2809391	2811237	1847	*	Distal Intergenic	6	2833512	2837999	4488	2	1992	ENST00000468511.5	26762	ENSG00000021355	SERPINB1	serpin family B member 1
chr11	94135447	94137357	1911	*	Intron (ENST00000227638.8/24145, intron 1 of 4)	11	94128929	94181966	53038	1	24145	ENST00000436171.2	6518	ENSG00000110218	PANX1	pannexin 1
chr16	81142682	81145063	2382	*	Promoter (1-2kb)	16	81123018	81141499	18482	2	114780	ENST00000530363.5	-1183	ENSG00000166473	PKD1L2	polycystin 1 like 2 (gene/pseudogene)
chr9	5619717	5623287	3571	*	Intron (ENST00000661858.1/ENST00000661858.1, intron 1 of 2)	9	5629025	5769674	140650	1	57589	ENST00000251879.10	-5738	ENSG00000107036	RIC1	RIC1 homolog, RAB6A GEF complex partner 1
chr3	178777168	178778571	1404	*	Intron (ENST00000437510.5/10242, intron 1 of 3)	3	178748988	178801936	52949	2	104797538	ENST00000421498.1	23365	NA	KCNMB2-AS1	KCNMB2 antisense RNA 1
chr5	89313277	89314859	1583	*	Intron (ENST00000514092.5/101929423, intron 4 of 6)	5	89418807	89466398	47592	1	101929423	ENST00000508742.1	-103948	ENSG00000248309	MEF2C-AS1	MEF2C antisense RNA 1
chr9	132268639	132271849	3211	*	Exon (ENST00000477049.1/23064, exon 2 of 5)	9	132261356	132275382	14027	2	23064	ENST00000477049.1	3533	ENSG00000107290	SETX	senataxin
chr2	25104758	25105975	1218	*	Intron (ENST00000403714.8/22979, intron 4 of 22)	2	25115988	25154565	38578	1	22979	ENST00000405108.5	-10013	ENSG00000084710	EFR3B	EFR3 homolog B
chr9	125631501	125633713	2213	*	Intron (ENST00000373511.6/79109, intron 4 of 10)	9	125444501	125650417	205917	2	79109	ENST00000420643.5	16704	ENSG00000119487	MAPKAP1	MAPK associated protein 1
chr7	54829608	54832921	3314	*	Distal Intergenic	7	54752253	54759974	7722	2	23480	ENST00000415949.5	-69634	ENSG00000132432	SEC61G	SEC61 translocon subunit gamma
chr17	76600738	76603245	2508	*	Distal Intergenic	17	76570910	76586956	16047	2	10610	ENST00000588005.5	-13782	ENSG00000070731	ST6GALNAC2	ST6 N-acetylgalactosaminide alpha-2,6-sialyltransferase 2
chr2	186543544	186544883	1340	*	Distal Intergenic	2	186506713	186509114	2402	1	55854	ENST00000445547.1	36831	ENSG00000065548	ZC3H15	zinc finger CCCH-type containing 15
chr20	49698771	49702569	3799	*	Intron (ENST00000371711.4/9334, intron 1 of 8)	20	49632945	49713878	80934	2	9334	ENST00000371711.4	11309	ENSG00000158470	B4GALT5	beta-1,4-galactosyltransferase 5
chr1	233653940	233655864	1925	*	Promoter (<=1kb)	1	233655695	233666686	10992	1	3775	ENST00000472869.1	0	ENSG00000135750	KCNK1	potassium two pore domain channel subfamily K member 1
chr15	72199888	72205745	5858	*	Promoter (<=1kb)	15	72199029	72204559	5531	2	5315	ENST00000564440.5	0	ENSG00000067225	PKM	pyruvate kinase M1/2
chr7	6453353	6454766	1414	*	Intron (ENST00000436575.5/221955, intron 1 of 14)	7	6445701	6447971	2271	2	221955	ENST00000483716.1	-5382	ENSG00000164535	DAGLB	diacylglycerol lipase beta
chr22	31799078	31800855	1778	*	Intron (ENST00000535622.6/9681, intron 14 of 39)	22	31804136	31805109	974	1	9681	ENST00000643075.1	-3281	ENSG00000100150	DEPDC5	DEP domain containing 5, GATOR1 subcomplex subunit
chr8	108237872	108240723	2852	*	Promoter (<=1kb)	8	108234872	108236907	2036	2	3646	ENST00000679009.1	-965	ENSG00000104408	EIF3E	eukaryotic translation initiation factor 3 subunit E
chr18	8116523	8117584	1062	*	Intron (ENST00000332175.12/5797, intron 13 of 30)	18	8113571	8296455	182885	1	5797	ENST00000577468.2	2952	ENSG00000173482	PTPRM	protein tyrosine phosphatase receptor type M
chr13	41136915	41138692	1778	*	Intron (ENST00000619407.4/101929140, intron 1 of 3)	13	41132959	41192835	59877	1	101929140	ENST00000615685.4	3956	ENSG00000278390	LOC101929140	uncharacterized LOC101929140
chr1	212401826	212403872	2047	*	Intron (ENST00000261455.9/55248, intron 2 of 7)	1	212375248	212410164	34917	2	55248	ENST00000467822.5	6292	ENSG00000065600	PACC1	proton activated chloride channel 1
chr1	29569446	29571500	2055	*	Distal Intergenic	1	29329620	29350114	20495	2	101928460	ENST00000417651.1	-219332	ENSG00000230523	LINC01756	long intergenic non-protein coding RNA 1756
chr14	68535535	68536524	990	*	Intron (ENST00000487861.5/5890, intron 10 of 10)	14	68545562	68594988	49427	1	5890	ENST00000556251.1	-9038	ENSG00000182185	RAD51B	RAD51 paralog B
chr5	127254396	127256100	1705	*	Intron (ENST00000659841.2/ENST00000659841.2, intron 1 of 1)	5	127227617	127229828	2212	2	105379198	ENST00000656996.1	-24568	NA	LOC105379198	uncharacterized LOC105379198
chr10	38027439	38029031	1593	*	Intron (ENST00000307441.13/7581, intron 5 of 5)	10	38010699	38054538	43840	1	7581	ENST00000478556.1	16740	ENSG00000189180	ZNF33A	zinc finger protein 33A
chr17	39045786	39047855	2070	*	Exon (ENST00000647826.2/342666, exon 3 of 4)	17	39057019	39081451	24433	1	100131347	ENST00000583447.5	-9164	ENSG00000263818	RDM1P5	RDM1 pseudogene 5
chr3	194526653	194527774	1122	*	Distal Intergenic	3	194402672	194498364	95693	2	79572	ENST00000687055.1	-28289	ENSG00000133657	ATP13A3	ATPase 13A3
chr8	23761038	23762349	1312	*	Intron (ENST00000523874.1/107986930, intron 1 of 2)	8	23726331	23743042	16712	2	101929258	ENST00000520375.1	-17996	NA	LOC101929258	uncharacterized LOC101929258
chr3	33854532	33856674	2143	*	Promoter (<=1kb)	3	33854618	33865317	10700	1	10015	ENST00000489869.1	0	ENSG00000170248	PDCD6IP	programmed cell death 6 interacting protein
chr11	2179132	2182027	2896	*	Distal Intergenic	11	2173063	2173138	76	1	100616126	ENST00000584128.1	6069	ENSG00000265258	MIR4686	microRNA 4686
chr1	10509966	10511863	1898	*	Intron (ENST00000472851.1/5195, intron 2 of 3)	1	10535888	10536289	402	1	5195	ENST00000492696.1	-24025	ENSG00000142655	PEX14	peroxisomal biogenesis factor 14
chr16	1690136	1691740	1605	*	Exon (ENST00000624137.1/ENST00000624137.1, exon 1 of 1)	16	1685500	1702280	16781	1	90861	ENST00000562569.1	4636	ENSG00000206053	JPT2	Jupiter microtubule associated homolog 2
chr16	23538288	23540106	1819	*	Intron (ENST00000449606.7/124454, intron 3 of 8)	16	23532748	23535449	2702	2	124454	ENST00000562402.1	-2839	ENSG00000103356	EARS2	glutamyl-tRNA synthetase 2, mitochondrial
chr8	123436341	123437834	1494	*	5' UTR	8	123429995	123442021	12027	1	55093	ENST00000518125.1	6346	ENSG00000156795	NTAQ1	N-terminal glutamine amidase 1
chr5	142680390	142681483	1094	*	5' UTR	5	142593369	142685672	92304	2	2246	ENST00000378046.5	4189	ENSG00000113578	FGF1	fibroblast growth factor 1
chr16	67311893	67312821	929	*	Intron (ENST00000570049.5/146212, intron 2 of 15)	16	67299406	67320790	21385	2	146212	ENST00000562860.1	7969	ENSG00000168676	KCTD19	potassium channel tetramerization domain containing 19
chr15	71760977	71762429	1453	*	Intron (ENST00000355327.7/79875, intron 15 of 17)	15	71792638	71818259	25622	1	10002	ENST00000621736.4	-30209	ENSG00000278570	NR2E3	nuclear receptor subfamily 2 group E member 3
chr8	127829286	127832713	3428	*	Intron (ENST00000667305.1/5820, intron 1 of 8)	8	127854396	127932696	78301	1	5820	ENST00000520913.2	-21683	ENSG00000249859	PVT1	Pvt1 oncogene
chr2	172836632	172837457	826	*	Intron (ENST00000484331.5/11069, intron 4 of 4)	2	172821575	173052893	231319	1	11069	ENST00000397087.7	15057	ENSG00000091428	RAPGEF4	Rap guanine nucleotide exchange factor 4
chr1	182217279	182218670	1392	*	Intron (ENST00000663078.1/400799, intron 1 of 4)	1	182129310	182244399	115090	2	400799	ENST00000608183.1	25729	NA	LINC01344	long intergenic non-protein coding RNA 1344
chr4	5757957	5759026	1070	*	3' UTR	4	5752675	5753929	1255	1	2121	ENST00000514919.1	5282	ENSG00000072840	EVC	EvC ciliary complex subunit 1
chr5	43332523	43333523	1001	*	Distal Intergenic	5	43289395	43313512	24118	2	3157	ENST00000433297.2	-19011	ENSG00000112972	HMGCS1	3-hydroxy-3-methylglutaryl-CoA synthase 1
chr6	106134130	106136016	1887	*	Intron (ENST00000636437.1/9474, intron 6 of 6)	6	106098940	106109939	11000	1	639	ENST00000369089.3	35190	ENSG00000057657	PRDM1	PR/SET domain 1
chr12	27342996	27343855	860	*	Intron (ENST00000266503.10/56938, intron 1 of 16)	12	27333055	27420590	87536	1	56938	ENST00000261178.9	9941	ENSG00000029153	ARNTL2	aryl hydrocarbon receptor nuclear translocator like 2
chr4	110162816	110166265	3450	*	Intron (ENST00000302274.8/79071, intron 1 of 3)	4	110197891	110198366	476	2	79071	ENST00000513003.1	32101	ENSG00000170522	ELOVL6	ELOVL fatty acid elongase 6
chr1	43422902	43424826	1925	*	Exon (ENST00000562955.2/23334, exon 15 of 71)	1	43420757	43429489	8733	1	23334	ENST00000470139.1	2145	ENSG00000198198	SZT2	SZT2 subunit of KICSTOR complex
chr22	49382918	49389442	6525	*	Distal Intergenic	22	49415776	49425437	9662	2	348645	ENST00000498829.1	35995	ENSG00000188511	MIR3667HG	MIR3667 host gene
chr1	227933893	227936999	3107	*	Intron (ENST00000272164.6/7483, intron 1 of 3)	1	227941590	227941683	94	2	100847072	ENST00000584300.1	4684	ENSG00000264483	MIR5008	microRNA 5008
chr19	8354957	8356820	1864	*	Distal Intergenic	19	8363299	8371230	7932	1	51129	ENST00000597137.5	-6479	ENSG00000167772	ANGPTL4	angiopoietin like 4
chr6	106194105	106197025	2921	*	Intron (ENST00000636437.1/9474, intron 6 of 6)	6	106184476	106202429	17954	2	9474	ENST00000475645.1	5404	ENSG00000057663	ATG5	autophagy related 5
chr16	56613417	56615355	1939	*	Distal Intergenic	16	56617428	56618830	1403	1	4500	ENST00000565768.2	-2073	ENSG00000260549	MT1L	metallothionein 1L, pseudogene
chr19	3378455	3380600	2146	*	Intron (ENST00000641145.1/4782, intron 1 of 10)	19	3366583	3469217	102635	1	4782	ENST00000443272.3	11872	ENSG00000141905	NFIC	nuclear factor I C
chr1	32788063	32790225	2163	*	Promoter (1-2kb)	1	32775991	32786734	10744	2	8565	ENST00000478828.1	-1329	ENSG00000134684	YARS1	tyrosyl-tRNA synthetase 1
chr20	38043215	38044090	876	*	Intron (ENST00000462548.6/58490, intron 1 of 5)	20	38049753	38089839	40087	1	58490	ENST00000449186.2	-5663	ENSG00000101413	RPRD1B	regulation of nuclear pre-mRNA domain containing 1B
chr1	192826075	192828039	1965	*	Exon (ENST00000645822.1/105371665, exon 2 of 6)	1	192809143	192811032	1890	1	5997	ENST00000487236.1	16932	ENSG00000116741	RGS2	regulator of G protein signaling 2
chr1	67970260	67971195	936	*	Intron (ENST00000420587.5/100289178, intron 1 of 9)	1	68045962	68050627	4666	2	9077	ENST00000646789.1	79432	ENSG00000162595	DIRAS3	DIRAS family GTPase 3
chr6	37133517	37136429	2913	*	Distal Intergenic	6	37170152	37175428	5277	1	5292	ENST00000373509.6	-33723	ENSG00000137193	PIM1	Pim-1 proto-oncogene, serine/threonine kinase
chr2	11203139	11204897	1759	*	Intron (ENST00000315872.11/9475, intron 20 of 32)	2	11192676	11195210	2535	2	9475	ENST00000493096.1	-7929	ENSG00000134318	ROCK2	Rho associated coiled-coil containing protein kinase 2
chr14	103066521	103068414	1894	*	Distal Intergenic	14	102932380	103057549	125170	2	9578	ENST00000361246.7	-8972	ENSG00000198752	CDC42BPB	CDC42 binding protein kinase beta
chr16	89992492	89997717	5226	*	Promoter (<=1kb)	16	89998606	90002161	3556	1	172	ENST00000454997.1	-889	ENSG00000223959	AFG3L1P	AFG3 like matrix AAA peptidase subunit 1, pseudogene
chr17	47511204	47514290	3087	*	Distal Intergenic	17	47522942	47582844	59903	1	9520	ENST00000525007.5	-8652	ENSG00000141279	NPEPPS	aminopeptidase puromycin sensitive
chr3	138764405	138765294	890	*	Intron (ENST00000674063.1/5291, intron 2 of 23)	3	138652699	138759359	106661	2	5291	ENST00000289153.6	-5046	ENSG00000051382	PIK3CB	phosphatidylinositol-4,5-bisphosphate 3-kinase catalytic subunit beta
chr2	159496582	159498557	1976	*	Intron (ENST00000392783.7/29994, intron 2 of 36)	2	159438303	159516659	78357	2	29994	ENST00000482503.5	18102	ENSG00000123636	BAZ2B	bromodomain adjacent to zinc finger domain 2B
chr3	38151208	38152070	863	*	Distal Intergenic	3	38139740	38141265	1526	1	4615	ENST00000463956.1	11468	ENSG00000172936	MYD88	MYD88 innate immune signal transduction adaptor
chr13	75772016	75772852	837	*	Intron (ENST00000563635.5/4008, intron 11 of 14)	13	75760661	75858675	98015	1	4008	ENST00000465261.6	11355	ENSG00000136153	LMO7	LIM domain 7
chr14	30971119	30973730	2612	*	Intron (ENST00000355683.9/29966, intron 1 of 15)	14	30947112	30964509	17398	2	29966	ENST00000555152.1	-6610	ENSG00000196792	STRN3	striatin 3
chr4	56025884	56027406	1523	*	Intron (ENST00000257287.5/9662, intron 25 of 25)	4	56049098	56298340	249243	1	57482	ENST00000629263.3	-21692	ENSG00000109265	CRACD	capping protein inhibiting regulator of actin dynamics
chr11	65005923	65008689	2767	*	Distal Intergenic	11	65014160	65022184	8025	1	402	ENST00000246747.9	-5471	ENSG00000213465	ARL2	ADP ribosylation factor like GTPase 2
chr1	28341248	28342681	1434	*	Distal Intergenic	1	28330283	28334585	4303	1	54797	ENST00000474683.1	10965	ENSG00000130772	MED18	mediator complex subunit 18
chr17	44812984	44815944	2961	*	Promoter (<=1kb)	17	44805600	44813305	7706	2	10052	ENST00000587239.5	0	ENSG00000182963	GJC1	gap junction protein gamma 1
chr10	117077836	117078999	1164	*	Intron (ENST00000392901.10/57698, intron 1 of 17)	10	116900312	117126586	226275	2	57698	ENST00000392901.10	47587	ENSG00000187164	SHTN1	shootin 1
chr10	79331360	79332408	1049	*	Distal Intergenic	10	79347469	79351609	4141	1	10105	ENST00000498681.5	-15061	ENSG00000108179	PPIF	peptidylprolyl isomerase F
chr12	107748839	107750133	1295	*	Promoter (1-2kb)	12	107742249	107751775	9527	2	11108	ENST00000550659.1	1642	ENSG00000110851	PRDM4	PR/SET domain 4
chr7	127665876	127668351	2476	*	Intron (ENST00000463020.1/27044, intron 1 of 1)	7	127679045	127698937	19893	1	27044	ENST00000461056.5	-10694	ENSG00000197157	SND1	staphylococcal nuclease and tudor domain containing 1
chr4	107861939	107864822	2884	*	Exon (ENST00000668082.1/101929595, exon 5 of 5)	4	107863473	107893183	29711	2	101929595	ENST00000668082.1	28361	ENSG00000245293	CYP2U1-AS1	CYP2U1 and SGMS2 antisense RNA 1
chr7	80216140	80219677	3538	*	3' UTR	7	80210112	80217812	7701	1	2770	ENST00000649208.1	6028	ENSG00000127955	GNAI1	G protein subunit alpha i1
chr2	241619501	241621390	1890	*	Promoter (1-2kb)	2	241584405	241617501	33097	2	51078	ENST00000402136.5	-2000	ENSG00000176946	THAP4	THAP domain containing 4
chr12	121214389	121215842	1454	*	Promoter (1-2kb)	12	121212866	121223043	10178	1	5025	ENST00000314442.7	1523	ENSG00000135124	P2RX4	purinergic receptor P2X 4
chr1	24676712	24679408	2697	*	Distal Intergenic	1	24669583	24671469	1887	1	10250	ENST00000474843.1	7129	ENSG00000133226	SRRM1	serine and arginine repetitive matrix 1
chr22	41856133	41858103	1971	*	Intron (ENST00000612482.4/6721, intron 1 of 19)	22	41873689	41877396	3708	1	6721	ENST00000462539.1	-15586	ENSG00000198911	SREBF2	sterol regulatory element binding transcription factor 2
chr9	91001430	91002108	679	*	Exon (ENST00000661568.1/105376144, exon 4 of 4)	9	90997054	91001871	4818	1	105376144	ENST00000563268.1	4376	NA	LINC02957	long intergenic non-protein coding RNA 2957
chr17	78338480	78339818	1339	*	Intron (ENST00000586321.1/105371912, intron 1 of 2)	17	78342737	78344357	1621	1	105371912	ENST00000586583.1	-2919	NA	LOC105371912	uncharacterized LOC105371912
chr4	1980839	1982641	1803	*	3' UTR	4	1986384	1986477	94	2	100126332	ENST00000401286.1	3836	ENSG00000284587	MIR943	microRNA 943
chr7	73466815	73468091	1277	*	Promoter (<=1kb)	7	73462464	73466387	3924	2	9031	ENST00000466844.1	-428	ENSG00000009954	BAZ1B	bromodomain adjacent to zinc finger domain 1B
chr2	127721025	127722819	1795	*	Exon (ENST00000322313.9/55339, exon 14 of 22)	2	127701497	127705242	3746	1	84826	ENST00000310981.6	19528	ENSG00000173349	SFT2D3	SFT2 domain containing 3
chr5	98309071	98310704	1634	*	Distal Intergenic	5	98085871	98161352	75482	2	105379098	ENST00000505908.2	-147719	ENSG00000248901	LINC01846	long intergenic non-protein coding RNA 1846
chr2	152421171	152422520	1350	*	Intron (ENST00000288670.14/114793, intron 1 of 25)	2	152335174	152649826	314653	1	114793	ENST00000288670.14	85997	ENSG00000157827	FMNL2	formin like 2
chr12	116164310	116166410	2101	*	Intron (ENST00000281928.9/23389, intron 2 of 30)	12	116148560	116148654	95	2	693205	ENST00000385232.1	-15656	ENSG00000207967	MIR620	microRNA 620
chr17	41739020	41740549	1530	*	Distal Intergenic	17	41722640	41734644	12005	2	9001	ENST00000341193.9	-4376	ENSG00000173805	HAP1	huntingtin associated protein 1
chr4	11396273	11399473	3201	*	3' UTR	4	11426874	11467802	40929	1	107986178	ENST00000662830.1	-27401	NA	LOC107986178	uncharacterized LOC107986178
chr8	59616620	59618267	1648	*	Intron (ENST00000653946.1/105375859, intron 2 of 2)	8	59561327	59604774	43448	2	105375860	ENST00000521456.2	-11846	NA	LOC105375860	uncharacterized LOC105375860
chr2	179454275	179456026	1752	*	Intron (ENST00000466398.5/151126, intron 8 of 12)	2	179480894	179536503	55610	2	151126	ENST00000495289.1	80477	ENSG00000144331	ZNF385B	zinc finger protein 385B
chr1	8985567	8986808	1242	*	Distal Intergenic	1	9002973	9026423	23451	2	155184	ENST00000400906.2	39615	ENSG00000197241	SLC2A7	solute carrier family 2 member 7
chr17	16025585	16029651	4067	*	Promoter (<=1kb)	17	16025152	16027080	1929	1	54902	ENST00000578103.1	433	ENSG00000011295	TTC19	tetratricopeptide repeat domain 19
chr5	10719524	10721597	2074	*	Intron (ENST00000230895.11/1611, intron 2 of 3)	5	10761065	10770294	9230	1	105374652	ENST00000606513.5	-39468	NA	DAP-DT	DAP divergent transcript
chr7	99562532	99564618	2087	*	3' UTR	7	99558862	99576453	17592	1	79027	ENST00000394163.2	3670	ENSG00000197343	ZNF655	zinc finger protein 655
chr12	124909572	124913041	3470	*	Promoter (1-2kb)	12	124913035	124914074	1040	2	7316	ENST00000541272.1	1033	ENSG00000150991	UBC	ubiquitin C
chr6	161037388	161039289	1902	*	Intron (ENST00000366919.6/4216, intron 2 of 25)	6	161034358	161048803	14446	1	4216	ENST00000446500.1	3030	ENSG00000085511	MAP3K4	mitogen-activated protein kinase kinase kinase 4
chr17	65855399	65856207	809	*	Intron (ENST00000535342.7/201134, intron 20 of 26)	17	65688230	65873648	185419	2	201134	ENST00000580482.5	17441	ENSG00000154240	CEP112	centrosomal protein 112
chr1	45927964	45930820	2857	*	Intron (ENST00000361297.7/23139, intron 4 of 28)	1	45913647	46036122	122476	1	23139	ENST00000674079.1	14317	ENSG00000086015	MAST2	microtubule associated serine/threonine kinase 2
chr8	129682239	129683442	1204	*	Promoter (<=1kb)	8	129626899	129682097	55199	2	137196	ENST00000642958.2	-142	ENSG00000229140	CCDC26	CCDC26 long non-coding RNA
chr1	25167044	25168396	1353	*	Distal Intergenic	1	25229015	25232432	3418	2	25949	ENST00000474160.1	64036	ENSG00000117614	SYF2	SYF2 pre-mRNA splicing factor
chr2	171403105	171405666	2562	*	Intron (ENST00000375258.9/79828, intron 1 of 9)	2	171331808	171433116	101309	2	79828	ENST00000460539.5	27450	ENSG00000123600	METTL8	methyltransferase 8, methylcytidine
chr15	74523639	74524833	1195	*	Distal Intergenic	15	74541206	74598129	56924	1	10620	ENST00000622429.1	-16373	ENSG00000179361	ARID3B	AT-rich interaction domain 3B
chr2	200608610	200609774	1165	*	Promoter (<=1kb)	2	200609209	200613967	4759	1	316	ENST00000485965.5	0	ENSG00000138356	AOX1	aldehyde oxidase 1
chr8	30254257	30255644	1388	*	Distal Intergenic	8	30156375	30180501	24127	1	10671	ENST00000519830.1	97882	ENSG00000104671	DCTN6	dynactin subunit 6
chr15	34160387	34163002	2616	*	Intron (ENST00000256544.8/79768, intron 2 of 9)	15	34148543	34154831	6289	2	79768	ENST00000558473.5	-5556	ENSG00000134152	KATNBL1	katanin regulatory subunit B1 like 1
chr15	95684581	95685669	1089	*	Intron (ENST00000661571.1/ENST00000661571.1, intron 1 of 2)	15	95463587	95493843	30257	2	105370993	ENST00000668885.1	-190738	NA	LOC105370993	uncharacterized LOC105370993
chr10	127990514	127992056	1543	*	Intron (ENST00000254667.8/5791, intron 2 of 20)	10	127987344	128056170	68827	1	5791	ENST00000471218.5	3170	ENSG00000132334	PTPRE	protein tyrosine phosphatase receptor type E
chr12	41292610	41293798	1189	*	Intron (ENST00000402685.7/29951, intron 3 of 9)	12	41188320	41574745	386426	1	29951	ENST00000402685.7	104290	ENSG00000165966	PDZRN4	PDZ domain containing ring finger 4
chr7	131163782	131166133	2352	*	Intron (ENST00000421797.6/4289, intron 2 of 18)	7	130944167	131110176	166010	2	378805	ENST00000451786.5	-53606	ENSG00000231721	LINC-PINT	long intergenic non-protein coding RNA, p53 induced transcript
chr2	32033899	32035206	1308	*	Intron (ENST00000452582.5/84661, intron 3 of 6)	2	32011886	32039754	27869	2	84661	ENST00000452582.5	4548	ENSG00000162961	DPY30	dpy-30 histone methyltransferase complex regulatory subunit
chr8	41507751	41508939	1189	*	Intron (ENST00000687203.1/51125, intron 5 of 5)	8	41505273	41510886	5614	1	51125	ENST00000523128.2	2478	ENSG00000147533	GOLGA7	golgin A7
chr1	32235633	32236644	1012	*	3' UTR	1	32231657	32240247	8591	2	339483	ENST00000688488.1	3603	ENSG00000220785	MTMR9LP	myotubularin related protein 9 like, pseudogene
chr2	226078630	226079750	1121	*	Distal Intergenic	2	226658710	226658793	84	2	100847053	ENST00000582265.1	579043	ENSG00000263363	MIR5702	microRNA 5702
chr18	2515304	2517182	1879	*	Distal Intergenic	18	2043674	2489426	445753	2	105371956	ENST00000639316.2	-25878	NA	LOC105371956	uncharacterized LOC105371956
chr11	12089378	12090919	1542	*	Exon (ENST00000527997.1/ENST00000527997.1, exon 2 of 2)	11	12094008	12204280	110273	1	9645	ENST00000532179.5	-3089	ENSG00000133816	MICAL2	microtubule associated monooxygenase, calponin and LIM domain containing 2
chr10	6721642	6723200	1559	*	Intron (ENST00000650342.1/100507127, intron 3 of 6)	10	6734039	6738943	4905	1	108570035	ENST00000649511.1	-10839	NA	LINP1	lncRNA in non-homologous end joining pathway 1
chr5	132914574	132917216	2643	*	Intron (ENST00000265343.10/27125, intron 5 of 20)	5	132898283	132927562	29280	2	27125	ENST00000477369.5	10346	ENSG00000072364	AFF4	AF4/FMR2 family member 4
chr9	33813209	33815163	1955	*	Promoter (1-2kb)	9	33817160	33920399	103240	1	54926	ENST00000263228.4	-1997	ENSG00000107341	UBE2R2	ubiquitin conjugating enzyme E2 R2
chr17	65191631	65192563	933	*	Intron (ENST00000635833.1/8787, intron 11 of 18)	17	65188704	65227692	38989	1	8787	ENST00000577595.1	2927	ENSG00000108370	RGS9	regulator of G protein signaling 9
chr16	19330090	19331546	1457	*	Distal Intergenic	16	19334011	19337804	3794	1	105371113	ENST00000648468.1	-2465	ENSG00000285869	LINC02858	long intergenic non-protein coding RNA 2858
chrX	133543713	133545099	1387	*	Intron (ENST00000669691.1/2719, intron 5 of 5)	23	133536137	133662086	125950	2	2719	ENST00000692074.1	116987	ENSG00000147257	GPC3	glypican 3
chr4	74057399	74057847	449	*	Promoter (1-2kb)	4	74054038	74055399	1362	2	10895	ENST00000513150.1	-2000	ENSG00000248848	PPBPP2	pro-platelet basic protein pseudogene 2
chr22	38717888	38719704	1817	*	Intron (ENST00000216044.10/9567, intron 4 of 11)	22	38725176	38726428	1253	1	9567	ENST00000460605.1	-5472	ENSG00000100226	GTPBP1	GTP binding protein 1
chr21	36909263	36910066	804	*	Intron (ENST00000674895.3/3141, intron 5 of 10)	21	36896570	36930417	33848	2	3141	ENST00000482273.1	20351	ENSG00000159267	HLCS	holocarboxylase synthetase
chr7	12526426	12528929	2504	*	Exon (ENST00000641054.1/102725191, exon 4 of 7)	7	12504441	12541270	36830	1	102725191	ENST00000636804.2	21985	ENSG00000226690	LOC102725191	uncharacterized LOC102725191
chr2	64646418	64649733	3316	*	Promoter (1-2kb)	2	64644612	64646698	2087	1	105374775	ENST00000439964.1	1806	NA	LOC105374775	uncharacterized LOC105374775
chr8	17224679	17228109	3431	*	3' UTR	8	17230568	17234860	4293	2	29883	ENST00000518541.5	6751	ENSG00000198791	CNOT7	CCR4-NOT transcription complex subunit 7
chr2	53475106	53476755	1650	*	Distal Intergenic	2	53581204	53606078	24875	2	105374601	ENST00000482339.2	129323	NA	LOC105374601	uncharacterized LOC105374601
chr13	109248914	109251893	2980	*	Distal Intergenic	13	109281973	109287733	5761	1	105370357	ENST00000455487.1	-30080	ENSG00000223617	LINC00370	long intergenic non-protein coding RNA 370
chr5	173450341	173457179	6839	*	Exon (ENST00000663262.1/105377732, exon 6 of 6)	5	173463484	173470851	7368	1	105377732	ENST00000519400.2	-6305	NA	LOC105377732	uncharacterized LOC105377732
chr14	50520860	50522993	2134	*	Intron (ENST00000682126.1/11183, intron 2 of 32)	14	50464078	50532087	68010	2	11183	ENST00000554091.5	9094	ENSG00000012983	MAP4K5	mitogen-activated protein kinase kinase kinase kinase 5
chr14	91118594	91120270	1677	*	Intron (ENST00000521334.5/80017, intron 1 of 4)	14	91114700	91225355	110656	1	80017	ENST00000523771.5	3894	ENSG00000133943	DGLUCY	D-glutamate cyclase
chr4	147830407	147832957	2551	*	Intron (ENST00000510379.1/79658, intron 3 of 4)	4	147860983	148072776	211794	1	79658	ENST00000506054.5	-28026	ENSG00000071205	ARHGAP10	Rho GTPase activating protein 10
chr7	138435087	138436112	1026	*	Distal Intergenic	7	138460259	138589996	129738	1	8805	ENST00000343526.9	-24147	ENSG00000122779	TRIM24	tripartite motif containing 24
chr12	78698196	78698948	753	*	Distal Intergenic	12	78863993	79450279	586287	1	6857	ENST00000393240.7	-165045	ENSG00000067715	SYT1	synaptotagmin 1
chr10	97647185	97652851	5667	*	Exon (ENST00000370649.3/55361, exon 3 of 10)	10	97640686	97676434	35749	1	55361	ENST00000370631.3	6499	ENSG00000155252	PI4K2A	phosphatidylinositol 4-kinase type 2 alpha
chr4	39319239	39321156	1918	*	Promoter (<=1kb)	4	39320460	39321828	1369	2	5981	ENST00000512726.1	672	ENSG00000035928	RFC1	replication factor C subunit 1
chr11	104451461	104453491	2031	*	Intron (ENST00000536529.5/102723895, intron 4 of 4)	11	104568485	104570078	1594	2	102723895	ENST00000662800.1	116587	ENSG00000256422	LINC02552	long intergenic non-protein coding RNA 2552
[truncated: 1,469 more rows]

## Sheet: Fig3a-NN-NE
seqnames	start	end	width	strand	annotation	geneChr	geneStart	geneEnd	geneLength	geneStrand	geneId	transcriptId	distanceToTSS	ENSEMBL	SYMBOL	GENENAME
[truncated: 478 more rows]

## Sheet: Fig3a-NN-HE
seqnames	start	end	width	strand	annotation	geneChr	geneStart	geneEnd	geneLength	geneStrand	geneId	transcriptId	distanceToTSS	ENSEMBL	SYMBOL	GENENAME
[truncated: 1,763 more rows]

[truncated: 3 more sheets: Fig3b, Fig3c, Fig3d]
