# Supplementary material for: Fusobacterium nucleatum infection modulates the transcriptome and epigenome of HCT116 colorectal cancer cells in an oxygen-dependent manner
Source: Commun Biol. 2024 May 8;7:551. doi: 10.1038/s42003-024-06201-w (PMC11079022; doi:10.1038/s42003-024-06201-w)
Supplement: Supplementary file 5 — Supplementary Data 3 [file 42003_2024_6201_MOESM5_ESM.xlsx]

## Sheet: Fig4a-NN-HN
gene	baseMean	log2FoldChange	lfcSE	stat	pvalue	padj	gene_name
ENSG00000167772	1769.65	-6.45694	0.327684	-19.7048	1.96e-86	6.74e-82	ANGPTL4
ENSG00000186352	1003.8	-5.1656	0.312084	-16.552	1.55e-61	2.66e-57	ANKRD37
ENSG00000113739	853.489	-4.26089	0.258924	-16.4561	7.58e-61	8.67e-57	STC2
ENSG00000143320	1447.03	-3.56318	0.222925	-15.9838	1.66e-57	1.42e-53	CRABP2
ENSG00000134057	2027.84	3.38694	0.224387	15.0942	1.77e-51	1.21e-47	CCNB1
ENSG00000168209	1673.93	-4.31379	0.288256	-14.9652	1.24e-50	7.1e-47	DDIT4
ENSG00000109107	3284.58	-3.75391	0.259788	-14.4499	2.51e-47	1.23e-43	ALDOC
ENSG00000111674	2877.44	-3.52954	0.245368	-14.3847	6.46e-47	2.77e-43	ENO2
ENSG00000163191	1221.66	-3.27384	0.231809	-14.123	2.74e-45	9.41e-42	S100A11
ENSG00000175315	861.377	-4.43935	0.314642	-14.1092	3.33e-45	1.04e-41	CST6
ENSG00000134107	1808.47	-3.05826	0.218316	-14.0084	1.38e-44	3.96e-41	BHLHE40
ENSG00000167779	610.32	-4.51636	0.324022	-13.9384	3.7e-44	9.77e-41	IGFBP6
ENSG00000067225	6531.91	-2.58285	0.192535	-13.415	4.94e-41	1.21e-37	PKM
ENSG00000171314	6440.76	-2.39492	0.186226	-12.8602	7.53e-38	1.72e-34	PGAM1
ENSG00000075624	25398	-2.39902	0.186944	-12.8329	1.07e-37	2.3e-34	ACTB
ENSG00000205352	1251.39	-2.67951	0.212932	-12.5839	2.59e-36	4.94e-33	PRR13
ENSG00000240972	6647.8	-3.53588	0.289272	-12.2234	2.33e-34	4.21e-31	MIF
ENSG00000069345	954.451	2.86727	0.234773	12.2129	2.65e-34	4.55e-31	DNAJA2
ENSG00000175793	564.844	-3.22195	0.264235	-12.1935	3.37e-34	5.5e-31	SFN
ENSG00000167644	470.17	-3.5419	0.291571	-12.1476	5.91e-34	9.22e-31	C19orf33
ENSG00000174840	378.916	4.07379	0.335743	12.1336	7.01e-34	1.05e-30	PDE12
ENSG00000120694	1059.91	3.04451	0.254258	11.9741	4.86e-33	6.67e-30	HSPH1
ENSG00000168906	2304.13	2.98303	0.249439	11.959	5.83e-33	7.7e-30	MAT2A
ENSG00000161547	2203.48	2.64352	0.221575	11.9306	8.2e-33	1.04e-29	SRSF2
ENSG00000276043	1097.49	2.33237	0.204859	11.3852	4.95e-30	5.86e-27	UHRF1
ENSG00000103187	3831.22	-3.55952	0.313643	-11.3489	7.51e-30	8.59e-27	COTL1
ENSG00000135480	283.553	-5.92744	0.522733	-11.3393	8.38e-30	9.28e-27	KRT7
ENSG00000135245	1167.95	-2.64548	0.234922	-11.2611	2.04e-29	2.19e-26	HILPDA
ENSG00000130827	240.732	-4.38548	0.391589	-11.1992	4.12e-29	4.28e-26	PLXNA3
ENSG00000213145	1157.38	-3.14384	0.282854	-11.1147	1.06e-28	1.07e-25	CRIP1
ENSG00000152348	1389.06	-4.1437	0.374818	-11.0553	2.07e-28	2.03e-25	ATG10
ENSG00000198618	1712.86	5.32518	0.482164	11.0443	2.34e-28	2.23e-25	PPIAP22
ENSG00000130255	3032.67	-2.49635	0.226822	-11.0058	3.58e-28	3.33e-25	RPL36
ENSG00000141424	976.316	3.30322	0.301097	10.9706	5.29e-28	4.78e-25	SLC39A6
ENSG00000132463	2281.73	2.67158	0.244642	10.9204	9.21e-28	8.11e-25	GRSF1
ENSG00000197930	1503.95	-3.34464	0.307581	-10.874	1.53e-27	1.32e-24	ERO1A
ENSG00000124762	3468.51	-2.28902	0.211351	-10.8304	2.47e-27	2.07e-24	CDKN1A
ENSG00000248323	186.229	-4.33659	0.404454	-10.7221	8.02e-27	6.55e-24	LUCAT1
ENSG00000168615	1456.79	3.44772	0.322072	10.7048	9.66e-27	7.71e-24	ADAM9
ENSG00000162851	225.37	3.75385	0.354663	10.5843	3.53e-26	2.75e-23	TFB2M
ENSG00000196878	822.677	-2.70344	0.256612	-10.5351	5.95e-26	4.54e-23	LAMB3
ENSG00000149925	22754	-2.83454	0.273308	-10.3712	3.35e-25	2.5e-22	ALDOA
ENSG00000146731	4550.36	2.49627	0.241542	10.3347	4.91e-25	3.51e-22	CCT6A
ENSG00000132470	978.203	-3.3519	0.325291	-10.3043	6.74e-25	4.72e-22	ITGB4
ENSG00000197956	11131.3	-3.31704	0.32472	-10.2151	1.7e-24	1.17e-21	S100A6
ENSG00000135069	2630.57	2.57523	0.25241	10.2026	1.93e-24	1.3e-21	PSAT1
ENSG00000181649	2563.5	-3.62997	0.35596	-10.1977	2.03e-24	1.34e-21	PHLDA2
ENSG00000112081	2891.38	2.87197	0.285338	10.0652	7.87e-24	5.01e-21	SRSF3
ENSG00000204560	466.955	2.42316	0.245145	9.88459	4.86e-23	3.03e-20	DHX16
ENSG00000144354	753.107	2.42347	0.245301	9.87959	5.1e-23	3.13e-20	CDCA7
ENSG00000164933	648.577	3.35355	0.339795	9.86933	5.65e-23	3.37e-20	SLC25A32
ENSG00000113712	2510.71	2.37905	0.24107	9.86867	5.69e-23	3.37e-20	CSNK1A1
ENSG00000108654	4847.18	2.87678	0.291602	9.86542	5.88e-23	3.42e-20	DDX5
ENSG00000135521	451.911	3.03432	0.308	9.85168	6.74e-23	3.86e-20	LTV1
ENSG00000171346	930.788	-3.17759	0.322683	-9.84741	7.03e-23	3.96e-20	KRT15
ENSG00000198786	39674.3	-1.85595	0.188845	-9.82789	8.54e-23	4.73e-20	MT-ND5
ENSG00000059804	301.052	-4.30945	0.440369	-9.78599	1.29e-22	7.05e-20	SLC2A3
ENSG00000115756	577.662	-2.95874	0.302754	-9.77274	1.47e-22	7.91e-20	HPCAL1
ENSG00000182952	868.814	2.93151	0.302411	9.6938	3.2e-22	1.69e-19	HMGN4
ENSG00000067704	1258.21	2.71141	0.27977	9.69158	3.27e-22	1.7e-19	IARS2
ENSG00000106105	2217.24	1.93988	0.200355	9.68223	3.59e-22	1.84e-19	GARS1
ENSG00000086712	373.703	3.04364	0.314627	9.67381	3.9e-22	1.97e-19	TXLNG
ENSG00000120802	1388.91	3.0921	0.320548	9.6463	5.1e-22	2.54e-19	TMPO
ENSG00000026652	208.647	-5.29547	0.549634	-9.63454	5.71e-22	2.78e-19	AGPAT4
ENSG00000076003	1364.74	2.46852	0.256263	9.63274	5.82e-22	2.78e-19	MCM6
ENSG00000172765	324.607	-6.62792	0.688073	-9.63258	5.82e-22	2.78e-19	TMCC1
ENSG00000152795	1881.86	2.03252	0.211476	9.6111	7.18e-22	3.38e-19	HNRNPDL
ENSG00000088325	1472.41	2.38572	0.248805	9.58873	8.92e-22	4.14e-19	TPX2
ENSG00000086189	443.565	2.85733	0.298662	9.56713	1.1e-21	5.03e-19	DIMT1
ENSG00000111880	305.084	3.37285	0.353492	9.54154	1.41e-21	6.36e-19	RNGTT
ENSG00000158825	597.89	-2.91352	0.305588	-9.53417	1.51e-21	6.74e-19	CDA
ENSG00000114354	1473.3	1.84725	0.194018	9.52098	1.72e-21	7.45e-19	TFG
ENSG00000125304	885.91	2.96999	0.312344	9.50873	1.93e-21	8.28e-19	TM9SF2
ENSG00000165322	743.431	3.08032	0.324012	9.50679	1.97e-21	8.33e-19	ARHGAP12
ENSG00000137193	271.878	-4.48275	0.472116	-9.49502	2.2e-21	9.22e-19	PIM1
ENSG00000115875	2100.2	1.95124	0.205576	9.49159	2.28e-21	9.41e-19	SRSF7
ENSG00000218537	321.236	-4.22092	0.444849	-9.48844	2.35e-21	9.48e-19	MIF-AS1
ENSG00000125148	6879.63	-3.14899	0.33188	-9.48836	2.35e-21	9.48e-19	MT2A
ENSG00000175550	514.341	-2.56964	0.270975	-9.48292	2.47e-21	9.87e-19	DRAP1
ENSG00000107938	361.141	2.73798	0.288882	9.47784	2.6e-21	1.02e-18	EDRF1
ENSG00000025708	260.267	-5.10893	0.539238	-9.47435	2.68e-21	1.05e-18	TYMP
ENSG00000114268	392.664	-2.88535	0.304661	-9.47069	2.78e-21	1.07e-18	PFKFB4
ENSG00000116260	547.983	-2.93572	0.310557	-9.45308	3.29e-21	1.25e-18	QSOX1
ENSG00000162599	205.478	3.26143	0.345595	9.43716	3.83e-21	1.44e-18	NFIA
ENSG00000160789	2745.73	-3.13421	0.332358	-9.43022	4.09e-21	1.53e-18	LMNA
ENSG00000253626	195.298	-3.32964	0.353252	-9.42568	4.27e-21	1.58e-18	EIF5AL1
ENSG00000147123	839.95	-3.39775	0.362777	-9.36592	7.54e-21	2.75e-18	NDUFB11
ENSG00000117394	5542.87	-2.68616	0.288438	-9.31277	1.25e-20	4.5e-18	SLC2A1
ENSG00000151348	595.816	2.64601	0.284323	9.30634	1.32e-20	4.73e-18	EXT2
ENSG00000066279	393.936	3.62718	0.39087	9.27976	1.7e-20	6.01e-18	ASPM
ENSG00000243449	143.801	-4.51214	0.486983	-9.26551	1.94e-20	6.8e-18	C4orf48
ENSG00000117906	1168.5	2.31619	0.250515	9.24572	2.34e-20	8.1e-18	RCN2
ENSG00000164134	699.436	2.69544	0.293292	9.19028	3.92e-20	1.35e-17	NAA15
ENSG00000198695	7532.23	-1.91406	0.210289	-9.10206	8.86e-20	3.01e-17	MT-ND6
ENSG00000107581	3019.83	2.11203	0.232366	9.08925	9.97e-20	3.36e-17	EIF3A
ENSG00000105173	550.328	-2.83152	0.311798	-9.08127	1.07e-19	3.58e-17	CCNE1
ENSG00000164096	1400.14	-2.10131	0.231513	-9.07642	1.12e-19	3.7e-17	C4orf3
ENSG00000233927	1536.6	-2.74339	0.302687	-9.06348	1.26e-19	4.13e-17	RPS28
ENSG00000177700	854.381	-2.55927	0.283758	-9.0192	1.89e-19	6.14e-17	POLR2L
ENSG00000188910	497.774	-2.97885	0.331968	-8.9733	2.88e-19	9.23e-17	GJB3
ENSG00000124116	125.603	-4.38106	0.488677	-8.96514	3.1e-19	9.85e-17	WFDC3
ENSG00000091127	422.549	3.1454	0.351553	8.94715	3.65e-19	1.15e-16	PUS7
ENSG00000136891	541.416	2.77863	0.311326	8.92515	4.45e-19	1.39e-16	TEX10
ENSG00000247626	129.967	3.73611	0.42065	8.88176	6.58e-19	2.04e-16	MARS2
ENSG00000123983	1421.88	2.63333	0.296865	8.87043	7.29e-19	2.23e-16	ACSL3
ENSG00000130638	1135.52	2.35817	0.265868	8.86971	7.33e-19	2.23e-16	ATXN10
ENSG00000140157	608.941	2.54617	0.287973	8.84168	9.43e-19	2.84e-16	NIPA2
ENSG00000122644	368.91	2.4938	0.28209	8.84044	9.53e-19	2.85e-16	ARL4A
ENSG00000127564	391.127	-2.8975	0.328333	-8.82488	1.1e-18	3.24e-16	PKMYT1
ENSG00000198467	1270.72	-2.79237	0.316957	-8.80991	1.25e-18	3.67e-16	TPM2
ENSG00000129354	598.943	-3.13974	0.356554	-8.80578	1.3e-18	3.78e-16	AP1M2
ENSG00000089234	271.765	2.70684	0.309627	8.74227	2.28e-18	6.59e-16	BRAP
ENSG00000164941	633.468	3.09364	0.355194	8.70972	3.05e-18	8.71e-16	INTS8
ENSG00000170185	252.979	3.51184	0.403963	8.69348	3.52e-18	9.97e-16	USP38
ENSG00000138166	550.342	-2.35038	0.270587	-8.68622	3.75e-18	1.05e-15	DUSP5
ENSG00000108518	5796.48	-2.72098	0.31392	-8.66777	4.41e-18	1.23e-15	PFN1
ENSG00000019186	560.999	3.61269	0.418906	8.62411	6.46e-18	1.79e-15	CYP24A1
ENSG00000052344	341.148	-2.86301	0.332479	-8.6111	7.24e-18	1.99e-15	PRSS8
ENSG00000172965	610.642	-2.60619	0.302795	-8.6071	7.49e-18	2.04e-15	MIR4435-2HG
ENSG00000158195	840.207	-3.37291	0.392098	-8.6022	7.82e-18	2.11e-15	WASF2
ENSG00000204525	1288.63	-1.80754	0.210507	-8.58662	8.96e-18	2.4e-15	HLA-C
ENSG00000101447	482.593	2.30631	0.269085	8.57095	1.03e-17	2.73e-15	FAM83D
ENSG00000176390	458.493	2.84969	0.333496	8.54488	1.29e-17	3.4e-15	CRLF3
ENSG00000125166	1989.31	1.72065	0.201503	8.5391	1.35e-17	3.54e-15	GOT2
ENSG00000088930	1288.31	2.29717	0.26998	8.50866	1.76e-17	4.58e-15	XRN2
ENSG00000125995	531.02	-2.85999	0.336442	-8.50071	1.88e-17	4.86e-15	ROMO1
ENSG00000149218	448.973	2.58502	0.304216	8.49732	1.94e-17	4.97e-15	ENDOD1
ENSG00000095002	611.042	2.71933	0.320612	8.48171	2.22e-17	5.64e-15	MSH2
ENSG00000160753	288.531	-2.48215	0.294623	-8.42482	3.61e-17	9.12e-15	RUSC1
ENSG00000163435	1690.69	-2.13139	0.253593	-8.40479	4.29e-17	1.07e-14	ELF3
ENSG00000064703	238.938	3.65755	0.43518	8.40468	4.29e-17	1.07e-14	DDX20
ENSG00000152952	879.373	-2.91111	0.346953	-8.3905	4.84e-17	1.19e-14	PLOD2
ENSG00000121390	345.064	2.34184	0.279112	8.3903	4.85e-17	1.19e-14	PSPC1
ENSG00000127080	262.087	3.31595	0.395535	8.38345	5.14e-17	1.25e-14	IPPK
ENSG00000100097	5017.66	-2.62465	0.313786	-8.36446	6.04e-17	1.46e-14	LGALS1
ENSG00000176171	1843.47	-1.8948	0.227747	-8.31976	8.81e-17	2.12e-14	BNIP3
ENSG00000241370	328.038	-2.93928	0.353652	-8.3112	9.47e-17	2.26e-14	RPP21
ENSG00000170606	1542.33	2.36806	0.285476	8.29514	1.08e-16	2.57e-14	HSPA4
ENSG00000175183	755.978	-2.39365	0.289345	-8.27266	1.31e-16	3.08e-14	CSRP2
ENSG00000124802	1188.42	1.77465	0.21486	8.25956	1.46e-16	3.41e-14	EEF1E1
ENSG00000042429	364.754	2.83609	0.343955	8.24552	1.64e-16	3.81e-14	MED17
ENSG00000110660	705.203	2.09156	0.253855	8.23921	1.73e-16	3.99e-14	SLC35F2
ENSG00000158615	476.309	2.80079	0.341325	8.20564	2.29e-16	5.21e-14	PPP1R15B
ENSG00000135316	1727.9	2.22758	0.271814	8.19521	2.5e-16	5.65e-14	SYNCRIP
ENSG00000174791	426.686	-5.52364	0.676301	-8.16743	3.15e-16	7.07e-14	RIN1
ENSG00000122729	540.783	2.18252	0.2677	8.15286	3.55e-16	7.92e-14	ACO1
ENSG00000126216	583.04	2.41229	0.296032	8.14877	3.68e-16	8.14e-14	TUBGCP3
ENSG00000235655	493.591	12.1206	1.48788	8.14621	3.76e-16	8.26e-14	H3P6
ENSG00000086061	1859.77	2.08267	0.256502	8.11951	4.68e-16	1.02e-13	DNAJA1
ENSG00000143621	3395.69	2.22013	0.27385	8.10709	5.18e-16	1.13e-13	ILF2
ENSG00000179918	598.705	2.12978	0.263312	8.08844	6.04e-16	1.3e-13	SEPHS2
ENSG00000124942	819.747	-2.09494	0.259349	-8.0777	6.6e-16	1.41e-13	AHNAK
ENSG00000130720	156.988	-3.45635	0.427923	-8.07704	6.64e-16	1.41e-13	FIBCD1
ENSG00000188725	648.092	2.5415	0.31483	8.0726	6.88e-16	1.46e-13	SMIM15
ENSG00000011422	1134.79	-2.5538	0.316379	-8.07197	6.92e-16	1.46e-13	PLAUR
ENSG00000113282	553.815	2.54074	0.315465	8.05396	8.02e-16	1.68e-13	CLINT1
ENSG00000148926	2622.77	-2.55219	0.316967	-8.05192	8.15e-16	1.7e-13	ADM
ENSG00000177082	229.93	3.01394	0.37559	8.02455	1.02e-15	2.11e-13	WDR73
ENSG00000064419	554.936	2.4838	0.309833	8.01658	1.09e-15	2.24e-13	TNPO3
ENSG00000143751	268.576	2.86887	0.359013	7.99099	1.34e-15	2.74e-13	SDE2
ENSG00000170448	350.957	2.61722	0.328037	7.97843	1.48e-15	3.01e-13	NFXL1
ENSG00000145386	979.771	2.05624	0.257749	7.97767	1.49e-15	3.01e-13	CCNA2
ENSG00000163463	628.096	-2.17412	0.273255	-7.95639	1.77e-15	3.56e-13	KRTCAP2
ENSG00000123505	552.249	3.32073	0.417433	7.95512	1.79e-15	3.57e-13	AMD1
ENSG00000141385	588.276	2.29101	0.288028	7.95414	1.8e-15	3.58e-13	AFG3L2
ENSG00000111845	392.103	2.22444	0.280063	7.94263	1.98e-15	3.91e-13	PAK1IP1
ENSG00000140450	179.174	-4.07581	0.513426	-7.93845	2.05e-15	4.02e-13	ARRDC4
ENSG00000187608	1134.2	-2.49233	0.314063	-7.93577	2.09e-15	4.08e-13	ISG15
ENSG00000197279	120.727	3.7324	0.470484	7.9331	2.14e-15	4.15e-13	ZNF165
ENSG00000165572	173.532	3.27217	0.413035	7.92226	2.33e-15	4.5e-13	KBTBD6
ENSG00000003096	79.3461	4.31859	0.547544	7.8872	3.09e-15	5.93e-13	KLHL13
ENSG00000035687	278.463	2.83572	0.359588	7.88602	3.12e-15	5.95e-13	ADSS2
ENSG00000138442	767.933	2.89682	0.367443	7.88375	3.18e-15	6.03e-13	WDR12
ENSG00000237973	310.763	-2.89763	0.367634	-7.88183	3.23e-15	6.09e-13	MTCO1P12
ENSG00000125863	324.647	2.10307	0.267544	7.86068	3.82e-15	7.17e-13	MKKS
ENSG00000198804	121448	-1.96083	0.249633	-7.85485	4e-15	7.47e-13	MT-CO1
ENSG00000171204	516.882	2.51673	0.320748	7.84646	4.28e-15	7.94e-13	TMEM126B
ENSG00000138160	438.837	2.80313	0.358128	7.82718	4.99e-15	9.16e-13	KIF11
ENSG00000189171	1283.97	-2.42259	0.309606	-7.82476	5.09e-15	9.29e-13	S100A13
ENSG00000179941	202.411	3.30495	0.422817	7.8165	5.43e-15	9.86e-13	BBS10
ENSG00000243509	1274.16	-3.15113	0.403413	-7.81117	5.67e-15	1.02e-12	TNFRSF6B
ENSG00000066422	237.662	3.16381	0.40546	7.803	6.05e-15	1.09e-12	ZBTB11
ENSG00000196305	2462.33	2.52805	0.324891	7.78123	7.18e-15	1.28e-12	IARS1
ENSG00000213672	252.223	-2.56873	0.330423	-7.77407	7.6e-15	1.35e-12	NCKIPSD
ENSG00000142627	1128.6	-2.05712	0.264638	-7.77334	7.64e-15	1.35e-12	EPHA2
ENSG00000204713	585.061	1.94318	0.250021	7.77207	7.72e-15	1.36e-12	TRIM27
ENSG00000064012	171.026	2.87279	0.369877	7.76687	8.05e-15	1.41e-12	CASP8
ENSG00000187840	1053.52	-2.71992	0.351143	-7.7459	9.49e-15	1.65e-12	EIF4EBP1
ENSG00000166165	1155.27	-2.52918	0.326622	-7.74343	9.68e-15	1.68e-12	CKB
ENSG00000243477	110.535	-3.52002	0.455728	-7.72394	1.13e-14	1.95e-12	NAA80
ENSG00000090266	743.056	-2.32741	0.301965	-7.70755	1.28e-14	2.2e-12	NDUFB2
ENSG00000197579	207.276	3.16014	0.410053	7.70665	1.29e-14	2.21e-12	TOPORS
ENSG00000049130	2258.85	2.38451	0.309461	7.70534	1.3e-14	2.22e-12	KITLG
ENSG00000145293	778.078	1.97924	0.257242	7.69409	1.43e-14	2.41e-12	ENOPH1
ENSG00000155366	1256.91	-2.06015	0.267893	-7.69019	1.47e-14	2.47e-12	RHOC
ENSG00000155090	1104.56	2.11206	0.274685	7.68903	1.48e-14	2.48e-12	KLF10
ENSG00000198492	1355.05	2.01712	0.26268	7.67899	1.6e-14	2.67e-12	YTHDF2
ENSG00000187837	154.963	-2.79301	0.364076	-7.67151	1.7e-14	2.82e-12	H1-2
ENSG00000136522	797.489	1.78683	0.233251	7.66053	1.85e-14	3.06e-12	MRPL47
ENSG00000100600	885.459	-2.46946	0.32408	-7.61992	2.54e-14	4.17e-12	LGMN
ENSG00000155438	631.725	2.0851	0.273684	7.61864	2.56e-14	4.19e-12	NIFK
ENSG00000227097	500.756	-2.45351	0.322249	-7.6137	2.66e-14	4.33e-12	RPS28P7
ENSG00000006744	1006.21	2.14264	0.281791	7.60365	2.88e-14	4.66e-12	ELAC2
ENSG00000134333	53821.6	-1.70935	0.225025	-7.59628	3.05e-14	4.91e-12	LDHA
ENSG00000159596	376.318	2.3408	0.308409	7.58993	3.2e-14	5.13e-12	TMEM69
ENSG00000124882	1787.68	2.63869	0.347717	7.58863	3.23e-14	5.16e-12	EREG
ENSG00000176986	586.217	2.00894	0.265005	7.58076	3.44e-14	5.46e-12	SEC24C
ENSG00000103018	1739.54	1.93843	0.255804	7.57781	3.51e-14	5.56e-12	CYB5B
ENSG00000175756	290.318	-2.59305	0.342215	-7.57724	3.53e-14	5.56e-12	AURKAIP1
ENSG00000137504	334.414	2.27718	0.301151	7.5616	3.98e-14	6.24e-12	CREBZF
ENSG00000102265	1877.28	-1.81979	0.241245	-7.54333	4.58e-14	7.15e-12	TIMP1
ENSG00000196510	525.636	2.53787	0.336835	7.53446	4.9e-14	7.62e-12	ANAPC7
ENSG00000163811	1479.59	2.54432	0.337719	7.53385	4.93e-14	7.62e-12	WDR43
ENSG00000119929	629.281	1.7909	0.237776	7.53187	5e-14	7.7e-12	CUTC
ENSG00000100644	579.571	2.68372	0.356369	7.53072	5.05e-14	7.73e-12	HIF1A
ENSG00000103363	961.641	-2.44922	0.325329	-7.52845	5.13e-14	7.83e-12	ELOB
ENSG00000170889	1172.06	-2.30087	0.305849	-7.52288	5.36e-14	8.14e-12	RPS9
ENSG00000034510	19547.6	-2.31948	0.308659	-7.51468	5.7e-14	8.63e-12	TMSB10
ENSG00000171497	654.279	2.36286	0.314646	7.50959	5.93e-14	8.92e-12	PPID
ENSG00000159899	70.2297	4.35058	0.579364	7.50923	5.95e-14	8.92e-12	NPR2
ENSG00000105819	710.112	2.12709	0.283489	7.50324	6.23e-14	9.26e-12	PMPCB
ENSG00000110092	2386.85	-2.13464	0.284501	-7.50311	6.23e-14	9.26e-12	CCND1
ENSG00000173486	499.919	-2.6323	0.351755	-7.48334	7.25e-14	1.07e-11	FKBP2
ENSG00000155660	2532.93	1.90293	0.254449	7.47863	7.51e-14	1.11e-11	PDIA4
ENSG00000122359	978.458	-2.53403	0.339325	-7.46785	8.15e-14	1.19e-11	ANXA11
ENSG00000139793	531.286	2.75097	0.368377	7.46782	8.15e-14	1.19e-11	MBNL2
ENSG00000151292	468.944	3.46102	0.4638	7.46232	8.5e-14	1.24e-11	CSNK1G3
ENSG00000106588	2738.97	1.68555	0.226195	7.45176	9.21e-14	1.33e-11	PSMA2
ENSG00000135002	482.017	2.00375	0.269836	7.42579	1.12e-13	1.62e-11	RFK
ENSG00000172183	111.871	-4.03396	0.543362	-7.42408	1.14e-13	1.63e-11	ISG20
ENSG00000135387	2759.88	1.96473	0.264808	7.41943	1.18e-13	1.68e-11	CAPRIN1
ENSG00000248527	17762.8	1.57231	0.212035	7.41534	1.21e-13	1.73e-11	MTATP6P1
ENSG00000014824	684.835	2.18921	0.295321	7.41298	1.23e-13	1.75e-11	SLC30A9
ENSG00000143633	182.118	2.63956	0.356558	7.4029	1.33e-13	1.87e-11	C1orf131
ENSG00000030582	1473.77	-2.10158	0.283886	-7.4029	1.33e-13	1.87e-11	GRN
ENSG00000089335	59.2747	4.43949	0.599971	7.39951	1.37e-13	1.92e-11	ZNF302
ENSG00000169020	902.462	-1.97474	0.267137	-7.39224	1.44e-13	2.01e-11	ATP5ME
ENSG00000170144	1408.88	2.1087	0.285592	7.38362	1.54e-13	2.14e-11	HNRNPA3
ENSG00000117505	886.878	1.8863	0.255734	7.376	1.63e-13	2.26e-11	DR1
ENSG00000107789	278.487	2.37546	0.32249	7.36599	1.76e-13	2.42e-11	MINPP1
ENSG00000180263	211.147	-3.84546	0.522589	-7.35847	1.86e-13	2.55e-11	FGD6
ENSG00000183087	394.22	-3.21737	0.437675	-7.35105	1.97e-13	2.69e-11	GAS6
ENSG00000057608	1306.88	2.09677	0.285436	7.34585	2.04e-13	2.79e-11	GDI2
ENSG00000104325	411.783	2.5212	0.3439	7.33119	2.28e-13	3.1e-11	DECR1
ENSG00000174173	516.084	2.15823	0.294498	7.32849	2.33e-13	3.15e-11	TRMT10C
ENSG00000104419	1974.14	-6.41428	0.876457	-7.31841	2.51e-13	3.38e-11	NDRG1
ENSG00000196968	286.265	-2.38679	0.326238	-7.31612	2.55e-13	3.42e-11	FUT11
ENSG00000182795	109.89	-3.50116	0.478859	-7.31146	2.64e-13	3.53e-11	C1orf116
ENSG00000116237	1149.68	1.8242	0.249564	7.30955	2.68e-13	3.57e-11	ICMT
ENSG00000101871	387.798	2.81504	0.386052	7.29187	3.06e-13	4.05e-11	MID1
ENSG00000105220	11850.5	-1.95433	0.268167	-7.28775	3.15e-13	4.16e-11	GPI
ENSG00000184205	143.066	-3.43029	0.470906	-7.28443	3.23e-13	4.25e-11	TSPYL2
ENSG00000185418	76.8868	3.79299	0.521347	7.27536	3.45e-13	4.53e-11	TARS3
ENSG00000228589	150.526	10.8229	1.48806	7.27322	3.51e-13	4.58e-11	SPCS2P4
ENSG00000180304	777.765	-1.68913	0.232332	-7.27035	3.59e-13	4.66e-11	OAZ2
ENSG00000277161	163.459	3.00697	0.414571	7.2532	4.07e-13	5.25e-11	PIGW
ENSG00000100528	1413.95	1.9886	0.274414	7.24672	4.27e-13	5.49e-11	CNIH1
ENSG00000169490	465.43	2.37647	0.328383	7.23688	4.59e-13	5.88e-11	TM2D2
ENSG00000179335	778.074	-2.38851	0.330371	-7.22976	4.84e-13	6.17e-11	CLK3
ENSG00000148943	427.574	2.59494	0.359285	7.22252	5.1e-13	6.49e-11	LIN7C
ENSG00000055044	1755.68	1.72698	0.239134	7.22181	5.13e-13	6.5e-11	NOP58
ENSG00000042493	1178.01	-2.5141	0.348348	-7.21721	5.31e-13	6.7e-11	CAPG
ENSG00000099889	115.93	-3.14495	0.436149	-7.21071	5.57e-13	7e-11	ARVCF
ENSG00000100243	453.01	-2.19831	0.30494	-7.20899	5.64e-13	7.06e-11	CYB5R3
ENSG00000153113	853.136	-1.76049	0.245228	-7.17899	7.02e-13	8.74e-11	CAST
ENSG00000109133	524.507	2.06714	0.287973	7.17826	7.06e-13	8.75e-11	TMEM33
ENSG00000177485	134.317	2.89038	0.402732	7.17693	7.13e-13	8.8e-11	ZBTB33
ENSG00000122566	9750.32	1.62731	0.226956	7.17015	7.49e-13	9.22e-11	HNRNPA2B1
ENSG00000179085	137.312	-2.64948	0.370002	-7.16072	8.03e-13	9.84e-11	DPM3
ENSG00000115268	4903.21	-2.33252	0.325885	-7.15748	8.22e-13	1e-10	RPS15
ENSG00000113460	966.202	2.11203	0.295243	7.15353	8.46e-13	1.03e-10	BRIX1
ENSG00000105640	5534.2	-2.43949	0.341211	-7.14952	8.71e-13	1.06e-10	RPL18A
ENSG00000142089	4522.77	-2.03145	0.284293	-7.14563	8.96e-13	1.08e-10	IFITM3
ENSG00000188186	864.622	-1.72261	0.242113	-7.11491	1.12e-12	1.35e-10	LAMTOR4
ENSG00000174917	257.682	-2.3462	0.330003	-7.10963	1.16e-12	1.4e-10	MICOS13
ENSG00000175197	1188.43	-2.03034	0.285676	-7.10715	1.18e-12	1.42e-10	DDIT3
ENSG00000035141	770.37	1.6847	0.237326	7.09867	1.26e-12	1.5e-10	FAM136A
ENSG00000128016	802.261	-1.91325	0.269565	-7.09755	1.27e-12	1.51e-10	ZFP36
ENSG00000107984	2003.09	1.75612	0.247507	7.09525	1.29e-12	1.53e-10	DKK1
ENSG00000089006	824.392	1.87161	0.264129	7.08597	1.38e-12	1.63e-10	SNX5
ENSG00000083635	154.65	2.54397	0.359076	7.08478	1.39e-12	1.64e-10	NUFIP1
ENSG00000099624	1103.39	-2.56102	0.362175	-7.07123	1.54e-12	1.8e-10	ATP5F1D
ENSG00000114023	2445.27	-2.15851	0.305504	-7.06541	1.6e-12	1.87e-10	FAM162A
ENSG00000082516	343.626	2.7436	0.388599	7.06025	1.66e-12	1.93e-10	GEMIN5
ENSG00000119523	326.834	2.4996	0.354329	7.05446	1.73e-12	2.01e-10	ALG2
ENSG00000117650	368.081	2.25731	0.320013	7.05381	1.74e-12	2.01e-10	NEK2
ENSG00000101457	942.187	-2.17863	0.30889	-7.0531	1.75e-12	2.02e-10	DNTTIP1
ENSG00000159388	115.165	-3.41152	0.484091	-7.04727	1.82e-12	2.09e-10	BTG2
ENSG00000105669	509.888	-2.3662	0.336078	-7.04063	1.91e-12	2.19e-10	COPE
ENSG00000172757	9859.53	-1.97526	0.28061	-7.03918	1.93e-12	2.21e-10	CFL1
ENSG00000177917	484.868	2.40699	0.342065	7.03663	1.97e-12	2.24e-10	ARL6IP6
ENSG00000102030	429.205	-2.50358	0.35617	-7.02918	2.08e-12	2.35e-10	NAA10
ENSG00000108107	1530.64	-1.92782	0.274466	-7.02387	2.16e-12	2.44e-10	RPL28
ENSG00000187522	234.197	2.30576	0.328332	7.02264	2.18e-12	2.45e-10	HSPA14
ENSG00000112245	1030.52	2.37102	0.337659	7.02192	2.19e-12	2.46e-10	PTP4A1
ENSG00000119965	176.879	2.54995	0.363365	7.01759	2.26e-12	2.52e-10	C10orf88
ENSG00000163444	748.083	1.98856	0.283522	7.01376	2.32e-12	2.58e-10	TMEM183A
ENSG00000102910	399.789	2.05525	0.293032	7.01374	2.32e-12	2.58e-10	LONP2
ENSG00000131263	354.452	2.36336	0.337345	7.00578	2.46e-12	2.72e-10	RLIM
ENSG00000150768	447.412	2.2191	0.316919	7.00209	2.52e-12	2.78e-10	DLAT
ENSG00000135441	185.875	-2.53843	0.362588	-7.00087	2.54e-12	2.8e-10	BLOC1S1
ENSG00000091317	850.405	2.13504	0.305408	6.99079	2.73e-12	2.99e-10	CMTM6
ENSG00000128595	1318.33	2.38744	0.341663	6.9877	2.79e-12	3.05e-10	CALU
ENSG00000241506	311.338	34.1357	4.88838	6.98302	2.89e-12	3.13e-10	PSMC1P1
ENSG00000119912	680.43	2.20883	0.316324	6.98281	2.89e-12	3.13e-10	IDE
ENSG00000140451	124.164	3.5859	0.513971	6.97685	3.02e-12	3.26e-10	PIF1
ENSG00000072818	64.7318	-5.88117	0.84389	-6.96912	3.19e-12	3.43e-10	ACAP1
ENSG00000145740	443.164	2.41856	0.347226	6.96537	3.28e-12	3.51e-10	SLC30A5
ENSG00000175792	1364.8	1.92495	0.276449	6.96313	3.33e-12	3.56e-10	RUVBL1
ENSG00000145736	383.212	2.33047	0.334848	6.9598	3.41e-12	3.63e-10	GTF2H2
ENSG00000156853	119.111	2.79672	0.401908	6.9586	3.44e-12	3.65e-10	ZNF689
ENSG00000143162	538.816	2.03653	0.293082	6.94866	3.69e-12	3.91e-10	CREG1
ENSG00000141738	144.065	-3.53309	0.508667	-6.94578	3.76e-12	3.98e-10	GRB7
ENSG00000134574	913.102	-2.12924	0.307357	-6.92757	4.28e-12	4.51e-10	DDB2
ENSG00000005448	1746.86	-2.30266	0.332422	-6.92694	4.3e-12	4.51e-10	WDR54
ENSG00000124532	410.719	2.32629	0.335883	6.9259	4.33e-12	4.53e-10	MRS2
ENSG00000103507	160.909	-2.67169	0.385923	-6.92284	4.43e-12	4.62e-10	BCKDK
ENSG00000215251	244.594	2.39629	0.346219	6.92132	4.47e-12	4.65e-10	FASTKD5
ENSG00000132768	287.288	2.38571	0.345237	6.91034	4.84e-12	5.01e-10	DPH2
ENSG00000119820	413.702	2.01928	0.292319	6.90781	4.92e-12	5.09e-10	YIPF4
ENSG00000124145	1098.56	-1.79598	0.260486	-6.89473	5.4e-12	5.56e-10	SDC4
ENSG00000163002	286.969	2.89309	0.41973	6.89273	5.47e-12	5.63e-10	NUP35
ENSG00000196230	8918.26	1.60283	0.232575	6.89167	5.51e-12	5.65e-10	TUBB
ENSG00000138764	123.054	-3.52858	0.512047	-6.89112	5.54e-12	5.66e-10	CCNG2
ENSG00000064726	435.282	2.34487	0.340583	6.88487	5.78e-12	5.89e-10	BTBD1
ENSG00000119899	262.89	1.95115	0.283926	6.87203	6.33e-12	6.43e-10	SLC17A5
ENSG00000160410	398.807	-2.97841	0.433577	-6.86939	6.45e-12	6.53e-10	SHKBP1
ENSG00000198642	345.648	2.35116	0.342664	6.86143	6.82e-12	6.88e-10	KLHL9
ENSG00000111371	1182.51	2.18144	0.3188	6.84267	7.77e-12	7.83e-10	SLC38A1
ENSG00000054148	721.268	-2.4285	0.355006	-6.84072	7.88e-12	7.91e-10	PHPT1
ENSG00000187193	678.59	-2.0748	0.303368	-6.83924	7.96e-12	7.97e-10	MT1X
ENSG00000197061	602.357	-2.49884	0.36565	-6.83397	8.26e-12	8.24e-10	H4C3
ENSG00000076641	89.8176	-5.66661	0.829383	-6.83231	8.36e-12	8.31e-10	PAG1
ENSG00000092140	203.333	3.37683	0.494346	6.8309	8.44e-12	8.37e-10	G2E3
ENSG00000178950	375.31	-2.57496	0.377623	-6.81885	9.18e-12	9.08e-10	GAK
ENSG00000176155	211.94	-3.07694	0.451332	-6.81746	9.27e-12	9.14e-10	CCDC57
ENSG00000138668	1203.3	1.52734	0.224511	6.80295	1.02e-11	1.01e-09	HNRNPD
ENSG00000110047	212.728	-2.43332	0.358173	-6.79368	1.09e-11	1.07e-09	EHD1
ENSG00000115457	177.842	-4.71987	0.694919	-6.79198	1.11e-11	1.08e-09	IGFBP2
ENSG00000137955	864.745	2.10714	0.310715	6.78158	1.19e-11	1.16e-09	RABGGTB
ENSG00000120889	771.488	-1.82328	0.269104	-6.77535	1.24e-11	1.21e-09	TNFRSF10B
ENSG00000105486	511.629	-2.73061	0.403347	-6.76989	1.29e-11	1.25e-09	LIG1
ENSG00000172269	375.3	1.98539	0.293419	6.76639	1.32e-11	1.28e-09	DPAGT1
ENSG00000166851	504.452	1.90663	0.281878	6.764	1.34e-11	1.29e-09	PLK1
ENSG00000118496	78.2086	3.87609	0.573194	6.76226	1.36e-11	1.31e-09	FBXO30
ENSG00000136444	552.768	2.23639	0.330955	6.75738	1.41e-11	1.35e-09	RSAD1
ENSG00000206503	2509.24	-1.7782	0.263357	-6.75203	1.46e-11	1.39e-09	HLA-A
ENSG00000198176	886.857	-1.69209	0.250964	-6.74237	1.56e-11	1.49e-09	TFDP1
ENSG00000198763	93498.9	1.85085	0.274683	6.73814	1.6e-11	1.53e-09	MT-ND2
ENSG00000102753	412.877	2.40093	0.356827	6.72855	1.71e-11	1.63e-09	KPNA3
ENSG00000153048	280.833	-3.80836	0.566276	-6.72528	1.75e-11	1.65e-09	CARHSP1
ENSG00000104412	296.898	2.24308	0.333537	6.72512	1.75e-11	1.65e-09	EMC2
ENSG00000178988	343.758	2.06679	0.307429	6.7228	1.78e-11	1.68e-09	MRFAP1L1
ENSG00000173548	79.783	-4.43582	0.660319	-6.71768	1.85e-11	1.73e-09	SNX33
ENSG00000083720	440.526	2.31176	0.344242	6.71552	1.87e-11	1.75e-09	OXCT1
ENSG00000135046	4131.25	2.0164	0.30026	6.7155	1.87e-11	1.75e-09	ANXA1
ENSG00000172922	240.887	-3.09499	0.461176	-6.71107	1.93e-11	1.8e-09	RNASEH2C
ENSG00000153140	432.641	2.03194	0.302854	6.7093	1.96e-11	1.81e-09	CETN3
ENSG00000147140	3313.98	1.9582	0.292083	6.70426	2.02e-11	1.87e-09	NONO
ENSG00000139233	854.043	1.86971	0.279294	6.69442	2.17e-11	2e-09	LLPH
ENSG00000106366	335.655	-2.11783	0.316596	-6.6894	2.24e-11	2.06e-09	SERPINE1
ENSG00000097033	476.198	1.92595	0.287984	6.68771	2.27e-11	2.08e-09	SH3GLB1
ENSG00000012174	198.668	2.58501	0.386544	6.68749	2.27e-11	2.08e-09	MBTPS2
ENSG00000135763	172.493	2.80411	0.419847	6.67889	2.41e-11	2.2e-09	URB2
ENSG00000035499	387.73	2.22334	0.33297	6.67731	2.43e-11	2.22e-09	DEPDC1B
ENSG00000224831	79.0613	10.7224	1.60713	6.67177	2.53e-11	2.3e-09	TMEM183B
ENSG00000148671	820.486	-1.7858	0.267822	-6.66788	2.6e-11	2.35e-09	ADIRF
ENSG00000167447	241.829	2.58928	0.388484	6.66509	2.65e-11	2.39e-09	SMG8
ENSG00000123975	2094.07	1.37562	0.206415	6.66434	2.66e-11	2.4e-09	CKS2
ENSG00000115524	2173.8	2.28281	0.342607	6.66305	2.68e-11	2.41e-09	SF3B1
ENSG00000172172	2235.21	1.7059	0.256436	6.65234	2.88e-11	2.59e-09	MRPL13
ENSG00000202198	84.0411	-5.8485	0.87961	-6.64898	2.95e-11	2.64e-09	7SK
ENSG00000269343	81.2335	3.35394	0.504465	6.64851	2.96e-11	2.64e-09	ZNF587B
ENSG00000165506	172.934	2.32579	0.350382	6.63786	3.18e-11	2.83e-09	DNAAF2
ENSG00000099977	1473.44	-2.73821	0.412566	-6.63703	3.2e-11	2.84e-09	DDT
ENSG00000143847	87.5682	-5.62945	0.848525	-6.6344	3.26e-11	2.88e-09	PPFIA4
ENSG00000154122	179.366	-3.52586	0.533016	-6.61492	3.72e-11	3.28e-09	ANKH
ENSG00000072778	887.979	-1.87073	0.282882	-6.61312	3.76e-11	3.31e-09	ACADVL
ENSG00000164251	1634.6	1.95012	0.294915	6.61248	3.78e-11	3.32e-09	F2RL1
ENSG00000205544	292.526	-2.60818	0.394487	-6.61157	3.8e-11	3.33e-09	TMEM256
ENSG00000151657	156.595	3.03528	0.459197	6.60997	3.84e-11	3.36e-09	KIN
ENSG00000188643	1412.29	-1.95274	0.295726	-6.60321	4.02e-11	3.51e-09	S100A16
ENSG00000165832	412.597	2.87226	0.43501	6.60274	4.04e-11	3.51e-09	TRUB1
ENSG00000168883	1040.86	1.37195	0.207894	6.59929	4.13e-11	3.58e-09	USP39
ENSG00000122565	1897.78	1.81576	0.275386	6.59351	4.3e-11	3.71e-09	CBX3
ENSG00000143149	647.004	2.02434	0.307265	6.58825	4.45e-11	3.84e-09	ALDH9A1
ENSG00000149089	315.115	1.91415	0.290677	6.58515	4.54e-11	3.91e-09	APIP
ENSG00000187079	308.91	2.48594	0.377733	6.58122	4.67e-11	3.99e-09	TEAD1
ENSG00000172340	444.908	1.92035	0.291851	6.5799	4.71e-11	4.02e-09	SUCLG2
ENSG00000168071	123.056	-2.85786	0.434417	-6.57862	4.75e-11	4.04e-09	CCDC88B
ENSG00000171703	75.1714	-4.93354	0.75068	-6.5721	4.96e-11	4.22e-09	TCEA2
ENSG00000180817	2616.73	1.28923	0.196364	6.56554	5.18e-11	4.39e-09	PPA1
ENSG00000176340	1362.66	-2.10259	0.320313	-6.56418	5.23e-11	4.42e-09	COX8A
ENSG00000037474	590.548	1.77735	0.271037	6.55759	5.47e-11	4.61e-09	NSUN2
ENSG00000109971	9634.33	2.11358	0.322444	6.55488	5.57e-11	4.69e-09	HSPA8
ENSG00000182154	329.027	-2.83962	0.43355	-6.5497	5.77e-11	4.84e-09	MRPL41
ENSG00000005893	568.838	2.62175	0.40032	6.54913	5.79e-11	4.85e-09	LAMP2
ENSG00000204536	169.946	-2.40529	0.367426	-6.54634	5.9e-11	4.93e-09	CCHCR1
ENSG00000054267	442.72	2.45793	0.375652	6.54311	6.03e-11	5.02e-09	ARID4B
ENSG00000116679	821.266	1.98348	0.303362	6.53831	6.22e-11	5.17e-09	IVNS1ABP
ENSG00000177106	244.598	-2.65053	0.405558	-6.53552	6.34e-11	5.26e-09	EPS8L2
ENSG00000137878	70.8062	3.66128	0.560356	6.53384	6.41e-11	5.29e-09	GCOM1
ENSG00000222041	486.05	-2.2092	0.33812	-6.53378	6.41e-11	5.29e-09	CYTOR
ENSG00000171161	187.126	-3.1744	0.486133	-6.52991	6.58e-11	5.42e-09	ZNF672
ENSG00000101161	595.41	1.82306	0.279224	6.52902	6.62e-11	5.44e-09	PRPF6
ENSG00000106638	331.74	2.04668	0.313514	6.52821	6.66e-11	5.45e-09	TBL2
ENSG00000006007	482.291	1.96523	0.301076	6.52736	6.69e-11	5.47e-09	GDE1
ENSG00000147804	574.832	-2.13505	0.327113	-6.52694	6.71e-11	5.47e-09	SLC39A4
ENSG00000130826	1047.14	1.48561	0.22788	6.51927	7.06e-11	5.75e-09	DKC1
ENSG00000187514	13912.5	-1.42764	0.219227	-6.51212	7.41e-11	6.01e-09	PTMA
ENSG00000183828	184.776	-2.83575	0.435529	-6.51104	7.46e-11	6.04e-09	NUDT14
ENSG00000111144	1235.82	1.77278	0.272318	6.50995	7.52e-11	6.06e-09	LTA4H
ENSG00000143815	899.494	2.0445	0.314064	6.50982	7.52e-11	6.06e-09	LBR
ENSG00000169359	170.291	2.53232	0.389039	6.50916	7.56e-11	6.08e-09	SLC33A1
ENSG00000100523	317.318	2.97794	0.458075	6.50098	7.98e-11	6.4e-09	DDHD1
ENSG00000130748	219.004	-2.68968	0.413967	-6.49733	8.18e-11	6.54e-09	TMEM160
ENSG00000198331	215.286	2.50494	0.386309	6.48427	8.92e-11	7.12e-09	HYLS1
ENSG00000253719	746.244	2.12358	0.327542	6.48338	8.97e-11	7.14e-09	ATXN7L3B
ENSG00000110075	509.441	2.03486	0.313885	6.48281	9e-11	7.15e-09	PPP6R3
ENSG00000144028	1424.26	2.03587	0.314113	6.48132	9.09e-11	7.21e-09	SNRNP200
ENSG00000125630	565.383	2.42455	0.374263	6.47821	9.28e-11	7.34e-09	POLR1B
ENSG00000084092	383.568	1.89549	0.29267	6.47654	9.39e-11	7.41e-09	NOA1
ENSG00000111875	232.067	3.23701	0.500274	6.47047	9.77e-11	7.69e-09	ASF1A
ENSG00000135900	449.16	1.78865	0.276526	6.46828	9.91e-11	7.79e-09	MRPL44
ENSG00000161010	568.802	-2.75327	0.425777	-6.46645	1e-10	7.86e-09	MRNIP
ENSG00000278053	347.113	2.42647	0.375581	6.46057	1.04e-10	8.16e-09	DDX52
ENSG00000224877	562.413	-2.88916	0.447574	-6.45517	1.08e-10	8.43e-09	NDUFAF8
ENSG00000213689	142.819	-2.67761	0.415276	-6.44779	1.13e-10	8.83e-09	TREX1
ENSG00000083444	3407.03	-1.57997	0.245075	-6.44689	1.14e-10	8.87e-09	PLOD1
ENSG00000141644	230.637	-2.3419	0.363413	-6.44419	1.16e-10	9.01e-09	MBD1
ENSG00000128510	932.698	-1.93406	0.300808	-6.42955	1.28e-10	9.9e-09	CPA4
ENSG00000162702	166.658	2.2926	0.356956	6.42264	1.34e-10	1.03e-08	ZNF281
ENSG00000198832	301.198	-2.34237	0.364875	-6.41965	1.37e-10	1.05e-08	SELENOM
ENSG00000155463	949.893	1.74618	0.27286	6.39956	1.56e-10	1.2e-08	OXA1L
ENSG00000013503	105.374	2.98866	0.467186	6.39714	1.58e-10	1.21e-08	POLR3B
ENSG00000142733	86.9217	-3.51642	0.552368	-6.36608	1.94e-10	1.48e-08	MAP3K6
ENSG00000132603	687.021	2.0575	0.323455	6.361	2e-10	1.53e-08	NIP7
ENSG00000087586	627.696	2.26398	0.356003	6.35945	2.02e-10	1.54e-08	AURKA
ENSG00000060656	206.638	-2.61843	0.411998	-6.35544	2.08e-10	1.58e-08	PTPRU
ENSG00000137440	116.297	3.10394	0.488988	6.34768	2.19e-10	1.66e-08	FGFBP1
ENSG00000089048	406.506	2.01839	0.318129	6.34456	2.23e-10	1.69e-08	ESF1
ENSG00000183011	377.129	-2.51976	0.397307	-6.34208	2.27e-10	1.71e-08	NAA38
ENSG00000121966	63.6459	-5.67514	0.895061	-6.3405	2.29e-10	1.72e-08	CXCR4
ENSG00000139684	2157.82	1.91358	0.301919	6.33806	2.33e-10	1.74e-08	ESD
ENSG00000066322	367.145	-2.37286	0.374388	-6.33797	2.33e-10	1.74e-08	ELOVL1
ENSG00000126878	120.989	-2.88004	0.454539	-6.33618	2.36e-10	1.76e-08	AIF1L
ENSG00000130731	393.008	-2.40788	0.380134	-6.33429	2.38e-10	1.78e-08	METTL26
ENSG00000164168	234.549	3.14768	0.497288	6.32969	2.46e-10	1.83e-08	TMEM184C
ENSG00000248098	157.047	-2.86472	0.452679	-6.32838	2.48e-10	1.84e-08	BCKDHA
ENSG00000239264	749.606	-1.66627	0.263334	-6.32761	2.49e-10	1.85e-08	TXNDC5
ENSG00000004059	767.39	-2.65894	0.420411	-6.32461	2.54e-10	1.88e-08	ARF5
ENSG00000124784	281	2.17612	0.34427	6.32097	2.6e-10	1.92e-08	RIOK1
ENSG00000164647	294.045	2.01187	0.31832	6.32026	2.61e-10	1.92e-08	STEAP1
ENSG00000247095	104.417	-4.16907	0.659775	-6.31893	2.63e-10	1.94e-08	MIR210HG
ENSG00000110492	297.825	-1.96797	0.311599	-6.31572	2.69e-10	1.97e-08	MDK
ENSG00000160783	379.882	-2.11117	0.334492	-6.31159	2.76e-10	2.02e-08	PMF1
ENSG00000127540	1386.32	-2.17037	0.344061	-6.3081	2.82e-10	2.06e-08	UQCR11
ENSG00000116791	378.752	2.52911	0.401096	6.3055	2.87e-10	2.09e-08	CRYZ
ENSG00000099849	450.398	-2.35024	0.372919	-6.30226	2.93e-10	2.13e-08	RASSF7
ENSG00000139842	777.823	2.34316	0.371906	6.30041	2.97e-10	2.15e-08	CUL4A
ENSG00000163235	438.416	-2.24868	0.357078	-6.29744	3.03e-10	2.19e-08	TGFA
ENSG00000148187	754.785	2.05758	0.326956	6.29313	3.11e-10	2.25e-08	MRRF
ENSG00000085415	602.092	1.74067	0.276725	6.29026	3.17e-10	2.29e-08	SEH1L
ENSG00000142634	191.543	-2.27034	0.360949	-6.28992	3.18e-10	2.29e-08	EFHD2
ENSG00000132481	177.925	-2.71152	0.431771	-6.27998	3.39e-10	2.43e-08	TRIM47
ENSG00000244187	339.263	-1.73304	0.276221	-6.27412	3.52e-10	2.52e-08	TMEM141
ENSG00000112029	348.96	1.89547	0.302301	6.27012	3.61e-10	2.58e-08	FBXO5
ENSG00000177600	4512.73	-2.25886	0.360426	-6.2672	3.68e-10	2.62e-08	RPLP2
ENSG00000011260	866.464	1.66463	0.265661	6.26599	3.7e-10	2.63e-08	UTP18
ENSG00000145494	780.088	-2.50941	0.40063	-6.26366	3.76e-10	2.67e-08	NDUFS6
ENSG00000101856	999.252	1.59881	0.255558	6.25615	3.95e-10	2.79e-08	PGRMC1
ENSG00000154917	42.7051	-4.04906	0.647245	-6.25584	3.95e-10	2.79e-08	RAB6B
ENSG00000140264	3190.41	-1.86364	0.29791	-6.25572	3.96e-10	2.79e-08	SERF2
ENSG00000184203	669.884	3.41393	0.546477	6.24716	4.18e-10	2.93e-08	PPP1R2
ENSG00000070476	132.035	-2.7084	0.433571	-6.24673	4.19e-10	2.94e-08	ZXDC
ENSG00000136942	3559.89	-1.95835	0.313571	-6.24534	4.23e-10	2.96e-08	RPL35
ENSG00000215252	473.065	-1.83348	0.293735	-6.24194	4.32e-10	3.02e-08	GOLGA8B
ENSG00000174695	1032.06	1.4706	0.235625	6.24127	4.34e-10	3.02e-08	TMEM167A
ENSG00000138802	385.818	1.98358	0.317857	6.24049	4.36e-10	3.03e-08	SEC24B
ENSG00000179041	160.588	2.83425	0.454464	6.23647	4.48e-10	3.1e-08	RRS1
ENSG00000113838	189.937	2.26254	0.362802	6.2363	4.48e-10	3.1e-08	TBCCD1
ENSG00000134684	1757.19	1.54901	0.248447	6.23477	4.52e-10	3.13e-08	YARS1
ENSG00000099783	2655.96	1.56223	0.250602	6.23392	4.55e-10	3.14e-08	HNRNPM
ENSG00000137700	370.17	-1.8562	0.297788	-6.23331	4.57e-10	3.14e-08	SLC37A4
ENSG00000135018	571.078	2.08738	0.33492	6.23245	4.59e-10	3.15e-08	UBQLN1
ENSG00000100225	757.167	1.46049	0.234393	6.23094	4.64e-10	3.18e-08	FBXO7
ENSG00000165732	973.792	1.8599	0.298711	6.22641	4.77e-10	3.26e-08	DDX21
ENSG00000084234	1985.98	-1.76129	0.283075	-6.22197	4.91e-10	3.35e-08	APLP2
ENSG00000272196	121.345	-4.56442	0.734082	-6.21787	5.04e-10	3.43e-08	H2AC19
ENSG00000099821	586.043	-2.05884	0.33155	-6.20974	5.31e-10	3.6e-08	POLRMT
ENSG00000065911	3586.38	1.67595	0.269948	6.20841	5.35e-10	3.62e-08	MTHFD2
ENSG00000119986	468.434	-2.01462	0.324515	-6.2081	5.36e-10	3.62e-08	AVPI1
ENSG00000139921	889.966	1.89359	0.305225	6.20392	5.51e-10	3.71e-08	TMX1
ENSG00000105011	218.451	-2.05391	0.331184	-6.20171	5.59e-10	3.76e-08	ASF1B
ENSG00000135972	542.054	1.80216	0.290892	6.19528	5.82e-10	3.91e-08	MRPS9
ENSG00000198912	336.254	1.82915	0.296249	6.17434	6.64e-10	4.45e-08	C1orf174
ENSG00000105668	55.9816	-3.86106	0.625507	-6.17269	6.71e-10	4.49e-08	UPK1A
ENSG00000205809	90.0854	3.19768	0.518251	6.17014	6.82e-10	4.56e-08	KLRC2
ENSG00000182810	141.3	2.88142	0.467143	6.16817	6.91e-10	4.6e-08	DDX28
ENSG00000089022	212.343	2.61396	0.424067	6.16403	7.09e-10	4.72e-08	MAPKAPK5
ENSG00000197822	557.018	1.86242	0.302285	6.16114	7.22e-10	4.8e-08	OCLN
ENSG00000051108	898.101	1.41953	0.230503	6.1584	7.35e-10	4.86e-08	HERPUD1
ENSG00000163807	223.953	2.80652	0.455731	6.15828	7.35e-10	4.86e-08	KIAA1143
ENSG00000137135	338.394	2.41211	0.392047	6.15259	7.62e-10	5.03e-08	ARHGEF39
ENSG00000078269	146.136	-2.89997	0.471517	-6.15029	7.73e-10	5.09e-08	SYNJ2
ENSG00000185022	85.7528	-3.80835	0.619278	-6.14967	7.76e-10	5.1e-08	MAFF
ENSG00000132623	180.039	2.02211	0.329133	6.14375	8.06e-10	5.28e-08	ANKEF1
ENSG00000174903	384.599	-2.04037	0.332168	-6.14259	8.12e-10	5.31e-08	RAB1B
ENSG00000101216	116.804	-2.67185	0.435136	-6.14028	8.24e-10	5.38e-08	GMEB2
ENSG00000159399	1102.74	-1.90794	0.31075	-6.13979	8.26e-10	5.38e-08	HK2
ENSG00000068120	347.818	-2.19768	0.358203	-6.13529	8.5e-10	5.53e-08	COASY
ENSG00000143217	107.373	-3.46272	0.564423	-6.13497	8.52e-10	5.53e-08	NECTIN4
ENSG00000213593	1151.52	1.5404	0.251337	6.12883	8.85e-10	5.72e-08	TMX2
ENSG00000174886	816.01	-2.38601	0.389375	-6.12779	8.91e-10	5.75e-08	NDUFA11
ENSG00000136159	591.41	1.49257	0.243733	6.12377	9.14e-10	5.89e-08	NUDT15
ENSG00000167397	1223.07	-2.09899	0.342909	-6.12114	9.29e-10	5.97e-08	VKORC1
ENSG00000147669	1308.2	1.43196	0.233962	6.12047	9.33e-10	5.99e-08	POLR2K
ENSG00000156502	311.081	1.86393	0.304594	6.11939	9.39e-10	6.02e-08	SUPV3L1
ENSG00000214026	517.321	-3.58352	0.586318	-6.11191	9.84e-10	6.29e-08	MRPL23
ENSG00000152332	557.564	1.8382	0.301263	6.10164	1.05e-09	6.7e-08	UHMK1
ENSG00000084733	1387.25	1.69755	0.278354	6.09852	1.07e-09	6.81e-08	RAB10
ENSG00000180346	87.6393	2.95353	0.48432	6.09831	1.07e-09	6.81e-08	TIGD2
ENSG00000104960	349.83	-2.38998	0.392196	-6.09383	1.1e-09	7e-08	PTOV1
ENSG00000055163	491.715	-2.01351	0.330497	-6.09238	1.11e-09	7.05e-08	CYFIP2
ENSG00000133393	565.061	1.68172	0.27608	6.09141	1.12e-09	7.08e-08	CEP20
ENSG00000255561	41.5354	4.97129	0.816362	6.08956	1.13e-09	7.14e-08	FDXACB1
ENSG00000166734	613.044	1.94717	0.319817	6.08839	1.14e-09	7.18e-08	GOLM2
ENSG00000139354	109.283	3.88532	0.638465	6.08541	1.16e-09	7.31e-08	GAS2L3
ENSG00000080845	92.2967	-3.62328	0.595563	-6.08379	1.17e-09	7.35e-08	DLGAP4
ENSG00000104312	331.099	1.76514	0.290139	6.08378	1.17e-09	7.35e-08	RIPK2
ENSG00000117479	151.254	3.24937	0.534412	6.08027	1.2e-09	7.5e-08	SLC19A2
ENSG00000153187	1889.16	1.59449	0.262413	6.07628	1.23e-09	7.68e-08	HNRNPU
ENSG00000220205	186.789	-2.3829	0.392482	-6.07136	1.27e-09	7.9e-08	VAMP2
ENSG00000121022	1490.23	1.83578	0.302613	6.06642	1.31e-09	8.13e-08	COPS5
ENSG00000111641	744.971	1.68946	0.27852	6.06586	1.31e-09	8.15e-08	NOP2
ENSG00000112984	489.269	2.13052	0.351947	6.05352	1.42e-09	8.77e-08	KIF20A
ENSG00000157837	189.92	-2.70981	0.447762	-6.0519	1.43e-09	8.83e-08	SPPL3
ENSG00000115233	2289.88	1.45575	0.240562	6.05146	1.44e-09	8.83e-08	PSMD14
ENSG00000142875	661.53	2.17437	0.359316	6.05142	1.44e-09	8.83e-08	PRKACB
ENSG00000144231	608.805	1.39845	0.231228	6.04794	1.47e-09	9.01e-08	POLR2D
ENSG00000182809	194.11	-2.49385	0.412475	-6.04605	1.48e-09	9.1e-08	CRIP2
ENSG00000109321	4347.91	-1.47397	0.243873	-6.04402	1.5e-09	9.2e-08	AREG
ENSG00000175634	152.466	-2.58872	0.429365	-6.02918	1.65e-09	1.01e-07	RPS6KB2
ENSG00000149100	2149.76	1.39268	0.231232	6.02287	1.71e-09	1.04e-07	EIF3M
ENSG00000163516	500.238	-2.14147	0.355796	-6.01883	1.76e-09	1.07e-07	ANKZF1
ENSG00000179262	471.395	-1.90575	0.316667	-6.01816	1.76e-09	1.07e-07	RAD23A
ENSG00000146247	476.062	1.9116	0.317714	6.01673	1.78e-09	1.08e-07	PHIP
ENSG00000100242	144.157	-3.1312	0.520721	-6.0132	1.82e-09	1.1e-07	SUN2
ENSG00000210151	197.921	-2.65473	0.441576	-6.01196	1.83e-09	1.11e-07	MT-TS1
ENSG00000108828	679.163	-1.77156	0.294692	-6.01156	1.84e-09	1.11e-07	VAT1
ENSG00000187325	214.838	3.02789	0.503781	6.01032	1.85e-09	1.12e-07	TAF9B
ENSG00000156697	105.78	2.55798	0.425741	6.00829	1.87e-09	1.13e-07	UTP14A
ENSG00000102038	302.012	2.15973	0.359535	6.00703	1.89e-09	1.13e-07	SMARCA1
ENSG00000168488	343.94	-2.01336	0.335651	-5.99838	1.99e-09	1.19e-07	ATXN2L
ENSG00000179562	245.632	2.22633	0.371276	5.99643	2.02e-09	1.21e-07	GCC1
ENSG00000140995	899.403	-2.18616	0.364886	-5.99136	2.08e-09	1.24e-07	DEF8
ENSG00000124217	93.6085	3.01431	0.504229	5.97805	2.26e-09	1.34e-07	MOCS3
ENSG00000075426	231.155	-2.25242	0.376785	-5.97801	2.26e-09	1.34e-07	FOSL2
ENSG00000183336	201.311	-2.7271	0.456798	-5.97003	2.37e-09	1.41e-07	BOLA2
ENSG00000092199	11060.9	1.69117	0.283416	5.9671	2.42e-09	1.43e-07	HNRNPC
ENSG00000112031	297.684	1.92213	0.322382	5.96227	2.49e-09	1.47e-07	MTRF1L
ENSG00000167136	69.4863	-4.80521	0.805982	-5.96193	2.49e-09	1.47e-07	ENDOG
ENSG00000255717	1165.16	1.88443	0.316164	5.9603	2.52e-09	1.49e-07	SNHG1
ENSG00000134851	507.772	1.743	0.292554	5.95787	2.56e-09	1.5e-07	TMEM165
ENSG00000134590	171.474	-2.67659	0.449483	-5.95483	2.6e-09	1.53e-07	RTL8C
ENSG00000124383	283.373	1.84162	0.309345	5.9533	2.63e-09	1.54e-07	MPHOSPH10
ENSG00000138413	643.535	2.15364	0.361845	5.95184	2.65e-09	1.55e-07	IDH1
ENSG00000111615	1301.82	1.77945	0.299041	5.95052	2.67e-09	1.56e-07	KRR1
ENSG00000164877	149.946	-2.60976	0.438922	-5.94584	2.75e-09	1.61e-07	MICALL2
ENSG00000137815	386.135	-2.85007	0.479807	-5.94005	2.85e-09	1.66e-07	RTF1
ENSG00000127955	1173.81	1.67943	0.28284	5.93772	2.89e-09	1.68e-07	GNAI1
ENSG00000198888	28300.7	-1.14601	0.193009	-5.93757	2.89e-09	1.68e-07	MT-ND1
ENSG00000115758	3840.89	1.26956	0.213872	5.9361	2.92e-09	1.69e-07	ODC1
ENSG00000070669	1494.43	1.78661	0.300982	5.93594	2.92e-09	1.69e-07	ASNS
ENSG00000184575	1738.42	2.18224	0.36784	5.93258	2.98e-09	1.72e-07	XPOT
ENSG00000149761	247.145	-2.10723	0.355239	-5.93187	3e-09	1.73e-07	NUDT22
ENSG00000128654	577.985	1.45596	0.24546	5.93154	3e-09	1.73e-07	MTX2
ENSG00000118600	98.1184	2.59477	0.437796	5.92689	3.09e-09	1.78e-07	RXYLT1
ENSG00000232573	525.734	-8.59057	1.45014	-5.92397	3.14e-09	1.8e-07	RPL3P4
ENSG00000141552	956.359	-2.21046	0.373888	-5.91209	3.38e-09	1.94e-07	ANAPC11
ENSG00000272994	41.5773	3.87961	0.65646	5.90989	3.42e-09	1.96e-07	C2orf49-DT
ENSG00000136636	160.463	2.10435	0.356103	5.90938	3.43e-09	1.96e-07	KCTD3
ENSG00000110172	790.626	1.61363	0.27326	5.90511	3.52e-09	2.01e-07	CHORDC1
ENSG00000106328	60.962	-5.28375	0.895153	-5.90262	3.58e-09	2.04e-07	FSCN3
ENSG00000104765	1534.14	-1.29935	0.220221	-5.90022	3.63e-09	2.06e-07	BNIP3L
ENSG00000212724	292.562	-2.76936	0.469436	-5.89933	3.65e-09	2.07e-07	KRTAP2-3
ENSG00000109854	611.908	1.4327	0.243009	5.89566	3.73e-09	2.11e-07	HTATIP2
ENSG00000156804	57.6407	-4.29751	0.729013	-5.89497	3.75e-09	2.12e-07	FBXO32
ENSG00000168806	48.3113	4.38921	0.744602	5.89471	3.75e-09	2.12e-07	LCMT2
ENSG00000156381	85.9658	-4.13478	0.701609	-5.89328	3.79e-09	2.13e-07	ANKRD9
ENSG00000111602	646.682	1.53362	0.260396	5.88958	3.87e-09	2.18e-07	TIMELESS
ENSG00000152147	201.387	1.88775	0.320568	5.88879	3.89e-09	2.19e-07	GEMIN6
ENSG00000099194	4696.66	1.40733	0.239041	5.88743	3.92e-09	2.2e-07	SCD
ENSG00000153310	1328.3	1.36977	0.232811	5.88359	4.01e-09	2.25e-07	CYRIB
ENSG00000044574	7643.99	1.35654	0.23058	5.88315	4.03e-09	2.25e-07	HSPA5
ENSG00000117525	440.362	-1.6006	0.272178	-5.88071	4.09e-09	2.28e-07	F3
ENSG00000149483	342.219	2.16208	0.3677	5.88002	4.1e-09	2.29e-07	TMEM138
ENSG00000188636	141.085	2.10339	0.357771	5.87915	4.12e-09	2.29e-07	RTL6
ENSG00000163162	370.284	1.66393	0.283222	5.87502	4.23e-09	2.35e-07	RNF149
ENSG00000116922	220.596	1.92908	0.328592	5.87073	4.34e-09	2.41e-07	C1orf109
ENSG00000177556	399.28	-2.06266	0.351539	-5.86752	4.42e-09	2.45e-07	ATOX1
ENSG00000074416	146.774	-3.96404	0.675667	-5.86686	4.44e-09	2.45e-07	MGLL
ENSG00000101412	110.512	-2.57631	0.439249	-5.86527	4.48e-09	2.47e-07	E2F1
ENSG00000104626	641.183	2.03775	0.347439	5.86505	4.49e-09	2.47e-07	ERI1
ENSG00000138600	365.129	2.25426	0.384498	5.86288	4.55e-09	2.5e-07	SPPL2A
ENSG00000180879	1022.45	-1.9	0.324302	-5.85871	4.66e-09	2.56e-07	SSR4
ENSG00000134294	5311.55	1.44316	0.246623	5.85169	4.87e-09	2.66e-07	SLC38A2
ENSG00000154743	189.465	2.02812	0.346654	5.85057	4.9e-09	2.68e-07	TSEN2
ENSG00000141380	622.693	1.74258	0.298156	5.84452	5.08e-09	2.77e-07	SS18
ENSG00000069482	111.45	-3.37114	0.577095	-5.84156	5.17e-09	2.82e-07	GAL
ENSG00000115648	365.529	-1.77174	0.303439	-5.83886	5.26e-09	2.86e-07	MLPH
ENSG00000176619	769.917	-2.17673	0.372955	-5.83645	5.33e-09	2.9e-07	LMNB2
ENSG00000184110	2407.91	-1.60554	0.275487	-5.828	5.61e-09	3.04e-07	EIF3C
ENSG00000275052	314.171	2.52771	0.433763	5.8274	5.63e-09	3.05e-07	PPP4R3B
ENSG00000105427	77.763	-2.98901	0.513011	-5.8264	5.66e-09	3.06e-07	CNFN
ENSG00000157456	1148.43	1.40802	0.241689	5.82574	5.69e-09	3.07e-07	CCNB2
ENSG00000175061	5022.37	1.04773	0.179863	5.82513	5.71e-09	3.08e-07	SNHG29
ENSG00000048162	684.491	1.82534	0.313404	5.82424	5.74e-09	3.09e-07	NOP16
ENSG00000181026	295.449	-1.69127	0.29064	-5.81914	5.92e-09	3.18e-07	AEN
ENSG00000147874	255.737	2.04593	0.35181	5.81545	6.05e-09	3.24e-07	HAUS6
ENSG00000146457	539.893	1.43775	0.247634	5.80594	6.4e-09	3.43e-07	WTAP
ENSG00000181061	1109.87	1.83745	0.316491	5.80569	6.41e-09	3.43e-07	HIGD1A
ENSG00000164338	170.576	2.77002	0.47719	5.80486	6.44e-09	3.44e-07	UTP15
ENSG00000088726	144.206	-2.33397	0.40221	-5.80288	6.52e-09	3.47e-07	TMEM40
ENSG00000114779	248.393	-1.80729	0.311742	-5.7974	6.73e-09	3.58e-07	ABHD14B
ENSG00000130762	134.248	-2.32174	0.401339	-5.78499	7.25e-09	3.85e-07	ARHGEF16
ENSG00000213859	68.3756	-3.0749	0.531705	-5.78309	7.33e-09	3.89e-07	KCTD11
ENSG00000116688	668.861	-2.66491	0.461276	-5.77726	7.59e-09	4.01e-07	MFN2
ENSG00000164687	3152.47	-1.80328	0.312141	-5.77713	7.6e-09	4.01e-07	FABP5
ENSG00000162695	146.776	2.23301	0.386731	5.77405	7.74e-09	4.08e-07	SLC30A7
ENSG00000101146	902.924	1.58108	0.273886	5.77278	7.8e-09	4.11e-07	RAE1
ENSG00000132773	142.503	2.2179	0.384322	5.77096	7.88e-09	4.14e-07	TOE1
ENSG00000140943	824.904	1.91248	0.331588	5.76763	8.04e-09	4.22e-07	MBTPS1
ENSG00000256525	175.396	2.75385	0.477524	5.76694	8.07e-09	4.23e-07	POLG2
ENSG00000101187	264.103	-1.89606	0.329186	-5.75983	8.42e-09	4.41e-07	SLCO4A1
ENSG00000134046	149.301	3.62307	0.62925	5.75777	8.52e-09	4.45e-07	MBD2
ENSG00000160208	400.746	1.4978	0.260214	5.75605	8.61e-09	4.49e-07	RRP1B
ENSG00000120705	1667.58	1.35734	0.235844	5.75525	8.65e-09	4.51e-07	ETF1
ENSG00000137513	197.049	2.41957	0.421183	5.74469	9.21e-09	4.79e-07	NARS2
ENSG00000134375	1784.34	1.65925	0.288838	5.74457	9.22e-09	4.79e-07	TIMM17A
ENSG00000171159	126.325	-2.21158	0.385129	-5.74244	9.33e-09	4.84e-07	C9orf16
ENSG00000109736	377.189	-2.12008	0.369259	-5.74145	9.39e-09	4.86e-07	MFSD10
ENSG00000120314	339.116	1.6654	0.290132	5.74014	9.46e-09	4.89e-07	WDR55
ENSG00000135486	15365	2.05954	0.359034	5.73634	9.67e-09	4.99e-07	HNRNPA1
ENSG00000285292	43.5899	9.51045	1.6594	5.73125	9.97e-09	5.13e-07	ABCF2-H2BE1
ENSG00000104812	448.696	-1.72533	0.301427	-5.72387	1.04e-08	5.35e-07	GYS1
ENSG00000118855	156.647	2.67223	0.46709	5.72103	1.06e-08	5.43e-07	MFSD1
ENSG00000186010	940.978	-2.11223	0.369379	-5.71832	1.08e-08	5.51e-07	NDUFA13
ENSG00000070756	6783.31	1.18545	0.207751	5.70609	1.16e-08	5.91e-07	PABPC1
ENSG00000182150	176.666	2.16153	0.379107	5.70163	1.19e-08	6.06e-07	ERCC6L2
ENSG00000007255	90.4244	-2.87446	0.504691	-5.69549	1.23e-08	6.27e-07	TRAPPC6A
ENSG00000116906	486.377	1.73062	0.303896	5.69479	1.24e-08	6.29e-07	GNPAT
ENSG00000175602	316.825	-2.59353	0.455706	-5.69123	1.26e-08	6.41e-07	CCDC85B
ENSG00000214194	771.937	1.84087	0.323508	5.69035	1.27e-08	6.44e-07	SMIM30
ENSG00000102897	303.032	1.77511	0.312045	5.68863	1.28e-08	6.49e-07	LYRM1
ENSG00000117632	7919.9	1.27993	0.225034	5.68769	1.29e-08	6.51e-07	STMN1
ENSG00000137806	174.035	2.0722	0.364332	5.68765	1.29e-08	6.51e-07	NDUFAF1
ENSG00000127586	459.284	-1.69487	0.298177	-5.68412	1.31e-08	6.64e-07	CHTF18
ENSG00000124733	1269.13	-1.50526	0.264893	-5.68253	1.33e-08	6.69e-07	MEA1
ENSG00000136897	758.945	1.68197	0.296011	5.68212	1.33e-08	6.7e-07	MRPL50
ENSG00000155252	310.613	-1.70405	0.300187	-5.67661	1.37e-08	6.91e-07	PI4K2A
ENSG00000155100	160.42	2.44809	0.431419	5.6745	1.39e-08	6.98e-07	OTUD6B
ENSG00000157036	59.8384	3.25278	0.573299	5.67379	1.4e-08	7e-07	EXOG
ENSG00000163933	388.111	2.2064	0.389157	5.66969	1.43e-08	7.16e-07	RFT1
ENSG00000109861	311.532	1.65144	0.291376	5.66772	1.45e-08	7.23e-07	CTSC
ENSG00000156508	80976.7	1.64317	0.290026	5.66558	1.47e-08	7.3e-07	EEF1A1
ENSG00000077312	456.151	-1.62072	0.286133	-5.66422	1.48e-08	7.35e-07	SNRPA
ENSG00000004455	2036.16	-1.97249	0.348637	-5.65773	1.53e-08	7.62e-07	AK2
ENSG00000135297	321.512	2.26819	0.400957	5.65695	1.54e-08	7.64e-07	MTO1
ENSG00000115641	1298.36	-1.67104	0.295599	-5.65305	1.58e-08	7.81e-07	FHL2
ENSG00000010244	1037.41	1.71967	0.304228	5.65256	1.58e-08	7.81e-07	ZNF207
ENSG00000148688	468.187	1.52085	0.269059	5.6525	1.58e-08	7.81e-07	RPP30
ENSG00000165152	309.729	1.50089	0.265558	5.65182	1.59e-08	7.83e-07	PGAP4
ENSG00000058804	573.126	2.18749	0.38706	5.65155	1.59e-08	7.83e-07	NDC1
ENSG00000064687	327.934	-2.42298	0.429019	-5.64772	1.63e-08	8e-07	ABCA7
ENSG00000175283	100.799	2.6521	0.469701	5.64636	1.64e-08	8.05e-07	DOLK
ENSG00000054523	380.473	-2.24454	0.397731	-5.64336	1.67e-08	8.18e-07	KIF1B
ENSG00000128524	1476.21	-1.31112	0.232522	-5.63869	1.71e-08	8.39e-07	ATP6V1F
ENSG00000186205	129.633	2.82891	0.501778	5.63778	1.72e-08	8.42e-07	MTARC1
ENSG00000114978	990.198	1.525	0.270607	5.63549	1.75e-08	8.52e-07	MOB1A
ENSG00000105372	8164.64	-1.99827	0.354608	-5.63514	1.75e-08	8.53e-07	RPS19
ENSG00000115946	230.459	2.04933	0.363702	5.63464	1.75e-08	8.54e-07	PNO1
ENSG00000081177	180.42	2.16429	0.384299	5.63178	1.78e-08	8.67e-07	EXD2
ENSG00000244509	546.906	-1.55791	0.276667	-5.631	1.79e-08	8.7e-07	APOBEC3C
ENSG00000175110	862.294	1.46253	0.259954	5.6261	1.84e-08	8.94e-07	MRPS22
ENSG00000215845	672.343	-2.03115	0.361399	-5.62025	1.91e-08	9.23e-07	TSTD1
ENSG00000132842	389.63	1.88596	0.335599	5.61968	1.91e-08	9.25e-07	AP3B1
ENSG00000198843	1357.55	1.96041	0.348929	5.61837	1.93e-08	9.3e-07	SELENOT
ENSG00000176697	158.46	2.22798	0.396554	5.61834	1.93e-08	9.3e-07	BDNF
ENSG00000106609	321.086	2.12171	0.377669	5.6179	1.93e-08	9.31e-07	TMEM248
ENSG00000090776	64.2702	-3.64841	0.649805	-5.61463	1.97e-08	9.47e-07	EFNB1
ENSG00000189159	4095.97	-1.73957	0.310063	-5.61038	2.02e-08	9.69e-07	JPT1
ENSG00000139505	167.478	2.52159	0.449551	5.60914	2.03e-08	9.75e-07	MTMR6
ENSG00000171490	2552.6	1.19646	0.213415	5.60623	2.07e-08	9.9e-07	RSL1D1
ENSG00000164109	1592.74	1.32307	0.236145	5.60278	2.11e-08	1.01e-06	MAD2L1
ENSG00000135535	1605.41	1.60791	0.287052	5.60146	2.13e-08	1.01e-06	CD164
ENSG00000179271	794.519	-2.3092	0.412268	-5.60121	2.13e-08	1.01e-06	GADD45GIP1
ENSG00000198000	316.718	2.37799	0.424571	5.60092	2.13e-08	1.02e-06	NOL8
ENSG00000168769	101.274	-3.51386	0.627942	-5.59583	2.2e-08	1.04e-06	TET2
ENSG00000175354	694.832	2.80063	0.500592	5.59463	2.21e-08	1.05e-06	PTPN2
ENSG00000091640	341.8	-1.47059	0.26296	-5.59243	2.24e-08	1.06e-06	SPAG7
ENSG00000014216	1205.87	-1.42431	0.254747	-5.59108	2.26e-08	1.07e-06	CAPN1
ENSG00000104064	233.055	2.174	0.388902	5.5901	2.27e-08	1.07e-06	GABPB1
ENSG00000139291	109.878	2.5273	0.452243	5.58836	2.29e-08	1.08e-06	TMEM19
ENSG00000176920	57.9374	-3.52252	0.630477	-5.58707	2.31e-08	1.09e-06	FUT2
ENSG00000183617	242.929	-2.30469	0.412586	-5.58596	2.32e-08	1.09e-06	MRPL54
ENSG00000160271	78.8685	-3.67843	0.658672	-5.58461	2.34e-08	1.1e-06	RALGDS
ENSG00000180185	245.574	2.28157	0.408669	5.58294	2.36e-08	1.11e-06	FAHD1
ENSG00000169627	243.074	-2.53998	0.455138	-5.58069	2.4e-08	1.12e-06	BOLA2B
ENSG00000006634	431.833	1.60922	0.288404	5.57973	2.41e-08	1.13e-06	DBF4
ENSG00000124786	82.2911	3.04649	0.546096	5.57868	2.42e-08	1.13e-06	SLC35B3
ENSG00000115484	3250.96	1.37722	0.246879	5.57853	2.43e-08	1.13e-06	CCT4
ENSG00000253293	206.057	1.81316	0.325064	5.57785	2.44e-08	1.14e-06	HOXA10
ENSG00000057663	521.786	1.50997	0.270766	5.57666	2.45e-08	1.14e-06	ATG5
ENSG00000044115	1355.9	-1.37717	0.247	-5.57559	2.47e-08	1.15e-06	CTNNA1
ENSG00000171298	496.004	-1.78799	0.320789	-5.57373	2.49e-08	1.16e-06	GAA
ENSG00000128694	86.8514	2.79085	0.500922	5.57142	2.53e-08	1.17e-06	OSGEPL1
ENSG00000170191	124.457	2.24749	0.403599	5.56862	2.57e-08	1.19e-06	NANP
ENSG00000214253	947.414	-1.50908	0.271005	-5.56847	2.57e-08	1.19e-06	FIS1
ENSG00000107362	162.312	2.35034	0.422112	5.56805	2.58e-08	1.19e-06	ABHD17B
ENSG00000145337	746.465	1.54095	0.276819	5.56665	2.6e-08	1.2e-06	PYURF
ENSG00000026036	75.3382	-3.12887	0.562211	-5.56529	2.62e-08	1.21e-06	RTEL1-TNFRSF6B
ENSG00000156261	4506.83	1.39425	0.250627	5.56305	2.65e-08	1.22e-06	CCT8
ENSG00000109911	150.729	2.14553	0.385802	5.56124	2.68e-08	1.23e-06	ELP4
ENSG00000105821	415.242	1.47447	0.26528	5.55818	2.73e-08	1.25e-06	DNAJC2
ENSG00000175203	833.051	-1.4684	0.264442	-5.55283	2.81e-08	1.29e-06	DCTN2
ENSG00000051523	501.226	-2.34762	0.423075	-5.54894	2.87e-08	1.32e-06	CYBA
ENSG00000205426	31.9645	-5.06105	0.912378	-5.5471	2.9e-08	1.33e-06	KRT81
ENSG00000105202	1522	-1.20134	0.216582	-5.54683	2.91e-08	1.33e-06	FBL
ENSG00000153037	516.442	1.60089	0.288628	5.54657	2.91e-08	1.33e-06	SRP19
ENSG00000115657	355.615	-2.05924	0.371542	-5.5424	2.98e-08	1.36e-06	ABCB6
ENSG00000137876	2048.17	1.76423	0.318339	5.54198	2.99e-08	1.36e-06	RSL24D1
ENSG00000189334	1624.14	-1.37388	0.247919	-5.54163	3e-08	1.36e-06	S100A14
ENSG00000126653	458.744	1.62584	0.293577	5.53806	3.06e-08	1.39e-06	NSRP1
ENSG00000101439	200.65	-2.03747	0.368103	-5.53506	3.11e-08	1.41e-06	CST3
ENSG00000204152	91.5188	2.85516	0.515855	5.53482	3.12e-08	1.41e-06	TIMM23B
ENSG00000159884	49.9861	-3.13321	0.566486	-5.53096	3.18e-08	1.44e-06	CCDC107
ENSG00000077942	436.698	-1.97672	0.357624	-5.52737	3.25e-08	1.46e-06	FBLN1
ENSG00000087266	137.394	-2.8589	0.517319	-5.52639	3.27e-08	1.47e-06	SH3BP2
ENSG00000107159	88.9806	-8.3452	1.51126	-5.522	3.35e-08	1.51e-06	CA9
ENSG00000105048	610.161	-1.5125	0.274024	-5.51959	3.4e-08	1.52e-06	TNNT1
ENSG00000126458	176.854	-2.58544	0.468424	-5.51944	3.4e-08	1.52e-06	RRAS
ENSG00000196083	53.2831	-3.29998	0.598073	-5.51768	3.43e-08	1.54e-06	IL1RAP
ENSG00000185043	1196.62	-1.9556	0.354643	-5.51428	3.5e-08	1.57e-06	CIB1
ENSG00000138867	317.681	-1.63193	0.295978	-5.51369	3.51e-08	1.57e-06	GUCD1
ENSG00000113070	92.8358	-2.58381	0.469152	-5.50741	3.64e-08	1.62e-06	HBEGF
ENSG00000153879	589.045	1.78885	0.324819	5.50723	3.65e-08	1.62e-06	CEBPG
ENSG00000116871	120.218	-2.3057	0.418671	-5.5072	3.65e-08	1.62e-06	MAP7D1
ENSG00000100104	96.0226	3.18154	0.577985	5.50454	3.7e-08	1.64e-06	SRRD
ENSG00000116459	4393.18	1.6956	0.30815	5.50253	3.74e-08	1.66e-06	ATP5PB
ENSG00000198026	88.5976	-2.568	0.466896	-5.50017	3.79e-08	1.68e-06	ZNF335
ENSG00000102554	205.363	-3.77555	0.686991	-5.49577	3.89e-08	1.72e-06	KLF5
ENSG00000136448	620.231	1.40331	0.255417	5.49419	3.93e-08	1.73e-06	NMT1
ENSG00000163535	355.911	1.71707	0.312582	5.49317	3.95e-08	1.74e-06	SGO2
ENSG00000104341	1919.56	1.14574	0.208612	5.49219	3.97e-08	1.75e-06	LAPTM4B
ENSG00000108395	598.769	1.78886	0.325761	5.49133	3.99e-08	1.76e-06	TRIM37
ENSG00000132155	562.757	1.48523	0.270506	5.49057	4.01e-08	1.76e-06	RAF1
ENSG00000112208	391.632	1.50468	0.274096	5.48958	4.03e-08	1.77e-06	BAG2
ENSG00000284378	147.152	-2.43665	0.443886	-5.48937	4.03e-08	1.77e-06	MIR1244-1
ENSG00000120438	4241.83	1.12701	0.205331	5.48875	4.05e-08	1.77e-06	TCP1
ENSG00000147065	452.927	-1.70619	0.311229	-5.4821	4.2e-08	1.84e-06	MSN
ENSG00000189280	148.724	-2.0108	0.366873	-5.48091	4.23e-08	1.85e-06	GJB5
ENSG00000084090	975.263	1.96173	0.358148	5.47744	4.32e-08	1.88e-06	STARD7
ENSG00000132341	10395.9	1.02642	0.187539	5.4731	4.42e-08	1.93e-06	RAN
ENSG00000271122	54.8495	3.53064	0.645716	5.46779	4.56e-08	1.98e-06	HERPUD2-AS1
ENSG00000149357	548.113	-1.62537	0.297283	-5.46742	4.57e-08	1.98e-06	LAMTOR1
ENSG00000179295	1116.31	-1.52979	0.279842	-5.46661	4.59e-08	1.99e-06	PTPN11
ENSG00000132406	220.809	1.76674	0.32339	5.4632	4.68e-08	2.03e-06	TMEM128
ENSG00000148229	979.048	1.38747	0.253979	5.46295	4.68e-08	2.03e-06	POLE3
ENSG00000159055	286.135	1.50103	0.274795	5.46234	4.7e-08	2.03e-06	MIS18A
ENSG00000164104	5185.08	1.03907	0.190283	5.46066	4.74e-08	2.05e-06	HMGB2
ENSG00000139517	149.155	2.16965	0.397818	5.45389	4.93e-08	2.12e-06	LNX2
ENSG00000100418	336.736	-2.7568	0.505484	-5.45379	4.93e-08	2.12e-06	DESI1
ENSG00000134186	321.6	1.82945	0.335522	5.45255	4.97e-08	2.14e-06	PRPF38B
ENSG00000146833	253.375	1.80363	0.330898	5.4507	5.02e-08	2.16e-06	TRIM4
ENSG00000143753	532.519	1.64522	0.301908	5.44941	5.05e-08	2.17e-06	DEGS1
ENSG00000187049	226.524	1.82082	0.334193	5.44842	5.08e-08	2.18e-06	TMEM216
ENSG00000135862	289.778	-1.907	0.350304	-5.44384	5.21e-08	2.23e-06	LAMC1
ENSG00000120925	106.102	2.98582	0.548577	5.44285	5.24e-08	2.24e-06	RNF170
ENSG00000161638	260.939	-2.346	0.431681	-5.43455	5.49e-08	2.35e-06	ITGA5
ENSG00000166197	2416.63	1.29646	0.238634	5.43284	5.55e-08	2.37e-06	NOLC1
ENSG00000169583	81.2535	-3.29121	0.606199	-5.42927	5.66e-08	2.41e-06	CLIC3
ENSG00000171793	808.246	1.33945	0.246766	5.42803	5.7e-08	2.42e-06	CTPS1
ENSG00000099797	1342.14	-1.46248	0.269579	-5.42506	5.79e-08	2.46e-06	TECR
ENSG00000214894	27.5661	6.73286	1.24108	5.42502	5.79e-08	2.46e-06	LINC00243
ENSG00000116750	698.986	1.70145	0.313759	5.42281	5.87e-08	2.49e-06	UCHL5
ENSG00000159202	438.9	-1.65932	0.306094	-5.42096	5.93e-08	2.51e-06	UBE2Z
ENSG00000108641	112.668	-2.26841	0.418457	-5.4209	5.93e-08	2.51e-06	B9D1
ENSG00000023734	293.84	2.09294	0.386257	5.41852	6.01e-08	2.54e-06	STRAP
ENSG00000181126	30.6178	-8.90681	1.64392	-5.41804	6.03e-08	2.54e-06	HLA-V
ENSG00000058091	43.1398	6.10293	1.12665	5.41687	6.07e-08	2.55e-06	CDK14
ENSG00000185201	982.663	-1.51758	0.280269	-5.41473	6.14e-08	2.58e-06	IFITM2
ENSG00000109270	312.689	1.97847	0.365466	5.41357	6.18e-08	2.6e-06	LAMTOR3
ENSG00000146409	158.415	2.17975	0.40292	5.40989	6.31e-08	2.65e-06	SLC18B1
ENSG00000204256	719.397	-1.41232	0.261079	-5.40957	6.32e-08	2.65e-06	BRD2
ENSG00000272734	187.574	-2.51801	0.465827	-5.40545	6.46e-08	2.71e-06	ADIRF-AS1
ENSG00000104872	1030.32	-1.85662	0.343518	-5.40471	6.49e-08	2.71e-06	PIH1D1
ENSG00000090061	258.505	1.9146	0.354497	5.40091	6.63e-08	2.77e-06	CCNK
ENSG00000120696	71.2774	3.10027	0.574197	5.39932	6.69e-08	2.79e-06	KBTBD7
ENSG00000101557	661.926	1.69016	0.313055	5.39891	6.7e-08	2.79e-06	USP14
ENSG00000173801	650.366	-1.57396	0.291582	-5.398	6.74e-08	2.8e-06	JUP
ENSG00000213965	271.903	1.69963	0.314906	5.39727	6.77e-08	2.81e-06	NUDT19
ENSG00000163597	2189.32	1.30096	0.241059	5.39686	6.78e-08	2.82e-06	SNHG16
ENSG00000072571	591.185	1.94536	0.360492	5.39641	6.8e-08	2.82e-06	HMMR
ENSG00000077232	751.302	2.53022	0.469071	5.3941	6.89e-08	2.85e-06	DNAJC10
ENSG00000125629	391.453	-2.11415	0.392187	-5.39066	7.02e-08	2.9e-06	INSIG2
ENSG00000135698	572.788	1.40503	0.260686	5.38975	7.06e-08	2.91e-06	MPHOSPH6
ENSG00000096654	70.8729	3.08949	0.573225	5.38966	7.06e-08	2.91e-06	ZNF184
ENSG00000136819	545.01	1.71857	0.31917	5.3845	7.26e-08	2.99e-06	C9orf78
ENSG00000205940	62.6685	3.10618	0.576919	5.38408	7.28e-08	3e-06	HSP90AB2P
ENSG00000105699	577.234	-2.16182	0.401669	-5.38209	7.36e-08	3.03e-06	LSR
ENSG00000117500	314.452	1.95843	0.363988	5.38049	7.43e-08	3.05e-06	TMED5
ENSG00000167799	74.9592	-2.63844	0.490414	-5.38002	7.45e-08	3.05e-06	NUDT8
ENSG00000136450	360.727	2.07239	0.385263	5.37915	7.48e-08	3.07e-06	SRSF1
ENSG00000108840	225.263	-2.62853	0.488735	-5.37823	7.52e-08	3.08e-06	HDAC5
ENSG00000087087	441.301	-1.98053	0.368441	-5.37543	7.64e-08	3.12e-06	SRRT
ENSG00000147687	864.25	1.39883	0.260423	5.37138	7.81e-08	3.19e-06	TATDN1
ENSG00000134748	479.619	1.63871	0.305212	5.36907	7.91e-08	3.23e-06	PRPF38A
ENSG00000204435	1608.72	-1.62027	0.301801	-5.36867	7.93e-08	3.23e-06	CSNK2B
ENSG00000197191	50.856	-3.43021	0.639123	-5.36705	8e-08	3.26e-06	CYSRT1
ENSG00000144867	659.79	1.98911	0.370636	5.36675	8.02e-08	3.26e-06	SRPRB
ENSG00000169715	1943.59	-1.75889	0.327865	-5.36469	8.11e-08	3.29e-06	MT1E
ENSG00000130332	337.557	-1.90428	0.355404	-5.35806	8.41e-08	3.41e-06	LSM7
ENSG00000183291	1363.68	1.64355	0.306831	5.35652	8.48e-08	3.43e-06	SELENOF
ENSG00000231023	30.2907	3.75284	0.70088	5.35447	8.58e-08	3.47e-06	LINC00326
ENSG00000256683	58.7443	-4.28458	0.800345	-5.35342	8.63e-08	3.49e-06	ZNF350
ENSG00000060138	568.717	-1.83613	0.343251	-5.34924	8.83e-08	3.56e-06	YBX3
ENSG00000165672	5718.75	1.20554	0.225395	5.34858	8.86e-08	3.57e-06	PRDX3
ENSG00000149257	245.794	-2.12878	0.398161	-5.34653	8.97e-08	3.61e-06	SERPINH1
ENSG00000138594	540.041	-1.63709	0.306238	-5.3458	9e-08	3.62e-06	TMOD3
ENSG00000197961	355.075	2.15141	0.402616	5.34359	9.11e-08	3.66e-06	ZNF121
ENSG00000138095	1637.48	1.81523	0.33982	5.34174	9.21e-08	3.69e-06	LRPPRC
ENSG00000160741	145.481	-4.27692	0.800842	-5.34052	9.27e-08	3.71e-06	CRTC2
ENSG00000146376	618.564	2.00695	0.376479	5.33084	9.78e-08	3.91e-06	ARHGAP18
ENSG00000239779	170.697	-1.80175	0.338008	-5.33048	9.8e-08	3.91e-06	WBP1
ENSG00000178074	146.162	2.17452	0.408035	5.32925	9.86e-08	3.94e-06	C2orf69
ENSG00000112742	429.585	2.57063	0.482629	5.3263	1e-07	4e-06	TTK
ENSG00000168002	1380.9	1.23168	0.231366	5.3235	1.02e-07	4.05e-06	POLR2G
ENSG00000164934	1721.44	1.96372	0.368882	5.32344	1.02e-07	4.05e-06	DCAF13
ENSG00000203943	64.7715	2.66989	0.501557	5.3232	1.02e-07	4.05e-06	SAMD13
ENSG00000124767	2501.8	1.38299	0.26005	5.3182	1.05e-07	4.16e-06	GLO1
ENSG00000023041	962.301	1.77866	0.334678	5.31455	1.07e-07	4.24e-06	ZDHHC6
ENSG00000186141	303.572	1.98689	0.373902	5.31393	1.07e-07	4.25e-06	POLR3C
ENSG00000189298	87.3999	3.43592	0.646709	5.31293	1.08e-07	4.27e-06	ZKSCAN3
ENSG00000144674	927.065	1.28376	0.241688	5.31166	1.09e-07	4.29e-06	GOLGA4
ENSG00000186480	1205.23	-1.17502	0.221444	-5.30615	1.12e-07	4.41e-06	INSIG1
ENSG00000198130	246.832	2.57014	0.484897	5.30038	1.16e-07	4.55e-06	HIBCH
ENSG00000171763	58.7704	3.34814	0.632088	5.29696	1.18e-07	4.63e-06	SPATA5L1
ENSG00000196924	1195.4	-2.03	0.383534	-5.29289	1.2e-07	4.73e-06	FLNA
ENSG00000072736	212.842	1.73898	0.3287	5.29046	1.22e-07	4.79e-06	NFATC3
ENSG00000078399	200.638	1.68931	0.319807	5.28226	1.28e-07	5e-06	HOXA9
ENSG00000054611	129.888	-2.21867	0.420119	-5.28104	1.28e-07	5.03e-06	TBC1D22A
ENSG00000151806	301.151	2.2974	0.435166	5.27936	1.3e-07	5.07e-06	GUF1
ENSG00000121691	441.628	2.01635	0.382094	5.27711	1.31e-07	5.13e-06	CAT
ENSG00000120526	613.28	1.84532	0.349765	5.27588	1.32e-07	5.15e-06	NUDCD1
ENSG00000139719	177.199	2.10422	0.399213	5.27093	1.36e-07	5.29e-06	VPS33A
ENSG00000128965	95.7995	-3.14204	0.596331	-5.26895	1.37e-07	5.34e-06	CHAC1
ENSG00000181885	482.634	-1.78838	0.339549	-5.26693	1.39e-07	5.39e-06	CLDN7
ENSG00000169598	61.238	4.84114	0.919166	5.26689	1.39e-07	5.39e-06	DFFB
ENSG00000171004	315.3	2.01347	0.382475	5.26432	1.41e-07	5.46e-06	HS6ST2
ENSG00000148426	75.6219	-3.03354	0.57632	-5.26364	1.41e-07	5.47e-06	PROSER2
ENSG00000167693	201.281	-2.34593	0.445953	-5.26049	1.44e-07	5.56e-06	NXN
ENSG00000169851	963.44	1.52437	0.289865	5.25888	1.45e-07	5.6e-06	PCDH7
ENSG00000226887	112.719	2.33229	0.443498	5.25886	1.45e-07	5.6e-06	ERVMER34-1
ENSG00000101558	2500.23	1.14123	0.21712	5.25621	1.47e-07	5.67e-06	VAPA
ENSG00000100376	133.434	2.48065	0.472039	5.25517	1.48e-07	5.7e-06	FAM118A
ENSG00000109674	206.865	1.90912	0.363381	5.25376	1.49e-07	5.74e-06	NEIL3
ENSG00000165487	498.598	1.82221	0.347	5.25133	1.51e-07	5.81e-06	MICU2
ENSG00000225648	150.718	1.86599	0.355585	5.24766	1.54e-07	5.91e-06	SBDSP1
ENSG00000143353	318.579	1.65501	0.315391	5.2475	1.54e-07	5.91e-06	LYPLAL1
ENSG00000155189	859.639	1.56935	0.299145	5.24612	1.55e-07	5.95e-06	AGPAT5
ENSG00000111530	982.933	1.914	0.365083	5.24265	1.58e-07	6.06e-06	CAND1
ENSG00000152700	488.842	1.97635	0.377091	5.24104	1.6e-07	6.1e-06	SAR1B
ENSG00000237296	46.5707	5.04577	0.963032	5.23947	1.61e-07	6.15e-06	SMG1P1
ENSG00000163808	152.649	2.10331	0.401836	5.23426	1.66e-07	6.32e-06	KIF15
ENSG00000041802	421.398	1.76142	0.336696	5.23148	1.68e-07	6.4e-06	LSG1
ENSG00000075131	368.258	1.88032	0.359428	5.2314	1.68e-07	6.4e-06	TIPIN
ENSG00000126457	444.147	-1.43113	0.273615	-5.23045	1.69e-07	6.43e-06	PRMT1
ENSG00000125826	846.271	-1.82276	0.348673	-5.22771	1.72e-07	6.52e-06	RBCK1
ENSG00000140612	1008.05	1.13198	0.216551	5.22732	1.72e-07	6.52e-06	SEC11A
ENSG00000099622	856.621	-1.33856	0.256099	-5.22673	1.73e-07	6.54e-06	CIRBP
ENSG00000186470	101.023	2.4369	0.466646	5.22216	1.77e-07	6.69e-06	BTN3A2
ENSG00000130544	70.049	2.94782	0.564578	5.22129	1.78e-07	6.72e-06	ZNF557
ENSG00000102144	22323.7	-1.54291	0.295615	-5.21931	1.8e-07	6.78e-06	PGK1
ENSG00000164032	9015.12	1.05112	0.201413	5.21875	1.8e-07	6.8e-06	H2AZ1
ENSG00000157557	279.897	1.64805	0.316074	5.21413	1.85e-07	6.96e-06	ETS2
ENSG00000105258	392.977	-2.11328	0.405473	-5.21189	1.87e-07	7.04e-06	POLR2I
ENSG00000179029	411.45	-1.63348	0.313444	-5.21138	1.87e-07	7.05e-06	TMEM107
ENSG00000137168	459.76	1.81453	0.348536	5.20616	1.93e-07	7.24e-06	PPIL1
ENSG00000166823	39.5139	-4.63374	0.890161	-5.20551	1.93e-07	7.26e-06	MESP1
ENSG00000137845	474.224	1.76299	0.338889	5.20226	1.97e-07	7.38e-06	ADAM10
ENSG00000144589	182.558	-2.176	0.418456	-5.20007	1.99e-07	7.46e-06	STK11IP
ENSG00000170542	493.338	1.64449	0.316355	5.19824	2.01e-07	7.52e-06	SERPINB9
ENSG00000111640	117562	-1.22935	0.23663	-5.19525	2.04e-07	7.64e-06	GAPDH
ENSG00000175573	176.388	-2.12999	0.410135	-5.19339	2.07e-07	7.71e-06	C11orf68
ENSG00000177602	81.678	2.38581	0.459484	5.19236	2.08e-07	7.74e-06	HASPIN
ENSG00000111885	60.6903	3.19177	0.614777	5.19176	2.08e-07	7.76e-06	MAN1A1
ENSG00000166136	2680.56	-1.60943	0.310064	-5.19064	2.1e-07	7.79e-06	NDUFB8
ENSG00000099917	192.233	-2.21789	0.427547	-5.18747	2.13e-07	7.92e-06	MED15
ENSG00000134086	181.32	1.98275	0.382297	5.18641	2.14e-07	7.96e-06	VHL
ENSG00000137274	202.286	2.55281	0.492348	5.18496	2.16e-07	8.01e-06	BPHL
ENSG00000090989	174.308	2.4357	0.469865	5.18382	2.17e-07	8.05e-06	EXOC1
ENSG00000221821	34.2256	-4.51871	0.871801	-5.18319	2.18e-07	8.07e-06	C6orf226
ENSG00000205220	228.21	-1.94925	0.3761	-5.1828	2.19e-07	8.08e-06	PSMB10
ENSG00000092208	213.392	1.70151	0.328653	5.17724	2.25e-07	8.31e-06	GEMIN2
ENSG00000118193	123.082	1.92011	0.371147	5.17344	2.3e-07	8.47e-06	KIF14
ENSG00000055130	613.343	1.94403	0.375956	5.17091	2.33e-07	8.58e-06	CUL1
ENSG00000096384	32065.9	1.54249	0.298356	5.16996	2.34e-07	8.62e-06	HSP90AB1
ENSG00000164949	235.466	-1.8007	0.348514	-5.16679	2.38e-07	8.75e-06	GEM
ENSG00000226510	81.1196	-2.86596	0.554971	-5.16416	2.42e-07	8.86e-06	UPK1A-AS1
ENSG00000104408	4107.97	1.54422	0.299131	5.16234	2.44e-07	8.94e-06	EIF3E
ENSG00000196591	1153.67	1.54019	0.298732	5.15575	2.53e-07	9.25e-06	HDAC2
ENSG00000198189	376.7	2.05929	0.399621	5.15311	2.56e-07	9.37e-06	HSD17B11
ENSG00000148110	436.643	-1.72821	0.335413	-5.1525	2.57e-07	9.39e-06	MFSD14B
ENSG00000099795	445.635	-2.13539	0.41448	-5.15197	2.58e-07	9.4e-06	NDUFB7
ENSG00000122484	246.007	1.89837	0.368684	5.14903	2.62e-07	9.54e-06	RPAP2
ENSG00000241058	87.9183	3.22083	0.625778	5.14692	2.65e-07	9.64e-06	NSUN6
ENSG00000136122	201.032	2.3401	0.454679	5.14671	2.65e-07	9.64e-06	BORA
ENSG00000112855	520.423	1.49001	0.289551	5.14594	2.66e-07	9.67e-06	HARS2
ENSG00000181751	129.619	1.96194	0.381296	5.14546	2.67e-07	9.68e-06	MACIR
ENSG00000127445	315.228	-2.22529	0.432729	-5.14245	2.71e-07	9.83e-06	PIN1
ENSG00000072958	251.515	-1.91503	0.372645	-5.13902	2.76e-07	1e-05	AP1M1
ENSG00000162694	141.263	2.73879	0.533172	5.13679	2.79e-07	1.01e-05	EXTL2
ENSG00000101367	950.152	1.54559	0.301075	5.13357	2.84e-07	1.03e-05	MAPRE1
ENSG00000016864	156.452	1.95774	0.381693	5.1291	2.91e-07	1.05e-05	GLT8D1
ENSG00000108506	130.623	2.6097	0.509103	5.12607	2.96e-07	1.06e-05	INTS2
ENSG00000134987	458.916	1.87819	0.3664	5.12605	2.96e-07	1.06e-05	WDR36
ENSG00000136237	62.6478	-3.55391	0.693487	-5.12469	2.98e-07	1.07e-05	RAPGEF5
ENSG00000168434	121.754	2.31867	0.452485	5.12429	2.99e-07	1.07e-05	COG7
ENSG00000113522	523.748	1.84084	0.35929	5.12354	3e-07	1.08e-05	RAD50
ENSG00000115350	139.954	-1.93706	0.378125	-5.1228	3.01e-07	1.08e-05	POLE4
ENSG00000090686	489.122	1.46466	0.286016	5.12088	3.04e-07	1.09e-05	USP48
ENSG00000148484	457.555	1.55557	0.303908	5.11855	3.08e-07	1.1e-05	RSU1
ENSG00000136875	582.677	1.41693	0.276843	5.11818	3.08e-07	1.1e-05	PRPF4
ENSG00000118454	167.464	3.01324	0.588784	5.11773	3.09e-07	1.1e-05	ANKRD13C
ENSG00000116171	588.355	1.90871	0.373237	5.11395	3.15e-07	1.12e-05	SCP2
ENSG00000249992	59.3757	-3.4086	0.667444	-5.10694	3.27e-07	1.17e-05	TMEM158
ENSG00000070061	553.379	1.26712	0.248173	5.1058	3.29e-07	1.17e-05	ELP1
ENSG00000138709	181.355	2.10207	0.411746	5.10525	3.3e-07	1.17e-05	LARP1B
ENSG00000168438	239.599	1.84539	0.361872	5.09957	3.4e-07	1.21e-05	CDC40
ENSG00000198876	326.033	1.65726	0.325087	5.0979	3.43e-07	1.22e-05	DCAF12
ENSG00000156709	422.948	1.80326	0.354244	5.09046	3.57e-07	1.27e-05	AIFM1
ENSG00000175581	806.097	1.18464	0.232838	5.08783	3.62e-07	1.28e-05	MRPL48
ENSG00000077152	1377.05	1.12335	0.220799	5.08764	3.63e-07	1.28e-05	UBE2T
ENSG00000060491	78.5204	-2.89337	0.569162	-5.08356	3.7e-07	1.31e-05	OGFR
ENSG00000215190	31.9251	6.21261	1.22267	5.08117	3.75e-07	1.32e-05	LINC00680
ENSG00000122884	1888.43	-1.42846	0.281206	-5.07975	3.78e-07	1.33e-05	P4HA1
ENSG00000087086	39566.9	-1.0027	0.197458	-5.07802	3.81e-07	1.34e-05	FTL
ENSG00000178057	682.704	-1.94251	0.382538	-5.07797	3.81e-07	1.34e-05	NDUFAF3
ENSG00000171103	119.332	2.29414	0.452028	5.07522	3.87e-07	1.36e-05	TRMT61B
ENSG00000124766	330.443	1.80224	0.35521	5.07372	3.9e-07	1.37e-05	SOX4
ENSG00000196976	287.045	-2.84292	0.560772	-5.06965	3.99e-07	1.4e-05	LAGE3
ENSG00000180448	164.822	-2.78518	0.549595	-5.06769	4.03e-07	1.41e-05	ARHGAP45
ENSG00000095261	524.279	1.86657	0.368391	5.06682	4.05e-07	1.41e-05	PSMD5
ENSG00000133641	306.677	1.75798	0.346989	5.06637	4.05e-07	1.42e-05	C12orf29
ENSG00000144655	66.1811	-2.87089	0.56706	-5.06276	4.13e-07	1.44e-05	CSRNP1
ENSG00000063660	191.77	-2.37482	0.46918	-5.06165	4.16e-07	1.45e-05	GPC1
ENSG00000115267	48.9703	3.4723	0.68613	5.06071	4.18e-07	1.45e-05	IFIH1
ENSG00000112237	925.63	1.71273	0.338755	5.05595	4.28e-07	1.49e-05	CCNC
ENSG00000135775	219.211	2.41182	0.477044	5.05577	4.29e-07	1.49e-05	COG2
ENSG00000117151	183.135	1.7447	0.345117	5.05537	4.3e-07	1.49e-05	CTBS
ENSG00000117543	211.941	1.98824	0.393473	5.05306	4.35e-07	1.51e-05	DPH5
ENSG00000182481	4633.62	1.44343	0.285729	5.05175	4.38e-07	1.52e-05	KPNA2
ENSG00000249459	26.5741	8.341	1.65136	5.05099	4.4e-07	1.52e-05	ZNF286B
ENSG00000249859	461.682	-1.57201	0.31129	-5.04998	4.42e-07	1.53e-05	PVT1
ENSG00000249115	224.753	-2.36325	0.468012	-5.04955	4.43e-07	1.53e-05	HAUS5
ENSG00000244005	229.491	1.59857	0.316649	5.0484	4.46e-07	1.54e-05	NFS1
ENSG00000112877	78.955	2.36518	0.468513	5.04827	4.46e-07	1.54e-05	CEP72
ENSG00000167658	2447.68	-1.60404	0.317801	-5.04732	4.48e-07	1.54e-05	EEF2
ENSG00000006652	285.986	2.43139	0.482132	5.04298	4.58e-07	1.58e-05	IFRD1
ENSG00000203950	546.383	-1.94269	0.385329	-5.04163	4.62e-07	1.59e-05	RTL8A
ENSG00000204438	93.3586	-2.63802	0.523352	-5.04062	4.64e-07	1.59e-05	GPANK1
ENSG00000203791	376.405	1.61188	0.319855	5.0394	4.67e-07	1.6e-05	EEF1AKMT2
ENSG00000156976	2677.15	1.87972	0.373187	5.03694	4.73e-07	1.62e-05	EIF4A2
ENSG00000128944	658.677	1.3318	0.264542	5.03435	4.79e-07	1.64e-05	KNSTRN
ENSG00000114686	1545.11	1.27265	0.252832	5.03359	4.81e-07	1.65e-05	MRPL3
ENSG00000120992	1469.35	1.47661	0.293388	5.03298	4.83e-07	1.65e-05	LYPLA1
ENSG00000165526	253.106	1.8587	0.369384	5.0319	4.86e-07	1.66e-05	RPUSD4
ENSG00000213398	65.725	-4.23199	0.841032	-5.0319	4.86e-07	1.66e-05	LCAT
ENSG00000134884	815.774	1.33927	0.266392	5.02745	4.97e-07	1.69e-05	ARGLU1
ENSG00000002549	504.584	1.44241	0.286911	5.02738	4.97e-07	1.69e-05	LAP3
ENSG00000198833	367.398	1.65373	0.329091	5.02516	5.03e-07	1.71e-05	UBE2J1
ENSG00000133313	519.946	1.31102	0.260907	5.02483	5.04e-07	1.71e-05	CNDP2
ENSG00000187742	294.627	1.54646	0.307944	5.02191	5.12e-07	1.74e-05	SECISBP2
ENSG00000170854	271.024	2.70573	0.539027	5.01965	5.18e-07	1.75e-05	RIOX2
ENSG00000196418	60.3426	3.02324	0.602418	5.0185	5.21e-07	1.76e-05	ZNF124
ENSG00000184216	288.988	-1.60319	0.319578	-5.01658	5.26e-07	1.78e-05	IRAK1
ENSG00000181192	178.581	1.99099	0.397171	5.01292	5.36e-07	1.81e-05	DHTKD1
ENSG00000165304	781.932	1.62155	0.323552	5.01172	5.39e-07	1.82e-05	MELK
ENSG00000123200	815.877	1.60048	0.319425	5.0105	5.43e-07	1.83e-05	ZC3H13
ENSG00000188529	1434.08	1.25772	0.251303	5.00478	5.59e-07	1.88e-05	SRSF10
ENSG00000168010	82.347	-2.93701	0.586885	-5.00439	5.6e-07	1.89e-05	ATG16L2
ENSG00000132600	167.696	1.83518	0.366741	5.00401	5.62e-07	1.89e-05	PRMT7
ENSG00000234741	2621.33	1.53569	0.306923	5.0035	5.63e-07	1.89e-05	GAS5
ENSG00000198931	1705.73	-1.68021	0.335971	-5.00107	5.7e-07	1.91e-05	APRT
ENSG00000162298	410.141	-1.82293	0.364551	-5.00048	5.72e-07	1.92e-05	SYVN1
ENSG00000100142	581.958	-1.59496	0.318987	-5.00007	5.73e-07	1.92e-05	POLR2F
ENSG00000198561	608.299	1.95529	0.391116	4.99926	5.76e-07	1.93e-05	CTNND1
ENSG00000088298	219.314	1.94162	0.388844	4.99331	5.94e-07	1.98e-05	EDEM2
ENSG00000263465	226.379	2.59629	0.520226	4.99069	6.02e-07	2.01e-05	SRSF8
ENSG00000179010	2636.64	1.3733	0.275299	4.98841	6.09e-07	2.03e-05	MRFAP1
ENSG00000113312	626.084	1.55927	0.312579	4.9884	6.09e-07	2.03e-05	TTC1
ENSG00000079739	382.634	-1.58403	0.31758	-4.98782	6.11e-07	2.03e-05	PGM1
ENSG00000101935	100.073	2.30891	0.463269	4.98396	6.23e-07	2.07e-05	AMMECR1
ENSG00000124226	683.202	-1.29408	0.259661	-4.9837	6.24e-07	2.07e-05	RNF114
ENSG00000127528	34.1406	-4.19001	0.840938	-4.98255	6.28e-07	2.08e-05	KLF2
ENSG00000173674	942.373	1.29521	0.259971	4.98213	6.29e-07	2.08e-05	EIF1AX
ENSG00000073111	1739.61	1.1689	0.234776	4.97879	6.4e-07	2.12e-05	MCM2
ENSG00000162434	656.704	1.30996	0.263212	4.97681	6.46e-07	2.14e-05	JAK1
ENSG00000062822	340.53	-1.9374	0.389412	-4.97519	6.52e-07	2.15e-05	POLD1
ENSG00000120805	669.005	1.39465	0.280386	4.97405	6.56e-07	2.16e-05	ARL1
ENSG00000118900	210.503	-1.98961	0.40036	-4.96956	6.71e-07	2.21e-05	UBN1
ENSG00000065183	383.708	1.8395	0.370293	4.96768	6.78e-07	2.23e-05	WDR3
ENSG00000181029	368.948	-2.49626	0.502784	-4.96488	6.87e-07	2.26e-05	TRAPPC5
ENSG00000124193	1791.43	1.43083	0.288253	4.9638	6.91e-07	2.27e-05	SRSF6
ENSG00000163428	728.343	1.17575	0.236935	4.96234	6.96e-07	2.29e-05	LRRC58
ENSG00000198890	44.0168	2.86925	0.578306	4.96147	7e-07	2.3e-05	PRMT6
ENSG00000104671	844.024	1.47577	0.297541	4.95989	7.05e-07	2.31e-05	DCTN6
ENSG00000107223	1330.54	-1.76946	0.356782	-4.95949	7.07e-07	2.32e-05	EDF1
ENSG00000100567	2579.66	1.37152	0.27664	4.95778	7.13e-07	2.33e-05	PSMA3
ENSG00000099875	239.803	-2.86308	0.577718	-4.95585	7.2e-07	2.35e-05	MKNK2
ENSG00000144824	867.628	1.93125	0.389738	4.95524	7.22e-07	2.36e-05	PHLDB2
ENSG00000173457	381.265	-2.21898	0.448145	-4.95147	7.37e-07	2.4e-05	PPP1R14B
ENSG00000101126	313.567	1.87887	0.379479	4.9512	7.38e-07	2.4e-05	ADNP
ENSG00000148362	509.077	-1.71923	0.347378	-4.94918	7.45e-07	2.43e-05	PAXX
ENSG00000058729	215.625	2.28246	0.461227	4.94865	7.47e-07	2.43e-05	RIOK2
ENSG00000144635	541.153	1.55244	0.313832	4.94673	7.55e-07	2.45e-05	DYNC1LI1
ENSG00000101335	82.1361	-2.45089	0.49573	-4.94399	7.65e-07	2.49e-05	MYL9
ENSG00000135124	193.431	-1.87227	0.37883	-4.94224	7.72e-07	2.51e-05	P2RX4
ENSG00000119688	215.214	1.81353	0.367023	4.94119	7.76e-07	2.52e-05	ABCD4
ENSG00000113396	51.1481	2.80416	0.56762	4.9402	7.8e-07	2.53e-05	SLC27A6
ENSG00000100949	184.652	-1.69832	0.343963	-4.9375	7.91e-07	2.56e-05	RABGGTA
ENSG00000163867	93.1416	2.73487	0.554037	4.93626	7.96e-07	2.57e-05	ZMYM6
ENSG00000197747	3805.61	-2.19403	0.444575	-4.93511	8.01e-07	2.59e-05	S100A10
ENSG00000162585	174.367	-1.90082	0.385232	-4.93423	8.05e-07	2.59e-05	FAAP20
ENSG00000109586	116.601	2.42565	0.491598	4.93422	8.05e-07	2.59e-05	GALNT7
ENSG00000135926	267.734	-1.52321	0.30904	-4.92886	8.27e-07	2.66e-05	TMBIM1
ENSG00000112667	397.775	-1.97723	0.401163	-4.92875	8.28e-07	2.66e-05	DNPH1
ENSG00000122741	84.8263	3.30002	0.669655	4.92793	8.31e-07	2.67e-05	DCAF10
ENSG00000120833	109.101	2.14527	0.435403	4.92708	8.35e-07	2.68e-05	SOCS2
ENSG00000112651	285.344	-1.81339	0.368087	-4.92653	8.37e-07	2.69e-05	MRPL2
ENSG00000170325	41.5932	-3.7762	0.766558	-4.92617	8.39e-07	2.69e-05	PRDM10
ENSG00000198836	517.036	2.49136	0.505747	4.9261	8.39e-07	2.69e-05	OPA1
ENSG00000182606	90.0521	-2.16971	0.440528	-4.92525	8.43e-07	2.7e-05	TRAK1
ENSG00000163104	172.296	2.10524	0.427622	4.92314	8.52e-07	2.72e-05	SMARCAD1
ENSG00000173846	639.617	-1.74406	0.354373	-4.92153	8.59e-07	2.74e-05	PLK3
ENSG00000204228	191.355	-1.97658	0.401703	-4.92052	8.63e-07	2.75e-05	HSD17B8
ENSG00000133026	475.821	2.42511	0.492895	4.92013	8.65e-07	2.76e-05	MYH10
ENSG00000113643	1232.38	1.71039	0.347739	4.91859	8.72e-07	2.78e-05	RARS1
ENSG00000147689	17.7312	-8.38425	1.70488	-4.9178	8.75e-07	2.78e-05	FAM83A
ENSG00000139146	942.523	1.76465	0.358985	4.91566	8.85e-07	2.81e-05	SINHCAF
ENSG00000151247	1996.52	1.76484	0.359079	4.91492	8.88e-07	2.82e-05	EIF4E
ENSG00000196586	821.15	1.40934	0.286918	4.912	9.02e-07	2.86e-05	MYO6
ENSG00000165494	192.585	2.0239	0.412544	4.90591	9.3e-07	2.95e-05	PCF11
ENSG00000136485	494.239	-1.55871	0.317729	-4.90579	9.31e-07	2.95e-05	DCAF7
ENSG00000230076	787.926	-5.27001	1.07455	-4.90441	9.37e-07	2.96e-05	RPL10P6
ENSG00000103253	142.16	-1.80321	0.367772	-4.90308	9.43e-07	2.98e-05	HAGHL
ENSG00000117528	584.656	1.84159	0.375866	4.89957	9.6e-07	3.03e-05	ABCD3
ENSG00000106460	348.361	1.74652	0.356648	4.89704	9.73e-07	3.07e-05	TMEM106B
ENSG00000197498	966.427	1.51748	0.309961	4.89572	9.79e-07	3.09e-05	RPF2
ENSG00000006194	101.944	2.18654	0.44672	4.89466	9.85e-07	3.1e-05	ZNF263
ENSG00000160446	149.262	-2.01431	0.411668	-4.89304	9.93e-07	3.12e-05	ZDHHC12
ENSG00000175482	375.422	-2.30892	0.471901	-4.89281	9.94e-07	3.12e-05	POLD4
ENSG00000072415	179.637	2.30128	0.470361	4.89258	9.95e-07	3.13e-05	MPP5
ENSG00000263513	45.9833	8.01683	1.63897	4.89138	1e-06	3.14e-05	FAM72C
ENSG00000156876	169.107	1.85291	0.379072	4.88801	1.02e-06	3.19e-05	SASS6
ENSG00000144827	2317.9	1.22003	0.249637	4.88723	1.02e-06	3.2e-05	ABHD10
ENSG00000118363	1211.55	-1.10207	0.225535	-4.88649	1.03e-06	3.21e-05	SPCS2
ENSG00000120656	530.741	1.54385	0.315975	4.88597	1.03e-06	3.22e-05	TAF12
ENSG00000172432	103.622	-2.31542	0.473961	-4.88525	1.03e-06	3.23e-05	GTPBP2
ENSG00000163728	106.845	2.74676	0.562344	4.88449	1.04e-06	3.24e-05	TTC14
ENSG00000166579	175.23	-1.67262	0.342466	-4.88405	1.04e-06	3.24e-05	NDEL1
ENSG00000214182	782.598	-1.2042	0.246584	-4.88352	1.04e-06	3.25e-05	PTMAP5
ENSG00000106258	22.0262	8.12299	1.66343	4.88328	1.04e-06	3.25e-05	CYP3A5
ENSG00000205277	28.7842	-8.52175	1.74616	-4.88027	1.06e-06	3.29e-05	MUC12
ENSG00000014123	237.86	1.82154	0.3734	4.87825	1.07e-06	3.33e-05	UFL1
ENSG00000121897	141.242	2.23638	0.458502	4.87757	1.07e-06	3.33e-05	LIAS
ENSG00000144848	387.899	1.65367	0.339135	4.87613	1.08e-06	3.35e-05	ATG3
ENSG00000130770	982.69	-2.18788	0.448718	-4.87585	1.08e-06	3.36e-05	ATP5IF1
ENSG00000136169	60.4197	4.07979	0.836901	4.87488	1.09e-06	3.37e-05	SETDB2
ENSG00000108021	150.043	1.9981	0.410668	4.86549	1.14e-06	3.53e-05	TASOR2
ENSG00000170540	1915.72	1.63731	0.336733	4.86235	1.16e-06	3.58e-05	ARL6IP1
ENSG00000158552	173.647	-2.02522	0.416519	-4.86224	1.16e-06	3.58e-05	ZFAND2B
ENSG00000118985	117.289	-2.73075	0.561645	-4.86206	1.16e-06	3.58e-05	ELL2
ENSG00000023330	639.911	-1.37126	0.282073	-4.86137	1.17e-06	3.59e-05	ALAS1
ENSG00000146463	209.359	-2.35528	0.484594	-4.86031	1.17e-06	3.61e-05	ZMYM4
ENSG00000271303	385.545	1.36593	0.28124	4.85683	1.19e-06	3.67e-05	SRXN1
ENSG00000135776	99.1681	-2.20472	0.454004	-4.85618	1.2e-06	3.68e-05	ABCB10
ENSG00000217930	69.6577	-2.38046	0.490237	-4.85573	1.2e-06	3.68e-05	PAM16
ENSG00000101003	341.591	1.93001	0.397506	4.8553	1.2e-06	3.69e-05	GINS1
ENSG00000110237	55.2729	-3.393	0.699068	-4.85361	1.21e-06	3.72e-05	ARHGEF17
ENSG00000002586	352.449	-1.75022	0.36062	-4.85335	1.21e-06	3.72e-05	CD99
ENSG00000246705	115.421	-3.08764	0.636901	-4.84791	1.25e-06	3.82e-05	H2AJ
ENSG00000178209	1007.03	-2.09134	0.431456	-4.84716	1.25e-06	3.83e-05	PLEC
ENSG00000090013	1387.42	-1.94891	0.402087	-4.84698	1.25e-06	3.83e-05	BLVRB
ENSG00000135457	123.82	2.49534	0.514888	4.84638	1.26e-06	3.84e-05	TFCP2
ENSG00000108588	1085.86	1.13346	0.233946	4.84498	1.27e-06	3.86e-05	CCDC47
ENSG00000136111	338.12	-1.60773	0.331922	-4.84371	1.27e-06	3.88e-05	TBC1D4
ENSG00000169813	2080.15	1.39341	0.287679	4.84364	1.27e-06	3.88e-05	HNRNPF
ENSG00000197530	136.994	-2.051	0.423551	-4.8424	1.28e-06	3.9e-05	MIB2
ENSG00000162623	351.418	1.62032	0.334612	4.84237	1.28e-06	3.9e-05	TYW3
ENSG00000257698	35.6046	4.24111	0.876069	4.84107	1.29e-06	3.92e-05	GIHCG
ENSG00000189241	323.476	1.51165	0.312257	4.84104	1.29e-06	3.92e-05	TSPYL1
ENSG00000176485	339.944	-1.82526	0.377054	-4.84084	1.29e-06	3.92e-05	PLAAT3
ENSG00000171241	566.888	1.85293	0.382864	4.83966	1.3e-06	3.94e-05	SHCBP1
ENSG00000132423	250.603	1.98273	0.409699	4.83947	1.3e-06	3.94e-05	COQ3
ENSG00000165525	613.558	1.40623	0.290718	4.83709	1.32e-06	3.98e-05	NEMF
ENSG00000139697	731.567	1.33178	0.275343	4.83682	1.32e-06	3.98e-05	SBNO1
ENSG00000167900	5572.85	-1.54788	0.320201	-4.83408	1.34e-06	4.04e-05	TK1
ENSG00000258818	78.956	-3.21204	0.664653	-4.83266	1.35e-06	4.06e-05	RNASE4
ENSG00000076554	1272.08	-1.23703	0.256026	-4.83165	1.35e-06	4.08e-05	TPD52
ENSG00000086730	124.148	-2.11151	0.437079	-4.83095	1.36e-06	4.09e-05	LAT2
ENSG00000185567	709.628	-1.62471	0.336392	-4.8298	1.37e-06	4.11e-05	AHNAK2
ENSG00000125944	838.111	1.34755	0.279109	4.82803	1.38e-06	4.14e-05	HNRNPR
ENSG00000089597	1058.04	-1.71728	0.355848	-4.82587	1.39e-06	4.18e-05	GANAB
ENSG00000094631	289.432	-2.1077	0.436777	-4.82558	1.4e-06	4.19e-05	HDAC6
ENSG00000117174	142.866	1.91211	0.396373	4.82402	1.41e-06	4.21e-05	ZNHIT6
ENSG00000161921	262.366	-1.58426	0.328448	-4.82349	1.41e-06	4.22e-05	CXCL16
ENSG00000197879	638.949	-1.44234	0.299113	-4.82207	1.42e-06	4.25e-05	MYO1C
ENSG00000115364	659.552	1.44855	0.300463	4.82107	1.43e-06	4.26e-05	MRPL19
ENSG00000128059	711.58	1.67404	0.347236	4.82104	1.43e-06	4.26e-05	PPAT
ENSG00000116711	52.8162	2.94343	0.610686	4.81987	1.44e-06	4.28e-05	PLA2G4A
ENSG00000163660	495.226	1.4936	0.309965	4.81859	1.45e-06	4.31e-05	CCNL1
ENSG00000105655	977.249	-1.39826	0.290297	-4.81665	1.46e-06	4.35e-05	ISYNA1
ENSG00000163798	313.116	1.46789	0.304824	4.81552	1.47e-06	4.36e-05	SLC4A1AP
ENSG00000124608	127.146	1.79035	0.371799	4.81539	1.47e-06	4.36e-05	AARS2
ENSG00000169019	299.597	1.64643	0.341913	4.81534	1.47e-06	4.36e-05	COMMD8
ENSG00000198015	1449.79	1.24586	0.258758	4.81477	1.47e-06	4.37e-05	MRPL42
ENSG00000160799	429.699	-1.29063	0.268162	-4.81287	1.49e-06	4.41e-05	CCDC12
ENSG00000108883	1163.82	1.44136	0.299725	4.80895	1.52e-06	4.49e-05	EFTUD2
ENSG00000035403	805.92	1.63542	0.340124	4.80831	1.52e-06	4.5e-05	VCL
ENSG00000147642	191.201	2.06852	0.430774	4.80187	1.57e-06	4.65e-05	SYBU
ENSG00000204469	228.988	-2.33405	0.486233	-4.80028	1.58e-06	4.68e-05	PRRC2A
ENSG00000257704	37.6079	-3.48687	0.726757	-4.79786	1.6e-06	4.73e-05	INAFM1
ENSG00000143033	550.742	1.38929	0.28958	4.7976	1.61e-06	4.74e-05	MTF2
ENSG00000170315	15938	1.14048	0.237782	4.79634	1.62e-06	4.76e-05	UBB
ENSG00000185684	35.9762	-3.5013	0.730547	-4.79271	1.65e-06	4.84e-05	EP400P1
ENSG00000117308	824.9	-1.64681	0.343867	-4.78909	1.68e-06	4.92e-05	GALE
ENSG00000248487	149.467	-2.41589	0.504641	-4.78734	1.69e-06	4.96e-05	ABHD14A
ENSG00000204899	332.193	1.53699	0.321303	4.78362	1.72e-06	5.05e-05	MZT1
ENSG00000258667	37.8837	-7.26053	1.51915	-4.77934	1.76e-06	5.16e-05	HIF1A-AS3
ENSG00000185414	389.286	1.48083	0.309908	4.77831	1.77e-06	5.18e-05	MRPL30
ENSG00000112110	1054.72	1.10734	0.23199	4.77321	1.81e-06	5.3e-05	MRPL18
ENSG00000121481	247.966	1.75396	0.367468	4.77311	1.81e-06	5.3e-05	RNF2
ENSG00000146386	330.319	1.4603	0.305949	4.77301	1.81e-06	5.3e-05	ABRACL
ENSG00000100321	170.951	-2.36079	0.494638	-4.77276	1.82e-06	5.3e-05	SYNGR1
ENSG00000011304	1115.46	-1.44474	0.302751	-4.77205	1.82e-06	5.32e-05	PTBP1
ENSG00000142669	1741.34	-1.64195	0.3441	-4.77171	1.83e-06	5.32e-05	SH3BGRL3
ENSG00000161642	66.7635	-2.60973	0.547047	-4.77057	1.84e-06	5.35e-05	ZNF385A
ENSG00000156875	216.573	1.79926	0.377176	4.77034	1.84e-06	5.35e-05	MFSD14A
ENSG00000001497	629.344	1.37877	0.289222	4.76716	1.87e-06	5.43e-05	LAS1L
ENSG00000165458	94.0047	-2.79425	0.58639	-4.76517	1.89e-06	5.47e-05	INPPL1
ENSG00000275342	128.752	-2.1011	0.440959	-4.76484	1.89e-06	5.47e-05	PRAG1
ENSG00000114744	309.18	1.67306	0.351132	4.76478	1.89e-06	5.47e-05	COMMD2
ENSG00000129055	490.013	1.60459	0.336765	4.76472	1.89e-06	5.47e-05	ANAPC13
ENSG00000158106	62.1545	-2.93332	0.61565	-4.7646	1.89e-06	5.47e-05	RHPN1
ENSG00000166986	1318.2	1.67351	0.351372	4.7628	1.91e-06	5.52e-05	MARS1
ENSG00000107669	218.499	1.70274	0.357519	4.76264	1.91e-06	5.52e-05	ATE1
ENSG00000137807	817.588	1.70597	0.358259	4.76182	1.92e-06	5.53e-05	KIF23
ENSG00000159314	154.886	-2.85344	0.599268	-4.76154	1.92e-06	5.54e-05	ARHGAP27
ENSG00000143256	929.422	-2.10485	0.442237	-4.75956	1.94e-06	5.59e-05	PFDN2
ENSG00000102898	2147.67	-1.73991	0.36565	-4.7584	1.95e-06	5.61e-05	NUTF2
ENSG00000106524	205.365	1.84102	0.386909	4.75828	1.95e-06	5.61e-05	ANKMY2
ENSG00000149187	1233.53	1.10165	0.231709	4.75446	1.99e-06	5.72e-05	CELF1
ENSG00000178202	316.824	2.15447	0.453315	4.75269	2.01e-06	5.76e-05	POGLUT3
ENSG00000065970	107.873	-1.97847	0.416309	-4.7524	2.01e-06	5.76e-05	FOXJ2
ENSG00000106993	174.416	2.0068	0.422284	4.75224	2.01e-06	5.76e-05	CDC37L1
ENSG00000159322	507.766	1.71536	0.361088	4.75053	2.03e-06	5.81e-05	ADPGK
ENSG00000227345	117.183	1.87833	0.395921	4.74419	2.09e-06	5.99e-05	PARG
ENSG00000093144	716.643	1.91224	0.403164	4.74308	2.1e-06	6.02e-05	ECHDC1
ENSG00000101266	1415.04	1.24924	0.263447	4.74191	2.12e-06	6.05e-05	CSNK2A1
ENSG00000120158	272.207	1.64676	0.347295	4.74166	2.12e-06	6.05e-05	RCL1
ENSG00000178802	420.527	-1.96471	0.414632	-4.73844	2.15e-06	6.14e-05	MPI
ENSG00000165449	69.681	2.6187	0.55265	4.73843	2.15e-06	6.14e-05	SLC16A9
ENSG00000104643	91.4042	2.2668	0.478422	4.73807	2.16e-06	6.14e-05	MTMR9
ENSG00000128928	272.088	1.95155	0.412093	4.73571	2.18e-06	6.21e-05	IVD
ENSG00000162972	211.557	2.34079	0.494505	4.73361	2.21e-06	6.27e-05	MAIP1
ENSG00000077549	443.528	-1.29631	0.273892	-4.73294	2.21e-06	6.28e-05	CAPZB
ENSG00000213928	157.372	-2.09299	0.442237	-4.73274	2.22e-06	6.28e-05	IRF9
ENSG00000141384	151.879	1.91317	0.404291	4.73215	2.22e-06	6.3e-05	TAF4B
ENSG00000068400	245.609	-2.33748	0.493989	-4.73185	2.22e-06	6.3e-05	GRIPAP1
ENSG00000144659	257.552	1.65834	0.350516	4.73114	2.23e-06	6.32e-05	SLC25A38
ENSG00000121350	133.331	2.48604	0.525508	4.73075	2.24e-06	6.33e-05	PYROXD1
ENSG00000158411	285.066	1.68931	0.357145	4.73004	2.24e-06	6.34e-05	MITD1
ENSG00000088305	152.017	1.85506	0.39223	4.72951	2.25e-06	6.35e-05	DNMT3B
ENSG00000134882	457.99	1.22673	0.259398	4.72912	2.25e-06	6.36e-05	UBAC2
ENSG00000137818	9777.67	-1.80756	0.382235	-4.72893	2.26e-06	6.36e-05	RPLP1
ENSG00000156471	687.863	1.21564	0.257115	4.72802	2.27e-06	6.38e-05	PTDSS1
ENSG00000241468	387.89	-1.45754	0.308318	-4.72737	2.27e-06	6.4e-05	ATP5MF
ENSG00000093000	750.764	1.80954	0.382898	4.7259	2.29e-06	6.44e-05	NUP50
ENSG00000018699	220.164	2.3242	0.491925	4.72471	2.3e-06	6.47e-05	TTC27
ENSG00000075336	406.862	1.66448	0.352353	4.7239	2.31e-06	6.49e-05	TIMM21
ENSG00000008282	1188.24	1.3432	0.284535	4.72068	2.35e-06	6.59e-05	SYPL1
ENSG00000152778	203.897	2.01275	0.426626	4.71782	2.38e-06	6.68e-05	IFIT5
ENSG00000084652	478.215	1.20538	0.255526	4.71725	2.39e-06	6.69e-05	TXLNA
ENSG00000171222	228.128	-2.21649	0.47003	-4.71564	2.41e-06	6.74e-05	SCAND1
ENSG00000144746	564.751	1.4404	0.305458	4.71555	2.41e-06	6.74e-05	ARL6IP5
ENSG00000164294	434.35	1.79735	0.381399	4.71252	2.45e-06	6.83e-05	GPX8
ENSG00000165416	825.816	1.1575	0.245739	4.71028	2.47e-06	6.9e-05	SUGT1
ENSG00000179933	1035.96	1.37051	0.291076	4.70841	2.5e-06	6.96e-05	C14orf119
ENSG00000105793	170.676	2.28755	0.485999	4.7069	2.52e-06	7.01e-05	GTPBP10
ENSG00000110104	295.379	1.72959	0.36752	4.7061	2.52e-06	7.03e-05	CCDC86
ENSG00000166333	649.899	-1.288	0.273764	-4.70479	2.54e-06	7.07e-05	ILK
ENSG00000226287	75.7587	-2.68907	0.572124	-4.70016	2.6e-06	7.23e-05	TMEM191A
ENSG00000159461	364.389	-1.29208	0.27497	-4.69898	2.61e-06	7.26e-05	AMFR
ENSG00000162344	238.807	1.64817	0.350799	4.69834	2.62e-06	7.28e-05	FGF19
ENSG00000051009	84.6396	-2.48505	0.528972	-4.69789	2.63e-06	7.29e-05	FAM160A2
ENSG00000100083	159.156	-2.13075	0.453824	-4.69509	2.66e-06	7.38e-05	GGA1
ENSG00000082458	147.466	2.57591	0.549023	4.6918	2.71e-06	7.5e-05	DLG3
ENSG00000060642	164.275	1.69201	0.360679	4.6912	2.72e-06	7.51e-05	PIGV
ENSG00000099812	119.992	-2.1558	0.459549	-4.69113	2.72e-06	7.51e-05	MISP
ENSG00000136536	403.475	1.87129	0.398938	4.69067	2.72e-06	7.52e-05	MARCHF7
ENSG00000167355	627.913	1.48125	0.315886	4.6892	2.74e-06	7.56e-05	OR51B5
ENSG00000177479	779.768	1.72721	0.368337	4.6892	2.74e-06	7.56e-05	ARIH2
ENSG00000173039	270.738	-3.46726	0.7398	-4.68675	2.78e-06	7.64e-05	RELA
ENSG00000185710	26.5108	6.22798	1.32886	4.68669	2.78e-06	7.64e-05	SMG1P4
ENSG00000171858	1090.93	-1.56762	0.33455	-4.68576	2.79e-06	7.67e-05	RPS21
ENSG00000172331	103.25	2.15259	0.459527	4.68437	2.81e-06	7.71e-05	BPGM
ENSG00000183696	532.279	-1.59686	0.340909	-4.68413	2.81e-06	7.72e-05	UPP1
ENSG00000067057	3974.88	-1.18566	0.253158	-4.6835	2.82e-06	7.73e-05	PFKP
ENSG00000181458	125.072	-2.1341	0.456328	-4.67667	2.92e-06	7.99e-05	TMEM45A
ENSG00000089159	689.13	-1.55823	0.333217	-4.67631	2.92e-06	8e-05	PXN
ENSG00000104691	150.468	1.89642	0.405666	4.67483	2.94e-06	8.05e-05	UBXN8
ENSG00000185033	295.286	-2.54429	0.5443	-4.67443	2.95e-06	8.06e-05	SEMA4B
ENSG00000116670	771.345	-1.70512	0.364866	-4.67329	2.96e-06	8.09e-05	MAD2L2
ENSG00000136628	1417.81	1.43331	0.306708	4.6732	2.97e-06	8.09e-05	EPRS1
ENSG00000065135	1574.82	1.34099	0.287005	4.67235	2.98e-06	8.12e-05	GNAI3
ENSG00000198576	60.5167	-3.05945	0.654885	-4.67174	2.99e-06	8.14e-05	ARC
ENSG00000151665	486.888	1.43141	0.306449	4.67097	3e-06	8.16e-05	PIGF
ENSG00000211460	1407.01	1.20382	0.257734	4.67077	3e-06	8.16e-05	TSN
ENSG00000163755	164.188	2.53703	0.543197	4.67055	3e-06	8.16e-05	HPS3
ENSG00000137942	249.448	1.81773	0.389719	4.66419	3.1e-06	8.41e-05	FNBP1L
ENSG00000129991	124.516	-2.17141	0.465679	-4.66288	3.12e-06	8.46e-05	TNNI3
ENSG00000114446	375.381	1.87429	0.402049	4.66184	3.13e-06	8.49e-05	IFT57
ENSG00000231607	208.595	1.99807	0.428603	4.66182	3.13e-06	8.49e-05	DLEU2
ENSG00000036257	158.239	2.16198	0.463878	4.66067	3.15e-06	8.53e-05	CUL3
ENSG00000154134	84.8484	-2.81002	0.603152	-4.65889	3.18e-06	8.6e-05	ROBO3
ENSG00000140350	360.763	-1.3234	0.28407	-4.65872	3.18e-06	8.6e-05	ANP32A
ENSG00000000419	1056.63	1.25307	0.26902	4.65791	3.19e-06	8.63e-05	DPM1
ENSG00000121058	274.461	1.49654	0.321444	4.65568	3.23e-06	8.71e-05	COIL
ENSG00000163754	528.965	2.18621	0.469813	4.65337	3.27e-06	8.81e-05	GYG1
ENSG00000261740	547.366	1.57917	0.339508	4.65136	3.3e-06	8.89e-05	BOLA2-SMG1P6
ENSG00000205808	54.4173	2.49374	0.536175	4.65099	3.3e-06	8.89e-05	PLPP6
ENSG00000139800	38.2625	2.92097	0.628116	4.65036	3.31e-06	8.91e-05	ZIC5
ENSG00000149658	327.764	-1.30022	0.279605	-4.65021	3.32e-06	8.91e-05	YTHDF1
ENSG00000153989	156.94	2.18416	0.469743	4.64969	3.32e-06	8.93e-05	NUS1
ENSG00000111911	122.601	1.96211	0.421994	4.64962	3.33e-06	8.93e-05	HINT3
ENSG00000177889	2024.07	1.19294	0.256648	4.64815	3.35e-06	8.98e-05	UBE2N
ENSG00000139826	111.089	2.02268	0.435168	4.64804	3.35e-06	8.98e-05	ABHD13
ENSG00000085185	92.8154	-2.616	0.563051	-4.64611	3.38e-06	9.05e-05	BCORL1
ENSG00000176853	780.624	1.8841	0.405527	4.64605	3.38e-06	9.05e-05	FAM91A1
ENSG00000185507	54.6253	-3.71377	0.799486	-4.6452	3.4e-06	9.08e-05	IRF7
ENSG00000241973	167.148	-2.27184	0.489289	-4.64315	3.43e-06	9.17e-05	PI4KA
ENSG00000101361	2296.52	0.934527	0.201277	4.643	3.43e-06	9.17e-05	NOP56
ENSG00000168411	578.271	1.62851	0.350797	4.64232	3.45e-06	9.19e-05	RFWD3
ENSG00000168067	206.705	-2.18263	0.47025	-4.64143	3.46e-06	9.22e-05	MAP4K2
ENSG00000138814	895.329	1.34632	0.290278	4.63803	3.52e-06	9.37e-05	PPP3CA
ENSG00000103202	249.835	-1.71832	0.370527	-4.63749	3.53e-06	9.38e-05	NME4
ENSG00000065978	2513.59	-1.15537	0.249142	-4.63741	3.53e-06	9.38e-05	YBX1
ENSG00000185222	799.588	1.31505	0.283719	4.63505	3.57e-06	9.48e-05	TCEAL9
ENSG00000130816	2240.91	-1.97467	0.426118	-4.63409	3.59e-06	9.52e-05	DNMT1
ENSG00000100591	1232.76	1.40846	0.303967	4.63359	3.59e-06	9.53e-05	AHSA1
ENSG00000117597	171.284	1.92589	0.415683	4.63308	3.6e-06	9.55e-05	UTP25
ENSG00000175772	27.6822	7.72605	1.6681	4.63164	3.63e-06	9.6e-05	LINC01106
ENSG00000143228	325.589	1.36729	0.295208	4.63161	3.63e-06	9.6e-05	NUF2
ENSG00000251595	30.1826	8.43595	1.82157	4.63114	3.64e-06	9.62e-05	ABCA11P
ENSG00000125977	1137.27	1.02667	0.221735	4.63014	3.65e-06	9.66e-05	EIF2S2
ENSG00000138796	357.566	1.64762	0.355864	4.62991	3.66e-06	9.66e-05	HADH
ENSG00000155906	196.385	2.17574	0.470171	4.62754	3.7e-06	9.76e-05	RMND1
ENSG00000048544	786.772	1.32907	0.287219	4.62739	3.7e-06	9.76e-05	MRPS10
ENSG00000073350	394.95	-1.69703	0.366845	-4.62602	3.73e-06	9.82e-05	LLGL2
ENSG00000060688	964.062	1.43528	0.31035	4.62472	3.75e-06	9.87e-05	SNRNP40
ENSG00000164609	686.991	1.85247	0.400561	4.62469	3.75e-06	9.87e-05	SLU7
ENSG00000109805	1167.59	1.47736	0.319532	4.62351	3.77e-06	9.92e-05	NCAPG
ENSG00000112739	406.508	1.97702	0.427711	4.62233	3.79e-06	9.97e-05	PRPF4B
ENSG00000170275	883.442	1.59503	0.345338	4.61874	3.86e-06	0.00010133	CRTAP
ENSG00000003756	379.731	1.47797	0.320033	4.61819	3.87e-06	0.000101518	RBM5
ENSG00000119787	271.337	1.522	0.329828	4.61454	3.94e-06	0.000103239	ATL2
ENSG00000115053	7515.28	0.962438	0.208597	4.61387	3.95e-06	0.000103493	NCL
ENSG00000033627	164.687	-1.95423	0.423769	-4.61154	4e-06	0.000104583	ATP6V0A1
ENSG00000225663	133.508	-1.76816	0.383467	-4.61099	4.01e-06	0.000104781	MCRIP1
ENSG00000126787	365.23	1.81479	0.393693	4.60964	4.03e-06	0.00010538	DLGAP5
ENSG00000183718	69.5118	2.92307	0.634162	4.60933	4.04e-06	0.00010542	TRIM52
ENSG00000099814	59.3088	-3.00232	0.651369	-4.60925	4.04e-06	0.00010542	CEP170B
ENSG00000214654	27.8797	3.58178	0.77763	4.60602	4.1e-06	0.000106988	B3GALT9
ENSG00000183891	37.3542	3.23992	0.70357	4.60497	4.13e-06	0.000107378	TTC32
ENSG00000105472	41.2064	-3.09838	0.672837	-4.60495	4.13e-06	0.000107378	CLEC11A
ENSG00000006015	396.412	-1.86666	0.405605	-4.60217	4.18e-06	0.000108738	REX1BD
ENSG00000100219	412.805	1.41408	0.307281	4.60192	4.19e-06	0.000108787	XBP1
ENSG00000124214	615.948	1.25157	0.272023	4.60097	4.21e-06	0.000109201	STAU1
ENSG00000185187	205.352	-1.74854	0.380103	-4.60016	4.22e-06	0.000109542	SIGIRR
ENSG00000081087	81.3481	2.51662	0.547179	4.59927	4.24e-06	0.000109929	OSTM1
ENSG00000237054	99.8988	-2.3338	0.507541	-4.59826	4.26e-06	0.000110381	PRMT5-AS1
ENSG00000133028	393.75	1.54907	0.337096	4.59533	4.32e-06	0.000111858	SCO1
ENSG00000078900	80.0907	-2.63815	0.574303	-4.59366	4.36e-06	0.00011267	TP73
ENSG00000173218	218.241	1.87084	0.40755	4.59046	4.42e-06	0.000114328	VANGL1
ENSG00000125378	359.897	1.52552	0.332356	4.59003	4.43e-06	0.000114478	BMP4
ENSG00000172927	423.204	-1.5127	0.329591	-4.58963	4.44e-06	0.000114609	MYEOV
ENSG00000204348	87.7003	-2.53758	0.553031	-4.5885	4.46e-06	0.000115146	DXO
ENSG00000104763	643.88	1.26991	0.276777	4.5882	4.47e-06	0.000115222	ASAH1
ENSG00000152422	299.895	1.71644	0.374186	4.58713	4.49e-06	0.000115727	XRCC4
ENSG00000123473	408.669	2.28235	0.49822	4.581	4.63e-06	0.000119088	STIL
ENSG00000161513	304.578	-2.31967	0.506414	-4.58058	4.64e-06	0.000119236	FDXR
ENSG00000107951	252.525	2.16317	0.472322	4.57987	4.65e-06	0.000119551	MTPAP
ENSG00000103356	310.743	1.91653	0.418526	4.57924	4.67e-06	0.000119825	EARS2
ENSG00000133997	479.623	1.5785	0.344736	4.57886	4.68e-06	0.00011995	MED6
ENSG00000100345	790.03	-1.55759	0.340278	-4.57739	4.71e-06	0.000120706	MYH9
ENSG00000198356	150.666	-1.81532	0.396672	-4.57638	4.73e-06	0.0001212	GET3
ENSG00000165660	256.683	1.77375	0.387629	4.57589	4.74e-06	0.000121391	ABRAXAS2
ENSG00000188522	146.935	-1.7231	0.376619	-4.57519	4.76e-06	0.00012171	FAM83G
ENSG00000071859	450.017	-2.24188	0.490051	-4.57479	4.77e-06	0.000121852	FAM50A
ENSG00000122694	149.053	-1.84166	0.402604	-4.57437	4.78e-06	0.000122006	GLIPR2
ENSG00000166949	333.27	-1.65095	0.361061	-4.5725	4.82e-06	0.000123008	SMAD3
ENSG00000144485	98.3	-2.93272	0.641582	-4.57108	4.85e-06	0.000123751	HES6
ENSG00000107140	63.0974	-3.0608	0.66979	-4.56979	4.88e-06	0.000124421	TESK1
ENSG00000205323	1054.84	1.12049	0.245222	4.5693	4.89e-06	0.000124624	SARNP
ENSG00000140743	48.6935	3.12598	0.684338	4.56789	4.93e-06	0.000125368	CDR2
ENSG00000054118	885.802	1.16064	0.254198	4.56591	4.97e-06	0.000126466	THRAP3
ENSG00000176973	130.877	-2.57664	0.564389	-4.56535	4.99e-06	0.000126709	FAM89B
ENSG00000118495	212.709	-2.27283	0.497906	-4.56478	5e-06	0.000126961	PLAGL1
ENSG00000100350	136.459	2.07376	0.454521	4.56252	5.05e-06	0.000128239	FOXRED2
ENSG00000113732	1080.16	1.14353	0.250692	4.56151	5.08e-06	0.000128738	ATP6V0E1
ENSG00000060069	90.7948	-3.90453	0.855994	-4.5614	5.08e-06	0.000128738	CTDP1
ENSG00000023839	288.925	1.59653	0.350092	4.56032	5.11e-06	0.0001293	ABCC2
ENSG00000126768	212.809	-1.70094	0.372998	-4.56017	5.11e-06	0.0001293	TIMM17B
ENSG00000140006	183.812	2.26264	0.496533	4.55688	5.19e-06	0.000131249	WDR89
ENSG00000168803	34.1348	2.86581	0.62892	4.55671	5.2e-06	0.000131253	ADAL
ENSG00000146733	320.348	1.7626	0.386831	4.5565	5.2e-06	0.00013129	PSPH
ENSG00000166938	251.194	2.16485	0.475263	4.55506	5.24e-06	0.000132097	DIS3L
ENSG00000140577	116.605	-2.41493	0.53035	-4.55347	5.28e-06	0.000133003	CRTC3
ENSG00000147400	359.697	1.32716	0.291493	4.55297	5.29e-06	0.000133219	CETN2
ENSG00000117399	1948.71	1.53962	0.33828	4.55133	5.33e-06	0.000134166	CDC20
ENSG00000059758	203.259	2.09251	0.459781	4.55111	5.34e-06	0.00013421	CDK17
ENSG00000107815	119.199	1.9524	0.429227	4.54863	5.4e-06	0.000135695	TWNK
ENSG00000181788	246.4	-1.5318	0.336855	-4.54737	5.43e-06	0.000136411	SIAH2
ENSG00000206195	67.0332	2.86465	0.630008	4.547	5.44e-06	0.000136551	DUXAP8
ENSG00000243678	6636.52	-1.94404	0.427582	-4.5466	5.45e-06	0.000136656	NME2
ENSG00000188290	70.8102	-3.31347	0.72879	-4.54653	5.45e-06	0.000136656	HES4
ENSG00000108465	803.846	-1.24674	0.274244	-4.54608	5.47e-06	0.000136848	CDK5RAP3
ENSG00000258102	210.193	-2.1129	0.464956	-4.5443	5.51e-06	0.00013791	MAP1LC3B2
ENSG00000136238	4013.55	-1.70766	0.375849	-4.54347	5.53e-06	0.000138356	RAC1
ENSG00000008324	371.425	1.39857	0.30788	4.5426	5.56e-06	0.000138825	SS18L2
ENSG00000157184	164.864	1.55726	0.343007	4.54003	5.62e-06	0.000140429	CPT2
ENSG00000011009	225.401	-1.51927	0.334671	-4.5396	5.64e-06	0.000140611	LYPLA2
ENSG00000147454	507.569	-1.31805	0.290409	-4.5386	5.66e-06	0.000141129	SLC25A37
ENSG00000168061	105.743	-2.52282	0.555868	-4.53852	5.67e-06	0.000141129	SAC3D1
ENSG00000090975	33.5777	-3.29022	0.725541	-4.53485	5.76e-06	0.000143503	PITPNM2
ENSG00000196923	244.709	-1.6357	0.361006	-4.53094	5.87e-06	0.000146074	PDLIM7
ENSG00000083520	668.673	1.42748	0.315073	4.53062	5.88e-06	0.000146191	DIS3
ENSG00000166016	83.7904	-2.53281	0.559201	-4.52935	5.92e-06	0.000146969	ABTB2
ENSG00000055070	233.667	-1.64766	0.36388	-4.52803	5.95e-06	0.0001477	SZRD1
ENSG00000124207	2448.61	1.42916	0.315629	4.52799	5.95e-06	0.0001477	CSE1L
ENSG00000001036	853.43	1.0289	0.227338	4.52588	6.01e-06	0.00014908	FUCA2
ENSG00000143315	80.4517	2.0882	0.461729	4.52257	6.11e-06	0.000151319	PIGM
ENSG00000168564	75.4518	2.46536	0.545405	4.52023	6.18e-06	0.000152888	CDKN2AIP
ENSG00000183474	322.05	2.57759	0.570378	4.5191	6.21e-06	0.000153572	GTF2H2C
ENSG00000145604	367.129	1.54488	0.341864	4.51898	6.21e-06	0.000153572	SKP2
ENSG00000188177	42.2004	-3.96971	0.878536	-4.51856	6.23e-06	0.000153772	ZC3H6
ENSG00000075275	100.383	-2.67866	0.592974	-4.51733	6.26e-06	0.000154554	CELSR1
ENSG00000142731	237.059	1.93765	0.429165	4.51493	6.33e-06	0.000156202	PLK4
ENSG00000158062	85.518	-2.15794	0.477981	-4.5147	6.34e-06	0.000156259	UBXN11
ENSG00000174021	1546.87	-1.79289	0.397154	-4.51436	6.35e-06	0.0001564	GNG5
ENSG00000090615	182.497	-2.2773	0.504605	-4.51303	6.39e-06	0.000157265	GOLGA3
ENSG00000122692	936.265	1.42195	0.315368	4.50886	6.52e-06	0.000160274	SMU1
ENSG00000184502	18.999	-7.66269	1.69998	-4.50752	6.56e-06	0.000161175	GAST
ENSG00000178913	576.593	1.19236	0.264556	4.50702	6.57e-06	0.000161444	TAF7
ENSG00000265808	435.013	1.44968	0.321762	4.50543	6.62e-06	0.000162535	SEC22B
ENSG00000121774	536.356	1.33145	0.295562	4.50481	6.64e-06	0.000162898	KHDRBS1
ENSG00000134001	1906.36	1.47693	0.327879	4.50448	6.65e-06	0.000163035	EIF2S1
ENSG00000105404	257.067	-1.82058	0.40425	-4.5036	6.68e-06	0.000163596	RABAC1
ENSG00000073536	269.515	1.92481	0.427654	4.50085	6.77e-06	0.000165488	NLE1
ENSG00000082996	284.814	2.07094	0.460217	4.49992	6.8e-06	0.000166094	RNF13
ENSG00000041357	4411.02	1.24035	0.275822	4.49692	6.89e-06	0.000168213	PSMA4
ENSG00000089053	1250.43	1.27237	0.282987	4.49621	6.92e-06	0.000168661	ANAPC5
ENSG00000120910	165.209	1.55041	0.344848	4.49592	6.93e-06	0.000168766	PPP3CC
ENSG00000130244	140.05	-2.41014	0.536507	-4.49228	7.05e-06	0.000171559	FAM98C
ENSG00000173598	164.842	2.31374	0.515491	4.48842	7.18e-06	0.000174571	NUDT4
ENSG00000116661	509.444	-1.85862	0.414602	-4.4829	7.36e-06	0.000179023	FBXO2
ENSG00000099942	1170.85	1.21013	0.269985	4.48221	7.39e-06	0.000179481	CRKL
ENSG00000198060	613.588	1.4396	0.321423	4.47884	7.5e-06	0.000182205	MARCHF5
ENSG00000071127	783.041	-1.11921	0.249926	-4.47818	7.53e-06	0.000182516	WDR1
ENSG00000100290	426.618	-1.87411	0.418498	-4.47817	7.53e-06	0.000182516	BIK
ENSG00000171960	973.266	1.1823	0.264028	4.47792	7.54e-06	0.000182601	PPIH
ENSG00000124641	173.792	-2.1903	0.48926	-4.47676	7.58e-06	0.000183465	MED20
ENSG00000180694	221.999	1.70173	0.380154	4.47642	7.59e-06	0.000183629	TMEM64
ENSG00000105518	551.671	-1.51619	0.338755	-4.47577	7.61e-06	0.000184061	TMEM205
ENSG00000137288	426.9	-1.35611	0.303231	-4.4722	7.74e-06	0.000187033	UQCC2
ENSG00000125485	150.609	1.59796	0.357604	4.46853	7.88e-06	0.000190122	DDX31
ENSG00000278845	700.638	1.54213	0.345119	4.46839	7.88e-06	0.000190122	MRPL45
ENSG00000102977	370.117	-1.27586	0.285591	-4.46743	7.92e-06	0.000190849	ACD
ENSG00000118420	59.1943	3.08292	0.690721	4.46334	8.07e-06	0.000194391	UBE3D
ENSG00000104267	763.169	-1.19652	0.268267	-4.46018	8.19e-06	0.000197006	CA2
ENSG00000055332	290.272	1.35077	0.302896	4.45953	8.21e-06	0.000197363	EIF2AK2
ENSG00000090539	41.4366	-3.0355	0.680705	-4.45934	8.22e-06	0.000197363	CHRD
ENSG00000115761	400.994	1.90005	0.426084	4.45934	8.22e-06	0.000197363	NOL10
ENSG00000130706	320.973	-1.46011	0.327533	-4.45791	8.28e-06	0.000198546	ADRM1
ENSG00000108439	392.839	-1.88629	0.423266	-4.45652	8.33e-06	0.000199697	PNPO
ENSG00000001630	605.719	1.56003	0.350531	4.45047	8.57e-06	0.000205121	CYP51A1
ENSG00000125731	381.014	-1.7398	0.39103	-4.44928	8.62e-06	0.000206113	SH2D3A
ENSG00000162735	290.836	-2.02703	0.455764	-4.44755	8.69e-06	0.000207639	PEX19
ENSG00000099290	189.634	1.65835	0.372972	4.44631	8.74e-06	0.000208689	WASHC2A
ENSG00000137992	145.953	1.9186	0.431605	4.44527	8.78e-06	0.000209561	DBT
ENSG00000112149	161.611	1.75637	0.395328	4.44281	8.88e-06	0.000211824	CD83
ENSG00000083535	126.684	2.11746	0.476659	4.4423	8.9e-06	0.00021218	PIBF1
ENSG00000070367	533.37	2.22268	0.500619	4.43985	9e-06	0.00021446	EXOC5
ENSG00000146281	406.009	1.35273	0.304831	4.43763	9.1e-06	0.000216532	PM20D2
ENSG00000120685	405.445	2.43647	0.549076	4.4374	9.11e-06	0.000216609	PROSER1
ENSG00000005100	122.727	1.7753	0.400291	4.43503	9.21e-06	0.000218856	DHX33
ENSG00000187626	33.9323	4.25089	0.958993	4.43267	9.31e-06	0.00022112	ZKSCAN4
ENSG00000063180	43.2452	-3.43774	0.775674	-4.43194	9.34e-06	0.000221708	CA11
ENSG00000103111	192.471	-1.48963	0.336183	-4.43101	9.38e-06	0.000222521	MON1B
ENSG00000110717	1111.97	-1.69114	0.381785	-4.42956	9.44e-06	0.000223864	NDUFS8
ENSG00000166272	157.2	-1.56223	0.352706	-4.42928	9.45e-06	0.000223996	WBP1L
ENSG00000221909	56.8257	2.21313	0.499687	4.42903	9.47e-06	0.000224103	FAM200A
ENSG00000198690	143.933	2.28245	0.515621	4.42661	9.57e-06	0.000226476	FAN1
ENSG00000189180	153.794	2.10539	0.475647	4.42637	9.58e-06	0.00022657	ZNF33A
ENSG00000091483	868.751	1.1095	0.25069	4.4258	9.61e-06	0.000227015	FH
ENSG00000166855	307.896	1.65217	0.373458	4.42397	9.69e-06	0.000228785	CLPX
ENSG00000173546	117.533	-1.75474	0.396702	-4.42333	9.72e-06	0.000229253	CSPG4
ENSG00000120256	186.872	1.77493	0.401274	4.42324	9.72e-06	0.000229253	LRP11
ENSG00000197457	279.959	-1.51215	0.341957	-4.42206	9.78e-06	0.000230344	STMN3
ENSG00000130529	132.221	-2.05715	0.465241	-4.42169	9.79e-06	0.000230578	TRPM4
ENSG00000132967	1668.96	1.13575	0.256893	4.4211	9.82e-06	0.000231055	HMGB1P5
ENSG00000100647	40.4046	-3.59758	0.81384	-4.4205	9.85e-06	0.000231536	SUSD6
ENSG00000171603	243.843	-1.67671	0.379486	-4.41837	9.94e-06	0.000233675	CLSTN1
ENSG00000184924	261.019	-2.61385	0.591779	-4.41694	1e-05	0.000235065	PTRHD1
ENSG00000182872	287.95	1.34977	0.30563	4.41637	1e-05	0.000235519	RBM10
ENSG00000114383	231.339	-2.26672	0.513305	-4.41593	1.01e-05	0.000235837	TUSC2
ENSG00000147872	606.252	-1.03232	0.233795	-4.4155	1.01e-05	0.000236149	PLIN2
ENSG00000172936	173.722	1.97186	0.446722	4.41407	1.01e-05	0.000237529	MYD88
ENSG00000176124	242.564	1.61155	0.365104	4.41394	1.02e-05	0.000237529	DLEU1
ENSG00000197780	151.1	1.74599	0.395634	4.41314	1.02e-05	0.000238247	TAF13
ENSG00000010270	354.624	1.3081	0.296428	4.41289	1.02e-05	0.000238368	STARD3NL
ENSG00000110931	146.292	-1.55572	0.352592	-4.41223	1.02e-05	0.000238926	CAMKK2
ENSG00000052723	298.162	-1.90013	0.430762	-4.41109	1.03e-05	0.000240026	SIKE1
ENSG00000164611	1872.21	1.1116	0.252038	4.41044	1.03e-05	0.000240588	PTTG1
ENSG00000156970	594.355	1.76806	0.401061	4.40846	1.04e-05	0.000242633	BUB1B
ENSG00000162959	439.482	1.62644	0.369114	4.40633	1.05e-05	0.000244861	MEMO1
ENSG00000085840	240.32	1.38589	0.314625	4.40489	1.06e-05	0.00024623	ORC1
ENSG00000198917	357.497	1.7442	0.395977	4.4048	1.06e-05	0.00024623	SPOUT1
ENSG00000106344	416.319	1.50832	0.342438	4.40466	1.06e-05	0.00024623	RBM28
ENSG00000125991	1927.01	-0.938128	0.212991	-4.40453	1.06e-05	0.00024623	ERGIC3
ENSG00000125844	154.001	-1.75575	0.398642	-4.40432	1.06e-05	0.000246303	RRBP1
ENSG00000066926	323.361	1.57382	0.357394	4.40362	1.06e-05	0.000246939	FECH
ENSG00000158373	82.7992	-2.89065	0.656466	-4.40335	1.07e-05	0.000247079	H2BC5
ENSG00000171448	50.1963	2.64919	0.601681	4.40297	1.07e-05	0.000247337	ZBTB26
ENSG00000196275	92.2847	-3.79714	0.862468	-4.40264	1.07e-05	0.000247547	GTF2IRD2
ENSG00000134108	449.209	1.20844	0.274534	4.40178	1.07e-05	0.000248368	ARL8B
ENSG00000169230	992.362	-1.71812	0.390423	-4.40067	1.08e-05	0.00024947	PRELID1
ENSG00000205758	292.23	1.62621	0.369604	4.39988	1.08e-05	0.000250217	CRYZL1
ENSG00000119421	1063.11	-1.16408	0.26466	-4.39841	1.09e-05	0.000251742	NDUFA8
ENSG00000120253	235.615	2.05072	0.466466	4.3963	1.1e-05	0.000254033	NUP43
ENSG00000244754	612.852	1.25575	0.285667	4.39586	1.1e-05	0.000254382	N4BP2L2
ENSG00000137312	631.664	-1.49757	0.340725	-4.39523	1.11e-05	0.000254943	FLOT1
ENSG00000140575	791.95	-1.24627	0.283577	-4.39483	1.11e-05	0.000255243	IQGAP1
ENSG00000148296	296.439	1.92943	0.439055	4.39452	1.11e-05	0.000255441	SURF6
ENSG00000118096	94.0499	2.12889	0.48468	4.39237	1.12e-05	0.000257806	IFT46
ENSG00000211459	179577	1.0774	0.245426	4.3899	1.13e-05	0.000260581	MT-RNR1
ENSG00000112576	335.137	-1.49361	0.340299	-4.3891	1.14e-05	0.000261364	CCND3
ENSG00000108733	35.8083	3.35406	0.764425	4.38769	1.15e-05	0.000262889	PEX12
ENSG00000197746	2087.92	-1.12115	0.255574	-4.38679	1.15e-05	0.000263642	PSAP
ENSG00000275004	76.5653	2.36597	0.539341	4.38677	1.15e-05	0.000263642	ZNF280B
ENSG00000232940	49.923	-3.01891	0.68823	-4.38648	1.15e-05	0.000263818	HCG25
ENSG00000174574	504.118	1.34682	0.307103	4.38558	1.16e-05	0.000264733	AKIRIN1
ENSG00000105700	127.101	-1.6358	0.373103	-4.38432	1.16e-05	0.000266094	KXD1
ENSG00000198363	3734.88	1.23924	0.282737	4.38301	1.17e-05	0.000267531	ASPH
ENSG00000256940	45.0084	-3.50268	0.799344	-4.38195	1.18e-05	0.000268654	PPP1R14B-AS1
ENSG00000136982	481.432	1.21606	0.277566	4.38113	1.18e-05	0.000269349	DSCC1
ENSG00000128609	863.204	1.30651	0.298216	4.3811	1.18e-05	0.000269349	NDUFA5
ENSG00000175305	499.435	-1.90386	0.434697	-4.37974	1.19e-05	0.000270846	CCNE2
ENSG00000115109	141.899	2.01823	0.460854	4.37933	1.19e-05	0.000271186	EPB41L5
ENSG00000085563	22.7841	4.54975	1.04009	4.37437	1.22e-05	0.000277238	ABCB1
ENSG00000169057	292.178	-5.83386	1.33413	-4.37278	1.23e-05	0.000279083	MECP2
ENSG00000198554	247.865	-1.60638	0.367381	-4.37252	1.23e-05	0.000279225	WDHD1
ENSG00000033800	122.762	-1.52297	0.348421	-4.37105	1.24e-05	0.00028074	PIAS1
ENSG00000183049	69.5032	-3.4267	0.78411	-4.37018	1.24e-05	0.000281681	CAMK1D
ENSG00000130545	160.793	-2.22848	0.509948	-4.37001	1.24e-05	0.000281709	CRB3
ENSG00000132793	126.815	-1.92904	0.44145	-4.36977	1.24e-05	0.000281829	LPIN3
ENSG00000197696	76.7265	-2.6088	0.597212	-4.36829	1.25e-05	0.000283488	NMB
ENSG00000100258	133.233	-1.78641	0.408958	-4.3682	1.25e-05	0.000283488	LMF2
ENSG00000085377	517.592	1.1228	0.257104	4.36713	1.26e-05	0.000284698	PREP
ENSG00000137076	316.165	-1.72838	0.39589	-4.36582	1.27e-05	0.000286219	TLN1
ENSG00000119392	242.829	1.48055	0.339241	4.3643	1.28e-05	0.00028802	GLE1
ENSG00000204789	49.7621	2.89804	0.664708	4.35987	1.3e-05	0.000293731	ZNF204P
ENSG00000114019	332.748	-1.22617	0.281338	-4.35836	1.31e-05	0.000295562	AMOTL2
ENSG00000161016	19883.9	-1.62857	0.373922	-4.35537	1.33e-05	0.00029943	RPL8
ENSG00000131389	132.738	-2.56041	0.587939	-4.35488	1.33e-05	0.000299904	SLC6A6
ENSG00000147471	502.055	1.19429	0.274432	4.35185	1.35e-05	0.000303888	PLPBP
ENSG00000107862	760.558	-2.68438	0.61696	-4.35098	1.36e-05	0.000304764	GBF1
ENSG00000108561	4284.46	1.47254	0.338443	4.35093	1.36e-05	0.000304764	C1QBP
ENSG00000155542	58.761	2.52004	0.579341	4.34985	1.36e-05	0.000306069	SETD9
ENSG00000158710	265.058	-1.59827	0.367644	-4.34734	1.38e-05	0.000309376	TAGLN2
ENSG00000116030	2101.99	1.21611	0.279745	4.3472	1.38e-05	0.000309376	SUMO1
ENSG00000181827	26.0761	-7.39984	1.70263	-4.34614	1.39e-05	0.000310678	RFX7
ENSG00000135916	280.918	-1.29328	0.297617	-4.34545	1.39e-05	0.000311447	ITM2C
ENSG00000102172	4001.36	-0.892173	0.205403	-4.34352	1.4e-05	0.000313829	SMS
ENSG00000168297	88.6216	1.87697	0.432133	4.34349	1.4e-05	0.000313829	PXK
ENSG00000174292	84.2668	-2.17832	0.501658	-4.34225	1.41e-05	0.000315192	TNK1
ENSG00000113845	866.37	1.32233	0.304604	4.34115	1.42e-05	0.000316368	TIMMDC1
ENSG00000117335	802.481	2.07356	0.477698	4.34074	1.42e-05	0.000316756	CD46
ENSG00000169612	428.092	1.41664	0.32642	4.33991	1.43e-05	0.000317741	RAMAC
ENSG00000084073	472.516	1.65901	0.382289	4.33966	1.43e-05	0.000317906	ZMPSTE24
ENSG00000250021	164.204	1.52165	0.350814	4.33748	1.44e-05	0.000320856	ARPIN-AP3S2
ENSG00000179833	466.55	-1.67489	0.386165	-4.33723	1.44e-05	0.00032102	SERTAD2
ENSG00000124160	135.135	1.688	0.389212	4.33698	1.44e-05	0.00032118	NCOA5
ENSG00000184992	427.807	-2.28133	0.52607	-4.33655	1.45e-05	0.000321592	BRI3BP
ENSG00000181472	86.2861	2.30366	0.531251	4.33629	1.45e-05	0.000321769	ZBTB2
ENSG00000083750	37.0246	2.9178	0.673178	4.33436	1.46e-05	0.00032439	RRAGB
ENSG00000033011	232.304	1.75881	0.405855	4.33359	1.47e-05	0.000325328	ALG1
ENSG00000169871	157.172	-2.2922	0.529161	-4.33177	1.48e-05	0.000327814	TRIM56
ENSG00000103145	60.5577	-2.34003	0.540232	-4.33153	1.48e-05	0.000327952	HCFC1R1
ENSG00000147604	16491.8	0.94144	0.217666	4.32515	1.52e-05	0.000337374	RPL7
ENSG00000173145	441.653	1.08846	0.251862	4.32164	1.55e-05	0.000342563	NOC3L
ENSG00000107404	208.913	-1.86403	0.431348	-4.32142	1.55e-05	0.000342692	DVL1
ENSG00000145012	269.179	-2.3238	0.537859	-4.32045	1.56e-05	0.000343974	LPP
ENSG00000170917	39.3507	2.64747	0.613183	4.31758	1.58e-05	0.000348253	NUDT6
ENSG00000109171	123.132	2.30775	0.534632	4.31651	1.59e-05	0.000349721	SLAIN2
ENSG00000050426	371.829	1.4245	0.330323	4.31245	1.61e-05	0.00035598	LETMD1
ENSG00000203879	193.493	-1.76599	0.409766	-4.30975	1.63e-05	0.00036012	GDI1
ENSG00000084731	73.9607	-3.72222	0.863932	-4.30847	1.64e-05	0.000361988	KIF3C
ENSG00000142230	2105.72	1.07455	0.249504	4.30676	1.66e-05	0.00036456	SAE1
ENSG00000253716	148.914	-1.86897	0.434165	-4.30474	1.67e-05	0.000367658	MINCR
ENSG00000104964	175.761	-1.61654	0.375574	-4.30418	1.68e-05	0.000368349	TLE5
ENSG00000105339	151.72	-1.82411	0.423853	-4.30363	1.68e-05	0.000369038	DENND3
ENSG00000226688	84.0263	2.17339	0.505146	4.30249	1.69e-05	0.000370542	ENTPD1-AS1
ENSG00000100075	1042.59	-1.61013	0.374237	-4.30244	1.69e-05	0.000370542	SLC25A1
ENSG00000178974	312.795	1.35703	0.315538	4.30068	1.7e-05	0.00037326	FBXO34
ENSG00000249437	56.169	2.85445	0.663842	4.2999	1.71e-05	0.000374347	NAIP
ENSG00000066379	344.844	1.15083	0.267877	4.29612	1.74e-05	0.00038054	POLR1H
ENSG00000174007	37.2237	2.63411	0.613286	4.29507	1.75e-05	0.000382108	CEP19
ENSG00000069849	2104.79	1.13554	0.264399	4.2948	1.75e-05	0.000382327	ATP1B3
ENSG00000101577	119.564	-2.38167	0.554672	-4.29383	1.76e-05	0.000383593	LPIN2
ENSG00000263004	21.5844	-4.24842	0.989435	-4.29378	1.76e-05	0.000383593	AKAP1-DT
ENSG00000179094	284.66	-1.55518	0.362665	-4.28821	1.8e-05	0.000393094	PER1
ENSG00000153406	425.298	-1.86669	0.435424	-4.28706	1.81e-05	0.000394869	NMRAL1
ENSG00000104808	132.998	-2.38484	0.556368	-4.28644	1.82e-05	0.000395623	DHDH
ENSG00000078043	268.663	1.67149	0.389955	4.28636	1.82e-05	0.000395623	PIAS2
ENSG00000197885	189.982	1.55577	0.363278	4.2826	1.85e-05	0.00040196	NKIRAS1
ENSG00000025770	657.257	-1.37451	0.320956	-4.28254	1.85e-05	0.00040196	NCAPH2
ENSG00000198954	450.392	1.40588	0.328306	4.28223	1.85e-05	0.000402265	KIFBP
ENSG00000221886	59.0625	2.64053	0.617089	4.27901	1.88e-05	0.00040788	ZBED8
ENSG00000117322	34.9128	3.75093	0.876701	4.27846	1.88e-05	0.000408629	CR2
ENSG00000143554	105.997	-2.38922	0.55862	-4.27701	1.89e-05	0.000411036	SLC27A3
ENSG00000117410	1204.27	-1.5153	0.354314	-4.27672	1.9e-05	0.000411305	ATP6V0B
ENSG00000143183	1003.51	1.40034	0.327657	4.27381	1.92e-05	0.000416467	TMCO1
ENSG00000123358	123.105	-1.96718	0.460552	-4.27136	1.94e-05	0.000420801	NR4A1
ENSG00000152256	367.136	-2.06055	0.482551	-4.27012	1.95e-05	0.000422869	PDK1
ENSG00000118898	350.165	-1.73883	0.407311	-4.26905	1.96e-05	0.000424646	PPL
ENSG00000170906	263.091	-1.42215	0.333144	-4.26886	1.96e-05	0.000424725	NDUFA3
ENSG00000177239	210.234	-1.71051	0.400725	-4.26855	1.97e-05	0.000424948	MAN1B1
ENSG00000171517	185.655	2.14788	0.503215	4.26832	1.97e-05	0.000424948	LPAR3
ENSG00000091009	78.615	3.21017	0.752131	4.2681	1.97e-05	0.000424948	RBM27
ENSG00000008300	101.817	-2.46796	0.578241	-4.26805	1.97e-05	0.000424948	CELSR3
ENSG00000150782	547.565	1.35256	0.316971	4.26715	1.98e-05	0.000426393	IL18
ENSG00000122643	140.195	2.30528	0.540321	4.26651	1.99e-05	0.000427224	NT5C3A
ENSG00000154845	358.947	1.50141	0.351918	4.26635	1.99e-05	0.000427224	PPP4R1
ENSG00000107372	908.063	1.1442	0.268194	4.26629	1.99e-05	0.000427224	ZFAND5
ENSG00000261150	112.742	-2.02049	0.473664	-4.26566	1.99e-05	0.000428179	EPPK1
ENSG00000106479	32.1697	5.66455	1.32816	4.26498	2e-05	0.000429216	ZNF862
ENSG00000112759	377.161	-1.41264	0.331301	-4.2639	2.01e-05	0.000431026	SLC29A1
ENSG00000185359	999.743	-1.67714	0.393427	-4.2629	2.02e-05	0.000432691	HGS
ENSG00000132153	913.735	1.22825	0.288177	4.26215	2.02e-05	0.000433863	DHX30
ENSG00000065833	424.73	1.28656	0.301974	4.26048	2.04e-05	0.000436673	ME1
ENSG00000196470	141.019	1.57211	0.369006	4.26037	2.04e-05	0.000436673	SIAH1
ENSG00000181610	1287.64	0.993063	0.233097	4.26029	2.04e-05	0.000436673	MRPS23
ENSG00000137574	324.791	1.34124	0.314852	4.25991	2.05e-05	0.00043715	TGS1
ENSG00000227057	135.968	-1.65837	0.389369	-4.25911	2.05e-05	0.000437977	WDR46
ENSG00000114503	878.398	1.34082	0.314813	4.25908	2.05e-05	0.000437977	NCBP2
ENSG00000143401	1424.56	1.22202	0.286922	4.25907	2.05e-05	0.000437977	ANP32E
ENSG00000144455	233.455	1.312	0.308087	4.25852	2.06e-05	0.000438782	SUMF1
ENSG00000139734	215.863	-1.41967	0.333396	-4.25821	2.06e-05	0.000439124	DIAPH3
ENSG00000137100	160.862	-1.56991	0.368838	-4.25637	2.08e-05	0.000442202	DCTN3
ENSG00000129757	121.909	-1.95079	0.458376	-4.25586	2.08e-05	0.000442933	CDKN1C
ENSG00000137936	221.94	-2.09305	0.491969	-4.25444	2.1e-05	0.000445479	BCAR3
ENSG00000165238	28.7498	-4.20782	0.989274	-4.25345	2.11e-05	0.000447178	WNK2
ENSG00000115685	656.77	-1.52594	0.358876	-4.25199	2.12e-05	0.000449824	PPP1R7
ENSG00000138180	312.933	1.44938	0.341028	4.25003	2.14e-05	0.000453493	CEP55
ENSG00000180992	956.398	-1.39775	0.32892	-4.2495	2.14e-05	0.000454296	MRPL14
ENSG00000204619	177.301	-1.45773	0.343115	-4.24853	2.15e-05	0.000455972	PPP1R11
ENSG00000152056	1479.09	1.05396	0.24823	4.24592	2.18e-05	0.000461037	AP1S3
ENSG00000206562	134.085	1.57253	0.370435	4.24507	2.19e-05	0.000462492	METTL6
ENSG00000187741	627.109	-1.2389	0.291889	-4.24443	2.19e-05	0.000463543	FANCA
ENSG00000130935	890.854	1.44788	0.341506	4.2397	2.24e-05	0.00047311	NOL11
ENSG00000156171	254.743	1.65022	0.389278	4.23918	2.24e-05	0.000473916	DRAM2
ENSG00000149806	3655.45	-1.39809	0.329861	-4.23841	2.25e-05	0.000475264	FAU
ENSG00000254505	259.121	1.31992	0.311449	4.238	2.26e-05	0.000475842	CHMP4A
ENSG00000119632	152.816	-1.99157	0.470016	-4.23724	2.26e-05	0.000477157	IFI27L2
ENSG00000100413	244.639	1.80197	0.425588	4.23408	2.29e-05	0.000483625	POLR3H
ENSG00000167257	49.0339	-2.38933	0.564443	-4.23308	2.31e-05	0.000485476	RNF214
ENSG00000176783	123.861	2.22866	0.526837	4.23027	2.33e-05	0.000491256	RUFY1
ENSG00000168894	734.299	-1.27368	0.301097	-4.23014	2.34e-05	0.000491256	RNF181
ENSG00000167978	980.596	-1.26198	0.298381	-4.22941	2.34e-05	0.00049256	SRRM2
ENSG00000116704	91.6872	1.84658	0.43674	4.2281	2.36e-05	0.00049512	SLC35D1
ENSG00000165644	166.92	-2.00702	0.475118	-4.22427	2.4e-05	0.000503324	COMTD1
ENSG00000010072	92.637	2.01943	0.478366	4.22151	2.43e-05	0.000509209	SPRTN
ENSG00000141503	202.634	-2.23987	0.530639	-4.22107	2.43e-05	0.000509883	MINK1
ENSG00000115446	236.956	1.42939	0.338832	4.21858	2.46e-05	0.000515245	UNC50
ENSG00000146433	434.527	1.30707	0.310075	4.21533	2.49e-05	0.0005224	TMEM181
ENSG00000138794	127.404	1.59726	0.378951	4.21496	2.5e-05	0.000522927	CASP6
ENSG00000163513	103.063	1.84971	0.438908	4.21434	2.51e-05	0.000524051	TGFBR2
ENSG00000185753	166.604	1.51979	0.360769	4.21263	2.52e-05	0.000527388	CXorf38
ENSG00000251349	22.3787	7.17709	1.70379	4.21242	2.53e-05	0.000527561	MSANTD3-TMEFF1
ENSG00000018510	279.509	1.4047	0.333681	4.20972	2.56e-05	0.000533598	AGPS
ENSG00000124155	643.817	-1.32053	0.313861	-4.20737	2.58e-05	0.000538844	PIGT
ENSG00000181027	31.3307	-3.03383	0.721267	-4.20625	2.6e-05	0.000541173	FKRP
ENSG00000152465	271.716	1.47759	0.35131	4.20595	2.6e-05	0.000541579	NMT2
ENSG00000134901	51.8626	2.80582	0.667283	4.20485	2.61e-05	0.000543892	POGLUT2
ENSG00000265491	213.431	1.51422	0.360142	4.2045	2.62e-05	0.000544395	RNF115
ENSG00000175707	92.6757	-2.01866	0.480365	-4.20234	2.64e-05	0.000549278	KDF1
ENSG00000109445	503.412	1.32866	0.316223	4.20166	2.65e-05	0.000550604	ZNF330
ENSG00000189433	29.6482	-3.95039	0.940335	-4.20104	2.66e-05	0.000551769	GJB4
ENSG00000049283	31.1457	-4.3324	1.03148	-4.20019	2.67e-05	0.000553193	EPN3
ENSG00000130724	1297.14	-1.37704	0.328125	-4.19669	2.71e-05	0.000561217	CHMP2A
ENSG00000101384	369.694	-1.42276	0.339022	-4.19665	2.71e-05	0.000561217	JAG1
ENSG00000184178	104.603	2.11855	0.505055	4.19468	2.73e-05	0.00056563	SCFD2
ENSG00000023892	259.769	1.68022	0.400568	4.1946	2.73e-05	0.00056563	DEF6
ENSG00000196776	628.521	1.20953	0.288422	4.1936	2.75e-05	0.000567553	CD47
ENSG00000066557	130.852	1.96317	0.46814	4.19356	2.75e-05	0.000567553	LRRC40
ENSG00000126254	175.772	-1.67743	0.400124	-4.19227	2.76e-05	0.000570274	RBM42
ENSG00000119326	1311.47	-1.14452	0.273012	-4.1922	2.76e-05	0.000570274	CTNNAL1
ENSG00000108759	57.2268	-2.73057	0.651422	-4.1917	2.77e-05	0.000571196	KRT32
ENSG00000075413	223.564	1.86275	0.444785	4.18797	2.81e-05	0.000580317	MARK3
ENSG00000254531	113.407	-1.98961	0.475098	-4.18779	2.82e-05	0.000580419	FLJ20021
ENSG00000140990	1244.83	-1.77733	0.424428	-4.18759	2.82e-05	0.000580582	NDUFB10
ENSG00000144579	48.9174	-2.78085	0.664092	-4.18745	2.82e-05	0.000580592	CTDSP1
ENSG00000132541	408.541	2.00941	0.479963	4.18659	2.83e-05	0.000582444	RIDA
ENSG00000112996	378.492	1.19798	0.286207	4.1857	2.84e-05	0.000584381	MRPS30
ENSG00000102738	241.369	1.74342	0.416717	4.18371	2.87e-05	0.000589191	MRPS31
ENSG00000272273	312.474	-1.60769	0.384302	-4.18339	2.87e-05	0.00058966	IER3-AS1
ENSG00000080819	601.872	1.2422	0.297322	4.17796	2.94e-05	0.000603537	CPOX
ENSG00000109606	560.353	1.68338	0.403126	4.17581	2.97e-05	0.000608909	DHX15
ENSG00000004975	129.216	-1.93412	0.463194	-4.17562	2.97e-05	0.000609071	DVL2
ENSG00000138821	206.919	2.28728	0.547797	4.17542	2.97e-05	0.000609178	SLC39A8
ENSG00000163510	300.875	1.54942	0.371093	4.1753	2.98e-05	0.000609178	CWC22
ENSG00000106462	889.129	1.00946	0.241939	4.17238	3.01e-05	0.000616311	EZH2
ENSG00000066248	23.1568	-4.83301	1.15843	-4.17202	3.02e-05	0.00061659	NGEF
ENSG00000148341	59.1126	-2.77014	0.663983	-4.17201	3.02e-05	0.00061659	SH3GLB2
ENSG00000130005	215.077	-1.75405	0.420596	-4.17038	3.04e-05	0.000620629	GAMT
ENSG00000049759	256.139	-1.87432	0.449533	-4.16948	3.05e-05	0.000622726	NEDD4L
ENSG00000102007	1336.42	-0.998339	0.239467	-4.16901	3.06e-05	0.000623646	PLP2
ENSG00000101544	159.957	1.71152	0.410723	4.16708	3.09e-05	0.000628559	ADNP2
ENSG00000163320	367.844	-1.02841	0.246903	-4.16524	3.11e-05	0.000633298	CGGBP1
ENSG00000107438	1042.04	-1.30698	0.313825	-4.16469	3.12e-05	0.000634444	PDLIM1
ENSG00000288722	99.7008	-2.17686	0.522875	-4.16324	3.14e-05	0.000638095	F8A1
ENSG00000084463	262.729	-1.66156	0.399154	-4.1627	3.15e-05	0.000639227	WBP11
ENSG00000169679	769.005	1.62363	0.390057	4.16255	3.15e-05	0.000639289	BUB1
ENSG00000153975	137.315	1.63192	0.39214	4.16157	3.16e-05	0.000641651	ZUP1
ENSG00000183506	75.3907	-2.50501	0.602231	-4.15954	3.19e-05	0.000646702	PI4KAP2
ENSG00000213563	44.4688	-3.09342	0.743699	-4.15951	3.19e-05	0.000646702	C8orf82
ENSG00000163950	1546.9	1.0153	0.244109	4.15922	3.19e-05	0.000647144	SLBP
ENSG00000164815	269.695	1.62471	0.390722	4.15823	3.21e-05	0.000649577	ORC5
ENSG00000183258	1001.24	-2.2885	0.550456	-4.15746	3.22e-05	0.000651375	DDX41
ENSG00000128591	89.6515	-1.81102	0.435689	-4.15667	3.23e-05	0.000653233	FLNC
ENSG00000172954	265.586	1.96301	0.472324	4.15606	3.24e-05	0.000654603	LCLAT1
ENSG00000186448	115.078	1.82525	0.439255	4.15533	3.25e-05	0.000656298	ZNF197
ENSG00000059573	717.149	1.3603	0.32751	4.15345	3.28e-05	0.000661217	ALDH18A1
ENSG00000135837	263.613	-1.68573	0.405871	-4.15336	3.28e-05	0.000661217	CEP350
ENSG00000152382	235.934	1.4771	0.355695	4.15273	3.29e-05	0.000662655	TADA1
ENSG00000139726	736.318	1.74583	0.420432	4.15247	3.29e-05	0.000662999	DENR
ENSG00000179598	150.458	1.56226	0.376269	4.15197	3.3e-05	0.000664082	PLD6
ENSG00000120875	523.405	-1.40117	0.337485	-4.1518	3.3e-05	0.000664175	DUSP4
ENSG00000123352	284.991	-1.74065	0.419354	-4.1508	3.31e-05	0.000666688	SPATS2
ENSG00000221926	166.704	1.46467	0.353234	4.14646	3.38e-05	0.000678654	TRIM16
ENSG00000144366	174.969	1.53959	0.371302	4.14646	3.38e-05	0.000678654	GULP1
ENSG00000204673	92.1524	-2.08078	0.501862	-4.14612	3.38e-05	0.000679259	AKT1S1
ENSG00000204520	541.957	-1.02625	0.247532	-4.14592	3.38e-05	0.000679466	MICA
ENSG00000100991	384.32	1.04387	0.251825	4.14522	3.39e-05	0.000681146	TRPC4AP
ENSG00000165171	132.89	-1.74332	0.42061	-4.14473	3.4e-05	0.000682194	METTL27
ENSG00000106268	276.211	-1.72549	0.416331	-4.14452	3.41e-05	0.000682414	NUDT1
ENSG00000127616	410.63	-1.4371	0.346833	-4.1435	3.42e-05	0.000685063	SMARCA4
ENSG00000158636	166.208	-1.80199	0.434949	-4.14298	3.43e-05	0.000686209	EMSY
ENSG00000175662	41.5759	-2.68249	0.647521	-4.14271	3.43e-05	0.00068663	TOM1L2
ENSG00000168078	1155.54	1.33565	0.322661	4.13948	3.48e-05	0.000695956	PBK
ENSG00000080986	513.195	1.84273	0.445223	4.13889	3.49e-05	0.00069735	NDC80
ENSG00000152242	310.64	1.44207	0.348438	4.13866	3.49e-05	0.000697644	C18orf25
ENSG00000162086	52.2301	2.26652	0.547775	4.13767	3.51e-05	0.000700239	ZNF75A
ENSG00000143319	169.272	1.85533	0.448448	4.13721	3.52e-05	0.000701243	ISG20L2
ENSG00000177606	143.514	-2.22236	0.537304	-4.13612	3.53e-05	0.000704163	JUN
ENSG00000137055	476.787	1.52354	0.368366	4.13595	3.53e-05	0.000704303	PLAA
ENSG00000129484	1070.1	1.16419	0.281792	4.13137	3.61e-05	0.000717646	PARP2
ENSG00000169403	35.2748	-2.78068	0.67315	-4.13085	3.61e-05	0.000718478	PTAFR
ENSG00000173011	45.0963	2.82246	0.683266	4.13084	3.61e-05	0.000718478	TADA2B
ENSG00000077721	354.832	-1.26065	0.305244	-4.12998	3.63e-05	0.000720742	UBE2A
ENSG00000108578	369.78	1.17281	0.284107	4.12806	3.66e-05	0.00072635	BLMH
ENSG00000138399	163.17	2.10668	0.510436	4.12722	3.67e-05	0.000728608	FASTKD1
ENSG00000168827	326.173	2.10776	0.510913	4.12547	3.7e-05	0.000733735	GFM1
ENSG00000001561	137.04	2.18168	0.528873	4.12514	3.71e-05	0.000734353	ENPP4
ENSG00000267308	92.406	-2.13608	0.51798	-4.12386	3.73e-05	0.000738034	LINC01764
ENSG00000171202	176.973	1.4711	0.356777	4.12331	3.73e-05	0.000739387	TMEM126A
ENSG00000162591	158.306	-2.28519	0.55426	-4.12295	3.74e-05	0.000740109	MEGF6
ENSG00000105058	853.315	1.0355	0.251183	4.12251	3.75e-05	0.000741101	FAM32A
ENSG00000103089	40.5297	-5.3383	1.29539	-4.121	3.77e-05	0.000745528	FA2H
ENSG00000087053	328.303	1.61807	0.392714	4.12024	3.78e-05	0.000747576	MTMR2
ENSG00000175895	187.24	1.6446	0.399447	4.11719	3.84e-05	0.000757077	PLEKHF2
ENSG00000160957	648.349	-1.08898	0.264519	-4.11683	3.84e-05	0.000757856	RECQL4
ENSG00000134809	321.488	1.27033	0.308602	4.11641	3.85e-05	0.000758788	TIMM10
ENSG00000115084	82.2127	2.73333	0.664146	4.11556	3.86e-05	0.000761161	SLC35F5
ENSG00000103254	85.2022	-2.29301	0.557573	-4.11248	3.91e-05	0.000770928	ANTKMT
ENSG00000173535	22.4709	-4.73503	1.15147	-4.11216	3.92e-05	0.000771577	TNFRSF10C
ENSG00000102218	84.2332	2.24862	0.546939	4.11129	3.93e-05	0.000774049	RP2
ENSG00000054282	300.898	-1.28452	0.312462	-4.11096	3.94e-05	0.000774603	SDCCAG8
ENSG00000134531	232.851	-2.1529	0.523711	-4.11086	3.94e-05	0.000774603	EMP1
ENSG00000163636	951.842	1.12831	0.274566	4.10941	3.97e-05	0.000779025	PSMD6
ENSG00000162642	284.956	1.84895	0.450018	4.10862	3.98e-05	0.000781262	C1orf52
ENSG00000171492	94.0218	1.82955	0.445312	4.10846	3.98e-05	0.000781339	LRRC8D
ENSG00000128340	403.605	-1.63429	0.397812	-4.10819	3.99e-05	0.000781802	RAC2
ENSG00000144597	189.202	1.75179	0.426476	4.1076	4e-05	0.000783371	EAF1
ENSG00000130023	137.685	2.30258	0.56063	4.10713	4.01e-05	0.000784505	ERMARD
ENSG00000100300	1006.93	-1.3964	0.340056	-4.10638	4.02e-05	0.0007866	TSPO
ENSG00000172590	387.391	-1.86323	0.453802	-4.10582	4.03e-05	0.000788055	MRPL52
ENSG00000164087	292.434	1.44791	0.352694	4.1053	4.04e-05	0.000789169	POC1A
ENSG00000136643	115.851	2.03887	0.496652	4.10523	4.04e-05	0.000789169	RPS6KC1
ENSG00000159842	152.56	-2.76933	0.674952	-4.103	4.08e-05	0.000796361	ABR
ENSG00000021574	85.8114	2.64472	0.644667	4.10246	4.09e-05	0.000797801	SPAST
ENSG00000157933	75.7933	-4.27644	1.0425	-4.10211	4.09e-05	0.000798535	SKI
ENSG00000197562	62.1693	-2.40828	0.5874	-4.09991	4.13e-05	0.000805284	RAB40C
ENSG00000068137	237.876	-1.8556	0.452596	-4.0999	4.13e-05	0.000805284	PLEKHH3
ENSG00000223705	188.977	-1.58475	0.386633	-4.09885	4.15e-05	0.000808479	NSUN5P1
ENSG00000130402	645.594	-1.60097	0.390681	-4.0979	4.17e-05	0.000811309	ACTN4
ENSG00000133103	277.451	-3.06576	0.748151	-4.09778	4.17e-05	0.000811309	COG6
ENSG00000269858	298.613	-1.78625	0.436072	-4.09623	4.2e-05	0.000816307	EGLN2
ENSG00000136045	785.751	1.1939	0.291514	4.09551	4.21e-05	0.000818122	PWP1
ENSG00000100220	473.99	1.46531	0.357789	4.09545	4.21e-05	0.000818122	RTCB
ENSG00000111775	2498.32	-1.44656	0.353389	-4.09339	4.25e-05	0.000824983	COX6A1
ENSG00000142864	2387.96	0.817539	0.199729	4.09324	4.25e-05	0.000825045	SERBP1
ENSG00000112787	69.4701	-4.15163	1.01441	-4.09266	4.26e-05	0.000826649	FBRSL1
ENSG00000008853	47.9107	-4.39691	1.07537	-4.08875	4.34e-05	0.000840216	RHOBTB2
ENSG00000100288	127.059	-2.44683	0.598477	-4.08843	4.34e-05	0.0008409	CHKB
ENSG00000135164	239.286	-1.36556	0.334068	-4.08767	4.36e-05	0.000843181	DMTF1
ENSG00000185344	72.9351	2.54071	0.621873	4.08558	4.4e-05	0.000850331	ATP6V0A2
ENSG00000107672	501.274	1.29499	0.317083	4.08406	4.43e-05	0.000855433	NSMCE4A
ENSG00000172531	1549.92	-1.28607	0.314948	-4.08343	4.44e-05	0.000857275	PPP1CA
ENSG00000135940	1080.74	-1.58399	0.38806	-4.08182	4.47e-05	0.000862754	COX5B
ENSG00000077147	193.213	1.72016	0.421529	4.08076	4.49e-05	0.00086596	TM9SF3
ENSG00000149313	540.224	1.49488	0.36633	4.0807	4.49e-05	0.00086596	AASDHPPT
ENSG00000105568	2029.72	-1.77473	0.435184	-4.0781	4.54e-05	0.000875139	PPP2R1A
ENSG00000160124	703.625	1.15873	0.284143	4.07798	4.54e-05	0.000875139	MIX23
ENSG00000149798	98.1234	-3.03748	0.745105	-4.07658	4.57e-05	0.000879935	CDC42EP2
ENSG00000178104	124.766	1.589	0.389858	4.07585	4.58e-05	0.000882217	PDE4DIP
ENSG00000197321	264.09	-4.69129	1.15178	-4.07309	4.64e-05	0.000892235	SVIL
ENSG00000197905	72.7229	-1.95574	0.480218	-4.07262	4.65e-05	0.000893555	TEAD4
ENSG00000135919	1582.06	0.826134	0.202864	4.07236	4.65e-05	0.000894055	SERPINE2
ENSG00000145241	172.142	2.15404	0.529018	4.07177	4.67e-05	0.000895796	CENPC
ENSG00000105397	320.212	-1.3445	0.33026	-4.07105	4.68e-05	0.000898086	TYK2
ENSG00000131732	288.763	1.65057	0.4055	4.07046	4.69e-05	0.000899837	ZCCHC9
ENSG00000132329	188.112	-1.79319	0.440609	-4.06979	4.71e-05	0.000901668	RAMP1
ENSG00000240024	59.9725	2.10089	0.516223	4.06973	4.71e-05	0.000901668	LINC00888
ENSG00000180822	157.089	-1.93271	0.474983	-4.06901	4.72e-05	0.000903954	PSMG4
ENSG00000139117	86.3723	2.10541	0.517794	4.06611	4.78e-05	0.000914767	CPNE8
ENSG00000085491	181.024	1.50911	0.371231	4.06517	4.8e-05	0.000917951	SLC25A24
ENSG00000196757	81.2669	2.15055	0.529066	4.06481	4.81e-05	0.000918848	ZNF700
ENSG00000260260	83.4055	-2.06847	0.509066	-4.06326	4.84e-05	0.000924444	SNHG19
ENSG00000095485	243.301	1.86616	0.459301	4.06304	4.84e-05	0.000924823	CWF19L1
ENSG00000163053	97.5049	1.89195	0.465755	4.06212	4.86e-05	0.000927951	SLC16A14
ENSG00000196449	355.476	-1.74331	0.429329	-4.06054	4.9e-05	0.000933729	YRDC
ENSG00000140284	114.97	2.05035	0.505097	4.05932	4.92e-05	0.00093799	SLC27A2
ENSG00000162627	121.849	1.40381	0.345832	4.05922	4.92e-05	0.00093799	SNX7
ENSG00000101343	212.423	1.318	0.324882	4.05688	4.97e-05	0.000946917	CRNKL1
ENSG00000167797	931.186	-1.50012	0.369856	-4.05595	4.99e-05	0.000949972	CDK2AP2
ENSG00000106400	582.491	-1.51291	0.373017	-4.05587	4.99e-05	0.000949972	ZNHIT1
ENSG00000164898	145.203	-1.96418	0.484493	-4.0541	5.03e-05	0.000956647	FMC1
ENSG00000008838	346.012	-1.22435	0.302279	-4.0504	5.11e-05	0.000971377	MED24
ENSG00000143106	2998.81	2.0229	0.499577	4.04922	5.14e-05	0.000975715	PSMA5
ENSG00000129235	1217.19	-1.7693	0.437005	-4.04871	5.15e-05	0.000977335	TXNDC17
ENSG00000100311	114.453	-2.21528	0.547353	-4.04725	5.18e-05	0.000982813	PDGFB
ENSG00000197223	622.98	1.49854	0.370304	4.0468	5.19e-05	0.0009837	C1D
ENSG00000104976	178.098	-1.58604	0.392062	-4.04537	5.22e-05	0.000989152	SNAPC2
ENSG00000145332	171.042	2.06645	0.510855	4.04508	5.23e-05	0.000989842	KLHL8
ENSG00000167702	117.829	-1.8642	0.460946	-4.04429	5.25e-05	0.000992628	KIFC2
ENSG00000164105	70.9226	-2.8469	0.704022	-4.04376	5.26e-05	0.000994332	SAP30
ENSG00000171067	250.623	-1.66931	0.412878	-4.04311	5.27e-05	0.000996558	C11orf24
ENSG00000122406	16019.9	0.84826	0.209832	4.04256	5.29e-05	0.000998348	RPL5
ENSG00000161203	2107.87	-1.05802	0.261805	-4.04125	5.32e-05	0.00100338	AP2M1
ENSG00000198258	1055.76	-1.5028	0.371971	-4.04008	5.34e-05	0.00100784	UBL5
ENSG00000064961	316.683	-1.53125	0.379188	-4.03823	5.39e-05	0.0010153	HMG20B
ENSG00000125971	875.344	-1.2571	0.311318	-4.03799	5.39e-05	0.00101574	DYNLRB1
ENSG00000125954	115.951	3.46318	0.857687	4.03781	5.4e-05	0.00101599	CHURC1-FNTB
ENSG00000074935	232.991	1.55166	0.384314	4.03749	5.4e-05	0.0010165	TUBE1
ENSG00000184007	948.879	1.09825	0.272017	4.03743	5.4e-05	0.0010165	PTP4A2
ENSG00000188342	623.947	0.901591	0.223339	4.03687	5.42e-05	0.00101839	GTF2F2
ENSG00000169189	798.967	0.947531	0.234797	4.03553	5.45e-05	0.00102316	NSMCE1
ENSG00000196290	423.501	1.68346	0.417162	4.03551	5.45e-05	0.00102316	NIF3L1
ENSG00000125457	175.111	-1.67678	0.415842	-4.03226	5.52e-05	0.00103687	MIF4GD
ENSG00000115944	1036.53	1.05546	0.261789	4.03171	5.54e-05	0.00103874	COX7A2L
ENSG00000012171	113.679	-2.0513	0.508944	-4.03051	5.57e-05	0.00104346	SEMA3B
ENSG00000126432	1295.84	-1.10837	0.275023	-4.03011	5.58e-05	0.00104469	PRDX5
ENSG00000114115	1195.13	-1.52788	0.379147	-4.02977	5.58e-05	0.00104562	RBP1
ENSG00000166200	496.327	1.72529	0.428185	4.02931	5.59e-05	0.00104712	COPS2
ENSG00000251003	174.595	1.67419	0.41556	4.02876	5.61e-05	0.00104899	ZFPM2-AS1
ENSG00000261183	51.9478	-2.89348	0.71832	-4.02812	5.62e-05	0.00105129	SPINT1-AS1
ENSG00000141337	66.8005	2.18549	0.542665	4.02734	5.64e-05	0.00105421	ARSG
ENSG00000211450	829.51	-1.73678	0.431646	-4.02363	5.73e-05	0.00107036	SELENOH
ENSG00000104635	785.29	1.29575	0.322099	4.02283	5.75e-05	0.00107342	SLC39A14
ENSG00000090432	255.492	1.30099	0.323433	4.02245	5.76e-05	0.00107455	MUL1
ENSG00000099399	1562.03	0.978247	0.243213	4.02218	5.77e-05	0.00107523	MAGEB2
ENSG00000147654	142.546	1.56991	0.390369	4.02161	5.78e-05	0.00107718	EBAG9
ENSG00000246273	123.785	-2.06992	0.514713	-4.0215	5.78e-05	0.00107718	SBF2-AS1
ENSG00000084207	4538.82	-1.42553	0.354499	-4.02126	5.79e-05	0.00107722	GSTP1
ENSG00000167986	1248.25	1.83162	0.455488	4.02123	5.79e-05	0.00107722	DDB1
ENSG00000101474	1143.16	0.954549	0.237391	4.02101	5.79e-05	0.00107765	APMAP
ENSG00000136521	856.761	1.08567	0.270154	4.0187	5.85e-05	0.00108729	NDUFB5
ENSG00000108669	116.392	-1.89619	0.471846	-4.01866	5.85e-05	0.00108729	CYTH1
ENSG00000143429	28.5439	-6.11435	1.52171	-4.01808	5.87e-05	0.00108928	LSP1P4
ENSG00000010165	225.852	2.03238	0.505824	4.01797	5.87e-05	0.00108928	EEF1AKNMT
ENSG00000124370	53.6657	2.31654	0.57671	4.01682	5.9e-05	0.00109401	MCEE
ENSG00000138069	2107.49	0.910779	0.226792	4.01592	5.92e-05	0.00109759	RAB1A
ENSG00000172667	57.1701	-2.38335	0.593581	-4.0152	5.94e-05	0.00110038	ZMAT3
ENSG00000223855	7.34541	-6.47171	1.61248	-4.01351	5.98e-05	0.00110768	HRAT92
ENSG00000134070	54.6793	2.21263	0.551374	4.01294	6e-05	0.00110979	IRAK2
ENSG00000110719	370.187	-2.08435	0.51956	-4.01177	6.03e-05	0.00111469	TCIRG1
ENSG00000145365	294.763	1.92954	0.481045	4.01115	6.04e-05	0.00111701	TIFA
ENSG00000101311	94.7625	-2.40721	0.600545	-4.00838	6.11e-05	0.00112957	FERMT1
ENSG00000213465	198.924	-1.61386	0.402692	-4.00768	6.13e-05	0.00113234	ARL2
ENSG00000104899	48.4826	-2.96731	0.74061	-4.00658	6.16e-05	0.001137	AMH
ENSG00000131187	132.546	-1.82217	0.454841	-4.00616	6.17e-05	0.0011384	F12
ENSG00000122882	212.256	1.58411	0.395497	4.00535	6.19e-05	0.00114169	ECD
ENSG00000174428	55.0074	-6.00802	1.50036	-4.00438	6.22e-05	0.00114579	GTF2IRD2B
ENSG00000103495	282.984	-1.39741	0.349035	-4.00363	6.24e-05	0.00114881	MAZ
ENSG00000108523	103.094	-2.35798	0.589056	-4.00299	6.25e-05	0.00115104	RNF167
ENSG00000137074	481.514	1.26381	0.315722	4.00292	6.26e-05	0.00115104	APTX
ENSG00000125835	3784.08	-1.39453	0.34855	-4.00094	6.31e-05	0.00116007	SNRPB
ENSG00000166477	384.926	1.46896	0.367243	3.99996	6.34e-05	0.00116424	LEO1
ENSG00000133119	421.051	1.37187	0.342981	3.99984	6.34e-05	0.00116424	RFC3
ENSG00000184060	111.859	1.93925	0.484862	3.99958	6.35e-05	0.00116489	ADAP2
ENSG00000164938	95.6528	-1.97582	0.494096	-3.99886	6.36e-05	0.00116781	TP53INP1
ENSG00000105223	288.743	-2.06741	0.51704	-3.99854	6.37e-05	0.00116876	PLD3
ENSG00000197142	1002.94	1.49983	0.375277	3.9966	6.43e-05	0.00117775	ACSL5
ENSG00000261040	22.7972	-6.573	1.64488	-3.99603	6.44e-05	0.00117995	WFDC21P
ENSG00000154767	326.42	-1.26185	0.316038	-3.99271	6.53e-05	0.00119597	XPC
ENSG00000163814	2786.53	-0.948331	0.237699	-3.98963	6.62e-05	0.00121046	CDCP1
ENSG00000173020	48.0159	-2.91536	0.730739	-3.9896	6.62e-05	0.00121046	GRK2
ENSG00000197713	437.614	1.3802	0.345987	3.98918	6.63e-05	0.00121199	RPE
ENSG00000232442	47.5096	-3.04182	0.762566	-3.98893	6.64e-05	0.00121261	MHENCR
ENSG00000171862	178.095	2.92738	0.734122	3.98758	6.67e-05	0.0012182	PTEN
ENSG00000164776	57.7396	-2.69652	0.676256	-3.98742	6.68e-05	0.00121838	PHKG1
ENSG00000112378	2065.76	0.926882	0.232506	3.98649	6.71e-05	0.00122255	PERP
ENSG00000133739	89.4542	1.90165	0.477084	3.98597	6.72e-05	0.00122424	LRRCC1
ENSG00000146918	310.458	1.55349	0.389746	3.98591	6.72e-05	0.00122424	NCAPG2
ENSG00000188100	23.6449	-3.89673	0.977789	-3.98524	6.74e-05	0.00122701	FAM25A
ENSG00000147649	1192.68	1.00342	0.251824	3.9846	6.76e-05	0.0012297	MTDH
ENSG00000160014	608.791	-1.29061	0.324013	-3.9832	6.8e-05	0.0012363	CALM3
ENSG00000135211	137.362	1.78109	0.447321	3.98167	6.84e-05	0.00124362	TMEM60
ENSG00000170291	749.308	-0.9586	0.240792	-3.98103	6.86e-05	0.00124632	ELP5
ENSG00000152455	210.494	1.77428	0.445745	3.98048	6.88e-05	0.00124854	SUV39H2
ENSG00000105438	226.121	-1.50766	0.378911	-3.97894	6.92e-05	0.00125601	KDELR1
ENSG00000198841	60.5899	2.3446	0.589275	3.97879	6.93e-05	0.00125615	KTI12
ENSG00000149474	88.2806	2.08165	0.523304	3.9779	6.95e-05	0.0012602	KAT14
ENSG00000018610	216.353	1.56317	0.393007	3.97745	6.97e-05	0.00126191	STEEP1
ENSG00000108854	543.564	1.3904	0.349669	3.97632	7e-05	0.00126724	SMURF2
ENSG00000271601	72.1039	1.86816	0.469915	3.97554	7.02e-05	0.00127075	LIX1L
ENSG00000196812	41.5803	2.60984	0.656659	3.97442	7.06e-05	0.00127607	ZSCAN16
ENSG00000140474	424.578	-1.33932	0.33703	-3.97391	7.07e-05	0.00127813	ULK3
ENSG00000149136	969.653	-0.886362	0.223105	-3.97284	7.1e-05	0.0012832	SSRP1
ENSG00000177494	223.015	1.42872	0.359636	3.97269	7.11e-05	0.00128333	ZBED2
ENSG00000109189	222.452	2.24727	0.565817	3.97172	7.14e-05	0.00128788	USP46
ENSG00000117133	890.405	1.04045	0.261988	3.97137	7.15e-05	0.00128908	RPF1
ENSG00000129518	449.741	1.16866	0.294292	3.97108	7.15e-05	0.00128998	EAPP
ENSG00000155097	728.742	1.59625	0.402054	3.97023	7.18e-05	0.00129392	ATP6V1C1
ENSG00000119509	112.446	1.70402	0.429433	3.96807	7.25e-05	0.00130503	INVS
ENSG00000105323	433.593	-1.33904	0.337479	-3.96779	7.25e-05	0.0013059	HNRNPUL1
ENSG00000166710	8570.12	0.977012	0.246267	3.96728	7.27e-05	0.00130798	B2M
ENSG00000170500	10.8294	7.89109	1.99122	3.96294	7.4e-05	0.0013306	LONRF2
ENSG00000104219	88.6783	2.27637	0.574414	3.96294	7.4e-05	0.0013306	ZDHHC2
ENSG00000103343	62.4255	2.08857	0.527077	3.96256	7.42e-05	0.00133205	ZNF174
ENSG00000128708	1278.62	1.39824	0.352907	3.96205	7.43e-05	0.00133415	HAT1
ENSG00000231742	47.6843	-2.59335	0.654601	-3.96172	7.44e-05	0.00133531	LINC01273
ENSG00000176623	444.045	1.25512	0.316953	3.95995	7.5e-05	0.00134455	RMDN1
ENSG00000149591	26.0644	-5.71287	1.44335	-3.95806	7.56e-05	0.00135411	TAGLN
ENSG00000260001	35.8087	-3.53456	0.893014	-3.95801	7.56e-05	0.00135411	TGFBR3L
ENSG00000152291	372.634	1.07971	0.272807	3.95776	7.57e-05	0.00135483	TGOLN2
ENSG00000160404	140.142	-1.85392	0.468563	-3.9566	7.6e-05	0.00136072	TOR2A
ENSG00000172785	669.259	1.2828	0.324292	3.9557	7.63e-05	0.00136473	CBWD1
ENSG00000101442	229.697	1.22425	0.309501	3.95556	7.64e-05	0.00136473	ACTR5
ENSG00000219626	46.2713	3.32572	0.840781	3.95552	7.64e-05	0.00136473	FAM228B
ENSG00000124279	130.995	2.20503	0.557493	3.95526	7.65e-05	0.00136552	FASTKD3
ENSG00000037637	246.881	1.45298	0.367369	3.9551	7.65e-05	0.0013657	FBXO42
ENSG00000173812	4572.45	-1.08064	0.273266	-3.95453	7.67e-05	0.00136773	EIF1
ENSG00000134602	212.85	1.47694	0.373484	3.9545	7.67e-05	0.00136773	STK26
ENSG00000112234	115.743	1.66774	0.421781	3.95404	7.68e-05	0.00136962	FBXL4
ENSG00000176386	492.964	1.0608	0.26831	3.95364	7.7e-05	0.0013712	CDC26
ENSG00000172428	201.581	-1.60616	0.406342	-3.95272	7.73e-05	0.00137581	COPS9
ENSG00000101452	120.61	1.77556	0.449574	3.94943	7.83e-05	0.00139411	DHX35
ENSG00000287151	63.3782	1.97655	0.500582	3.94851	7.86e-05	0.00139877	C2orf27A
ENSG00000134352	187.901	2.95078	0.747636	3.94681	7.92e-05	0.00140797	IL6ST
ENSG00000109084	401.389	-1.67118	0.423464	-3.94646	7.93e-05	0.00140932	TMEM97
ENSG00000057657	27.2749	-6.26668	1.58824	-3.94569	7.96e-05	0.00141314	PRDM1
ENSG00000107731	71.7443	-2.17758	0.552056	-3.94449	8e-05	0.00141946	UNC5B
ENSG00000024422	280.645	-1.68764	0.427864	-3.94435	8e-05	0.00141959	EHD2
ENSG00000072864	315.716	1.1364	0.288288	3.9419	8.08e-05	0.00143345	NDE1
ENSG00000244274	484.767	-1.47964	0.375496	-3.94051	8.13e-05	0.001441	DBNDD2
ENSG00000024526	465.027	2.04781	0.519847	3.93924	8.17e-05	0.00144714	DEPDC1
ENSG00000110200	147.406	-1.71369	0.435191	-3.93778	8.22e-05	0.00145468	ANAPC15
ENSG00000265354	566.41	1.25602	0.318968	3.93775	8.22e-05	0.00145468	TIMM23
ENSG00000137817	211.149	-1.70606	0.433308	-3.93729	8.24e-05	0.00145673	PARP6
ENSG00000123545	394.525	1.19699	0.304124	3.93586	8.29e-05	0.00146467	NDUFAF4
ENSG00000171681	212.304	2.30573	0.585945	3.93505	8.32e-05	0.00146883	ATF7IP
ENSG00000183161	42.5141	2.87332	0.730217	3.93489	8.32e-05	0.00146907	FANCF
ENSG00000186283	422.279	1.55758	0.395862	3.93465	8.33e-05	0.00146982	TOR3A
ENSG00000167767	35.8054	-2.94103	0.747503	-3.93447	8.34e-05	0.00147013	KRT80
ENSG00000130414	1252.17	1.10318	0.280457	3.93351	8.37e-05	0.00147483	NDUFA10
ENSG00000141298	74.7158	-2.16185	0.549622	-3.93334	8.38e-05	0.00147483	SSH2
ENSG00000100380	1514.9	0.851668	0.216532	3.93322	8.38e-05	0.00147483	ST13
ENSG00000205571	407.931	1.11076	0.282407	3.93321	8.38e-05	0.00147483	SMN2
ENSG00000114054	455.075	0.995664	0.253194	3.93242	8.41e-05	0.00147894	PCCB
ENSG00000282458	139.102	-1.99043	0.506372	-3.93078	8.47e-05	0.00148832	WASH5P
ENSG00000182093	349.352	1.30306	0.331628	3.92928	8.52e-05	0.00149686	GET1
ENSG00000100814	365.624	1.5464	0.393605	3.92881	8.54e-05	0.001499	CCNB1IP1
ENSG00000069248	408.42	1.82234	0.463989	3.92754	8.58e-05	0.00150618	NUP133
ENSG00000171130	92.4327	-1.54044	0.392287	-3.92683	8.61e-05	0.00150985	ATP6V0E2
ENSG00000067334	880.015	1.51417	0.385627	3.92652	8.62e-05	0.00151102	DNTTIP2
ENSG00000173744	134.079	2.02202	0.515037	3.92597	8.64e-05	0.00151373	AGFG1
ENSG00000137947	393.836	1.48843	0.379304	3.92411	8.71e-05	0.00152403	GTF2B
ENSG00000164054	482.437	-1.24083	0.316208	-3.92409	8.71e-05	0.00152403	SHISA5
ENSG00000141741	922.011	-1.42561	0.363369	-3.92331	8.73e-05	0.00152817	MIEN1
ENSG00000198938	258517	-0.829978	0.21156	-3.92313	8.74e-05	0.00152855	MT-CO3
ENSG00000163902	2164.86	0.809031	0.206322	3.9212	8.81e-05	0.00154009	RPN1
ENSG00000213066	180.186	1.43643	0.366468	3.91966	8.87e-05	0.00154914	CEP43
ENSG00000099940	189.776	-1.72919	0.441259	-3.91877	8.9e-05	0.00155408	SNAP29
ENSG00000115520	326.976	1.4729	0.376056	3.91669	8.98e-05	0.00156674	COQ10B
ENSG00000056277	92.4449	1.93346	0.493723	3.91609	9e-05	0.00156987	ZNF280C
ENSG00000132405	504.246	1.16303	0.29706	3.91512	9.04e-05	0.00157541	TBC1D14
ENSG00000163935	162.83	1.59187	0.406634	3.91475	9.05e-05	0.00157698	SFMBT1
ENSG00000120837	382.497	1.36522	0.348754	3.91457	9.06e-05	0.0015774	NFYB
ENSG00000136682	498.451	1.26571	0.3236	3.91134	9.18e-05	0.00159783	CBWD2
ENSG00000099860	66.8697	-2.54121	0.649939	-3.90992	9.23e-05	0.00160564	GADD45B
ENSG00000182551	168.133	-1.56051	0.399224	-3.90887	9.27e-05	0.00161099	ADI1
ENSG00000132313	538.455	1.02068	0.261206	3.90755	9.32e-05	0.00161898	MRPL35
ENSG00000104368	91.0375	2.1452	0.549158	3.90635	9.37e-05	0.0016262	PLAT
ENSG00000165704	1025.32	0.910469	0.233138	3.90529	9.41e-05	0.00163256	HPRT1
ENSG00000033170	138.853	1.9528	0.500075	3.90502	9.42e-05	0.00163353	FUT8
ENSG00000015171	117.244	1.87761	0.481124	3.90254	9.52e-05	0.00164951	ZMYND11
ENSG00000068615	86.1374	-1.72161	0.441313	-3.90112	9.58e-05	0.00165843	REEP1
ENSG00000169035	138.908	1.54009	0.394924	3.89971	9.63e-05	0.00166727	KLK7
ENSG00000145996	137.6	1.7136	0.439707	3.89714	9.73e-05	0.00168379	CDKAL1
ENSG00000204070	226.968	1.35802	0.348473	3.89707	9.74e-05	0.00168379	SYS1
ENSG00000154832	358.118	-1.66376	0.426986	-3.89652	9.76e-05	0.0016868	CXXC1
ENSG00000009844	1009.43	1.04627	0.268605	3.89519	9.81e-05	0.00169521	VTA1
ENSG00000105447	758.213	1.65117	0.423925	3.89495	9.82e-05	0.00169607	GRWD1
ENSG00000094755	85.9279	-1.86713	0.479417	-3.89459	9.84e-05	0.00169726	GABRP
ENSG00000198730	854.653	1.41502	0.363335	3.89453	9.84e-05	0.00169726	CTR9
ENSG00000097007	107.871	-2.40141	0.616637	-3.89437	9.85e-05	0.00169754	ABL1
ENSG00000162736	116.996	-2.07708	0.533478	-3.89348	9.88e-05	0.00170249	NCSTN
ENSG00000083896	313.677	-1.92013	0.493172	-3.89342	9.88e-05	0.00170249	YTHDC1
ENSG00000215114	180.622	1.93234	0.496391	3.89277	9.91e-05	0.0017062	UBXN2B
ENSG00000198728	236.847	-1.21375	0.311867	-3.89188	9.95e-05	0.00171163	LDB1
ENSG00000184489	47.0083	-2.56579	0.659439	-3.89086	9.99e-05	0.0017171	PTP4A3
ENSG00000182141	32.3842	4.14488	1.06539	3.89049	0.000100041	0.00171872	ZNF708
ENSG00000197324	228.084	-2.01341	0.517534	-3.89039	0.000100082	0.00171872	LRP10
ENSG00000261188	25.5043	3.06968	0.789278	3.88923	0.000100563	0.00172612	TFIP11-DT
ENSG00000168273	84.5512	-2.92036	0.750917	-3.88906	0.000100632	0.00172644	SMIM4
ENSG00000079313	50.0745	-3.73695	0.961247	-3.88761	0.000101238	0.00173576	REXO1
ENSG00000079215	88.7672	2.5417	0.65381	3.88751	0.000101277	0.00173576	SLC1A3
ENSG00000189266	1462.85	3.34465	0.861021	3.88452	0.000102534	0.00175643	PNRC2
ENSG00000172380	934.36	1.24873	0.321513	3.88391	0.000102789	0.00175993	GNG12
ENSG00000089009	11832.1	0.744984	0.191826	3.88364	0.000102905	0.00176103	RPL6
ENSG00000090054	838.731	1.25481	0.323156	3.88297	0.000103188	0.001765	SPTLC1
ENSG00000125652	144.088	-1.78705	0.460273	-3.88259	0.00010335	0.00176688	ALKBH7
ENSG00000181004	26.8645	3.133	0.807554	3.87962	0.00010462	0.0017877	BBS12
ENSG00000196352	536.006	1.26572	0.326293	3.87908	0.000104852	0.00179077	CD55
ENSG00000127838	343.536	-1.55209	0.400205	-3.87823	0.000105221	0.00179619	PNKD
ENSG00000136938	464.418	-1.39402	0.359476	-3.87793	0.00010535	0.0017975	ANP32B
ENSG00000077150	112.179	-2.81096	0.724929	-3.87756	0.000105507	0.00179929	NFKB2
ENSG00000070882	368.788	1.14891	0.296395	3.87627	0.00010607	0.00180799	OSBPL3
ENSG00000100139	52.1348	-2.71506	0.70072	-3.87468	0.000106765	0.00181892	MICALL1
ENSG00000167526	14985.6	-1.54137	0.397834	-3.87441	0.000106883	0.00182003	RPL13
ENSG00000188064	41.7963	-3.36478	0.868712	-3.8733	0.000107373	0.00182748	WNT7B
ENSG00000196123	174.201	-2.33451	0.602922	-3.872	0.000107947	0.00183633	KIAA0895L
ENSG00000178096	169.939	-1.89853	0.490351	-3.87178	0.000108041	0.00183702	BOLA1
ENSG00000067715	391.641	1.36171	0.351781	3.8709	0.000108433	0.00184277	SYT1
ENSG00000124795	985.917	-1.03158	0.266575	-3.86977	0.000108938	0.00185044	DEK
ENSG00000165997	151.895	1.56593	0.404768	3.8687	0.000109418	0.00185767	ARL5B
ENSG00000179820	236.894	-1.45738	0.376931	-3.86644	0.000110434	0.00187399	MYADM
ENSG00000126247	547.252	-1.12472	0.290939	-3.86584	0.000110707	0.00187769	CAPNS1
ENSG00000162144	193.448	1.68883	0.436904	3.86546	0.000110881	0.00187972	CYB561A3
ENSG00000165512	264.223	1.32865	0.343767	3.86498	0.0001111	0.00188251	ZNF22
ENSG00000092978	83.8235	1.84652	0.477805	3.86459	0.000111278	0.00188459	GPATCH2
ENSG00000173221	712.718	-0.990599	0.256352	-3.86422	0.000111446	0.0018865	GLRX
ENSG00000143420	239.295	-1.45814	0.377394	-3.86371	0.000111678	0.00188949	ENSA
ENSG00000181789	1398.1	1.04246	0.269965	3.86148	0.000112704	0.00190592	COPG1
ENSG00000148090	169.755	1.65031	0.427412	3.86118	0.000112839	0.00190696	AUH
ENSG00000149792	489.479	-1.15162	0.298263	-3.8611	0.000112876	0.00190696	MRPL49
ENSG00000115255	190.638	-1.24824	0.323308	-3.86083	0.000113002	0.00190814	REEP6
ENSG00000185745	22.0762	3.81232	0.987769	3.85953	0.000113607	0.00191741	IFIT1
ENSG00000182318	50.0382	1.99082	0.515874	3.85912	0.000113797	0.00191968	ZSCAN22
ENSG00000105373	491.398	-1.88994	0.490062	-3.85653	0.000115006	0.00193911	NOP53
ENSG00000129521	253.881	-1.57863	0.40942	-3.85576	0.000115369	0.00194428	EGLN3
ENSG00000165507	28.4017	-3.53199	0.91627	-3.85475	0.000115847	0.00194979	DEPP1
ENSG00000167123	163.017	-1.65427	0.429156	-3.85471	0.000115866	0.00194979	CERCAM
ENSG00000116005	372.372	1.55591	0.403703	3.85409	0.000116162	0.00195381	PCYOX1
ENSG00000152942	195.639	1.79766	0.466511	3.85341	0.000116486	0.0019583	RAD17
ENSG00000176978	654.386	-1.34996	0.350389	-3.85274	0.000116803	0.00196267	DPP7
ENSG00000173545	257.07	1.33137	0.345662	3.85166	0.000117318	0.00197036	ZNF622
ENSG00000080824	32594.9	0.831003	0.215778	3.8512	0.000117541	0.00197314	HSP90AA1
ENSG00000106628	1377.05	-1.41623	0.367767	-3.85087	0.000117698	0.0019748	POLD2
ENSG00000164902	256.797	1.35452	0.351946	3.84866	0.000118766	0.00199175	PHAX
ENSG00000121281	51.1895	-2.35071	0.610849	-3.84826	0.000118959	0.00199401	ADCY7
ENSG00000146066	641.304	-1.62411	0.42212	-3.84751	0.000119326	0.0019992	HIGD2A
ENSG00000143158	506.009	-1.25822	0.327204	-3.84537	0.000120373	0.00201476	MPC2
ENSG00000135686	228.684	-1.43211	0.372553	-3.84404	0.000121025	0.00202441	KLHL36
[truncated: 1,637 more rows]

## Sheet: Fig4a-NN-NF
gene	baseMean	log2FoldChange	lfcSE	stat	pvalue	padj	gene_name
ENSG00000168209	1673.93	-5.21559	0.287099	-18.1665	9.50662e-74	3.26353e-69	DDIT4
ENSG00000143320	1447.03	-3.74401	0.222384	-16.8358	1.33379e-63	2.28938e-59	CRABP2
ENSG00000109107	3284.58	-4.0777	0.259601	-15.7076	1.34191e-55	1.53555e-51	ALDOC
ENSG00000186352	1003.8	-4.80815	0.311854	-15.4179	1.24021e-53	1.06438e-49	ANKRD37
ENSG00000167772	1769.65	-4.93466	0.327622	-15.0621	2.87686e-51	1.9752e-47	ANGPTL4
ENSG00000161547	2203.48	3.29863	0.220863	14.9352	1.94482e-50	1.11273e-46	SRSF2
ENSG00000163435	1690.69	-3.65483	0.252145	-14.4949	1.30413e-47	6.39564e-44	ELF3
ENSG00000189334	1624.14	-3.35686	0.246539	-13.616	3.2184e-42	1.22761e-38	S100A14
ENSG00000158825	597.89	-4.06286	0.303833	-13.372	8.81305e-41	3.02543e-37	CDA
ENSG00000167779	610.32	-4.18729	0.323643	-12.938	2.74691e-38	8.57261e-35	IGFBP6
ENSG00000113739	853.489	-3.33307	0.257989	-12.9195	3.49615e-38	1.00016e-34	STC2
ENSG00000168906	2304.13	3.19521	0.248738	12.8457	9.09319e-38	2.40123e-34	MAT2A
ENSG00000196878	822.677	-3.26185	0.254834	-12.7999	1.6423e-37	4.02704e-34	LAMB3
ENSG00000163191	1221.66	-2.9472	0.231552	-12.728	4.13254e-37	9.45774e-34	S100A11
ENSG00000134107	1808.47	-2.7209	0.217713	-12.4977	7.68587e-36	1.64905e-32	BHLHE40
ENSG00000120694	1059.91	3.12512	0.252818	12.3612	4.23899e-35	8.56001e-32	HSPH1
ENSG00000171346	930.788	-3.914	0.321412	-12.1775	4.09549e-34	7.81078e-31	KRT15
ENSG00000276043	1097.49	2.43277	0.203649	11.9459	6.82208e-33	1.23261e-29	UHRF1
ENSG00000204525	1288.63	-2.47888	0.209508	-11.8319	2.67028e-32	4.58339e-29	HLA-C
ENSG00000135245	1167.95	-2.74615	0.234408	-11.7152	1.06511e-31	1.74114e-28	HILPDA
ENSG00000205352	1251.39	-2.48136	0.2125	-11.677	1.67084e-31	2.60719e-28	PRR13
ENSG00000149925	22754	-3.11044	0.273286	-11.3816	5.16175e-30	7.70426e-27	ALDOA
ENSG00000161921	262.366	-3.60884	0.320411	-11.2631	1.99513e-29	2.85379e-26	CXCL16
ENSG00000080824	32594.9	2.39867	0.215819	11.1143	1.0692e-28	1.46818e-25	HSP90AA1
ENSG00000110172	790.626	3.02549	0.272962	11.0839	1.50145e-28	1.98243e-25	CHORDC1
ENSG00000138668	1203.3	2.47588	0.224886	11.0095	3.43922e-28	4.37278e-25	HNRNPD
ENSG00000111674	2877.44	-2.67138	0.245278	-10.8912	1.26907e-27	1.55592e-24	ENO2
ENSG00000144354	753.107	2.64882	0.244279	10.8434	2.14311e-27	2.53692e-24	CDCA7
ENSG00000140450	179.174	-5.51127	0.509692	-10.813	2.98895e-27	3.42026e-24	ARRDC4
ENSG00000142627	1128.6	-2.77496	0.263214	-10.5426	5.49438e-26	6.08441e-23	EPHA2
ENSG00000189143	1189.8	-2.67726	0.254868	-10.5045	8.23479e-26	8.83413e-23	CLDN4
ENSG00000186480	1205.23	-2.30149	0.219512	-10.4846	1.01709e-25	1.05805e-22	INSIG1
ENSG00000011422	1134.79	-3.29635	0.315465	-10.4492	1.47775e-25	1.49205e-22	PLAUR
ENSG00000107938	361.141	2.96112	0.287188	10.3107	6.30358e-25	6.18273e-22	EDRF1
ENSG00000130255	3032.67	-2.32821	0.226784	-10.2662	1.00053e-24	9.54088e-22	RPL36
ENSG00000076003	1364.74	2.6064	0.256229	10.1722	2.63951e-24	2.44896e-21	MCM6
ENSG00000206503	2509.24	-2.6701	0.262907	-10.156	3.11512e-24	2.81418e-21	HLA-A
ENSG00000104738	2566.46	3.26407	0.327107	9.97858	1.89153e-23	1.66499e-20	MCM4
ENSG00000021355	1364.66	-2.30995	0.23599	-9.78833	1.26361e-22	1.05802e-19	SERPINB1
ENSG00000185043	1196.62	-3.45717	0.353672	-9.77507	1.44061e-22	1.1775e-19	CIB1
ENSG00000076248	1157.7	2.07817	0.215702	9.63446	5.71941e-22	4.56609e-19	UNG
ENSG00000095002	611.042	3.05806	0.319683	9.56591	1.11223e-21	8.67771e-19	MSH2
ENSG00000156804	57.6407	-6.59209	0.690753	-9.54335	1.3829e-21	1.05497e-18	FBXO32
ENSG00000197956	11131.3	-3.09355	0.324696	-9.52752	1.61086e-21	1.20216e-18	S100A6
ENSG00000073111	1739.61	2.22635	0.234538	9.49253	2.255e-21	1.59203e-18	MCM2
ENSG00000131016	15254.2	-1.93912	0.204296	-9.49173	2.27241e-21	1.59203e-18	AKAP12
ENSG00000175550	514.341	-2.56262	0.269951	-9.4929	2.24703e-21	1.59203e-18	DRAP1
ENSG00000167644	470.17	-2.76683	0.29178	-9.48261	2.48013e-21	1.70281e-18	C19orf33
ENSG00000139289	1080.95	-2.35816	0.249815	-9.43965	3.74034e-21	2.51769e-18	PHLDA1
ENSG00000128016	802.261	-2.46747	0.266129	-9.27169	1.83219e-20	1.18674e-17	ZFP36
ENSG00000155366	1256.91	-2.4777	0.267215	-9.27232	1.82133e-20	1.18674e-17	RHOC
ENSG00000120438	4241.83	1.89177	0.205177	9.22021	2.96518e-20	1.88503e-17	TCP1
ENSG00000188910	497.774	-3.02812	0.331006	-9.14825	5.78629e-20	3.61159e-17	GJB3
ENSG00000243509	1274.16	-3.6773	0.403083	-9.12295	7.31098e-20	4.48176e-17	TNFRSF6B
ENSG00000135480	283.553	-4.74303	0.522493	-9.07769	1.10902e-19	6.67925e-17	KRT7
ENSG00000137331	1374.12	-2.41631	0.266314	-9.07317	1.15602e-19	6.84226e-17	IER3
ENSG00000080845	92.2967	-5.3179	0.591839	-8.98538	2.57842e-19	1.50025e-16	DLGAP4
ENSG00000111602	646.682	2.32456	0.260462	8.92473	4.46774e-19	2.55621e-16	TIMELESS
ENSG00000152795	1881.86	1.87733	0.210509	8.91802	4.7472e-19	2.67158e-16	HNRNPDL
ENSG00000171314	6440.76	-1.65942	0.186229	-8.91062	5.07479e-19	2.80988e-16	PGAM1
ENSG00000115053	7515.28	1.84481	0.208525	8.84699	8.99145e-19	4.89948e-16	NCL
ENSG00000086061	1859.77	2.24113	0.256137	8.74974	2.13852e-18	1.14708e-15	DNAJA1
ENSG00000204388	1582.49	2.24219	0.257063	8.72236	2.72468e-18	1.43901e-15	HSPA1B
ENSG00000124145	1098.56	-2.25722	0.259603	-8.69491	3.47098e-18	1.80538e-15	SDC4
ENSG00000174840	378.916	2.79822	0.322861	8.66696	4.43814e-18	2.27398e-15	PDE12
ENSG00000099783	2655.96	2.16434	0.250212	8.65002	5.14895e-18	2.59939e-15	HNRNPM
ENSG00000143384	341.199	-2.57243	0.297757	-8.63937	5.65249e-18	2.81223e-15	MCL1
ENSG00000049130	2258.85	2.6674	0.309348	8.62263	6.54357e-18	3.16386e-15	KITLG
ENSG00000130935	890.854	2.93417	0.340241	8.6238	6.47697e-18	3.16386e-15	NOL11
ENSG00000115875	2100.2	1.76377	0.204936	8.60643	7.53716e-18	3.59365e-15	SRSF7
ENSG00000272734	187.574	-3.94903	0.460932	-8.56748	1.05775e-17	4.97416e-15	ADIRF-AS1
ENSG00000148229	979.048	2.17127	0.253594	8.56198	1.10941e-17	5.14662e-15	POLE3
ENSG00000101457	942.187	-2.63581	0.308133	-8.55413	1.18757e-17	5.43576e-15	DNTTIP1
ENSG00000111445	1224.85	2.11639	0.247865	8.53848	1.35997e-17	6.14294e-15	RFC5
ENSG00000146731	4550.36	2.05957	0.241307	8.53505	1.40091e-17	6.24569e-15	CCT6A
ENSG00000197930	1503.95	-2.61812	0.307006	-8.52792	1.48996e-17	6.55756e-15	ERO1A
ENSG00000126458	176.854	-3.92447	0.46155	-8.50281	1.85051e-17	8.04129e-15	RRAS
ENSG00000109971	9634.33	2.72277	0.322362	8.4463	3.00671e-17	1.29022e-14	HSPA8
ENSG00000026652	208.647	-4.62995	0.55093	-8.40389	4.3193e-17	1.83058e-14	AGPAT4
ENSG00000134057	2027.84	1.85035	0.221001	8.37258	5.63724e-17	2.36001e-14	CCNB1
ENSG00000167721	1602.74	2.03962	0.243919	8.36189	6.17221e-17	2.55284e-14	TSR1
ENSG00000196230	8918.26	1.93682	0.232512	8.32995	8.08759e-17	3.30523e-14	TUBB
ENSG00000104765	1534.14	-1.82011	0.219863	-8.27836	1.24884e-16	5.04371e-14	BNIP3L
ENSG00000092853	848.663	2.03755	0.246189	8.27638	1.26979e-16	5.06866e-14	CLSPN
ENSG00000136982	481.432	2.30008	0.278248	8.26631	1.38169e-16	5.45197e-14	DSCC1
ENSG00000101187	264.103	-2.69362	0.32634	-8.25403	1.53147e-16	5.97429e-14	SLCO4A1
ENSG00000106366	335.655	-2.57963	0.314344	-8.20638	2.27954e-16	8.79262e-14	SERPINE1
ENSG00000172183	111.871	-4.40205	0.540802	-8.13985	3.95754e-16	1.50954e-13	ISG20
ENSG00000124762	3468.51	-1.71444	0.211209	-8.11729	4.76715e-16	1.79837e-13	CDKN1A
ENSG00000240972	6647.8	-2.33018	0.289325	-8.05383	8.02426e-16	2.99418e-13	MIF
ENSG00000064601	521.426	-1.97142	0.246664	-7.99232	1.3242e-15	4.888e-13	CTSA
ENSG00000101361	2296.52	1.60352	0.200863	7.98314	1.42658e-15	5.2099e-13	NOP56
ENSG00000049249	105.797	-11.1135	1.39427	-7.97084	1.57594e-15	5.69478e-13	TNFRSF9
ENSG00000269343	81.2335	4.04002	0.50761	7.9589	1.73581e-15	6.20714e-13	ZNF587B
ENSG00000188643	1412.29	-2.34327	0.295235	-7.93699	2.0715e-15	7.33119e-13	S100A16
ENSG00000172757	9859.53	-2.21903	0.28056	-7.90931	2.58812e-15	9.06608e-13	CFL1
ENSG00000103257	422.855	-2.08521	0.264997	-7.8688	3.58064e-15	1.24161e-12	SLC7A5
ENSG00000107581	3019.83	1.81628	0.231623	7.84152	4.45123e-15	1.52806e-12	EIF3A
ENSG00000102265	1877.28	-1.88542	0.240877	-7.82729	4.98487e-15	1.6777e-12	TIMP1
ENSG00000088930	1288.31	2.09702	0.268967	7.79658	6.36056e-15	2.09954e-12	XRN2
ENSG00000157837	189.92	-3.45513	0.44314	-7.79692	6.34367e-15	2.09954e-12	SPPL3
ENSG00000136522	797.489	1.80874	0.232132	7.79184	6.60399e-15	2.15913e-12	MRPL47
ENSG00000101255	343.797	-2.50532	0.32177	-7.78605	6.91342e-15	2.23897e-12	TRIB3
ENSG00000125166	1989.31	1.55914	0.200534	7.77495	7.54777e-15	2.42157e-12	GOT2
ENSG00000088726	144.206	-3.08606	0.398304	-7.748	9.33483e-15	2.96718e-12	TMEM40
ENSG00000179262	471.395	-2.41775	0.314518	-7.68715	1.50446e-14	4.69516e-12	RAD23A
ENSG00000052344	341.148	-2.53483	0.330046	-7.68023	1.58806e-14	4.83679e-12	PRSS8
ENSG00000141424	976.316	2.28923	0.298081	7.6799	1.59212e-14	4.83679e-12	SLC39A6
ENSG00000165572	173.532	3.10331	0.404033	7.68083	1.58059e-14	4.83679e-12	KBTBD6
ENSG00000108828	679.163	-2.24028	0.2919	-7.67482	1.65656e-14	4.98844e-12	VAT1
ENSG00000173692	2278.99	2.07307	0.270472	7.66465	1.79318e-14	5.35287e-12	PSMD1
ENSG00000023445	210.719	-3.81243	0.497706	-7.65999	1.85946e-14	5.50287e-12	BIRC3
ENSG00000231925	441.815	-2.52719	0.330219	-7.65308	1.96219e-14	5.75726e-12	TAPBP
ENSG00000115756	577.662	-2.31206	0.302191	-7.65099	1.99434e-14	5.80201e-12	HPCAL1
ENSG00000196305	2462.33	2.47146	0.323949	7.62916	2.36293e-14	6.81656e-12	IARS1
ENSG00000171793	808.246	1.87985	0.246849	7.61541	2.62861e-14	7.51979e-12	CTPS1
ENSG00000100097	5017.66	-2.38589	0.313725	-7.60503	2.84831e-14	8.08097e-12	LGALS1
ENSG00000121390	345.064	2.05175	0.272142	7.53927	4.72594e-14	1.319e-11	PSPC1
ENSG00000103187	3831.22	-2.34791	0.313727	-7.48395	7.21232e-14	1.99671e-11	COTL1
ENSG00000013588	4399.08	-1.6751	0.224153	-7.47302	7.83758e-14	2.13537e-11	GPRC5A
ENSG00000104419	1974.14	-6.52906	0.876278	-7.4509	9.27082e-14	2.50597e-11	NDRG1
ENSG00000211459	179577	1.82793	0.245427	7.44794	9.48083e-14	2.54271e-11	MT-RNR1
ENSG00000025708	260.267	-3.9703	0.535269	-7.4174	1.19437e-13	3.17842e-11	TYMP
ENSG00000135316	1727.9	2.00714	0.270996	7.40653	1.29643e-13	3.42348e-11	SYNCRIP
ENSG00000125826	846.271	-2.568	0.347229	-7.39569	1.40679e-13	3.68655e-11	RBCK1
ENSG00000120802	1388.91	2.34235	0.318521	7.35382	1.92619e-13	5.00941e-11	TMPO
ENSG00000141738	144.065	-3.70432	0.504256	-7.34611	2.04066e-13	5.2672e-11	GRB7
ENSG00000172432	103.622	-3.39961	0.46327	-7.33829	2.16341e-13	5.54238e-11	GTPBP2
ENSG00000100243	453.01	-2.22342	0.303355	-7.32943	2.31138e-13	5.87759e-11	CYB5R3
ENSG00000085415	602.092	1.99705	0.273047	7.31394	2.59421e-13	6.50048e-11	SEH1L
ENSG00000147669	1308.2	1.7073	0.233419	7.31431	2.58709e-13	6.50048e-11	POLR2K
ENSG00000138166	550.342	-1.96237	0.269443	-7.28307	3.26316e-13	8.11745e-11	DUSP5
ENSG00000110075	509.441	2.26407	0.311195	7.27542	3.45353e-13	8.52922e-11	PPP6R3
ENSG00000035141	770.37	1.71131	0.235339	7.2717	3.54978e-13	8.6652e-11	FAM136A
ENSG00000175482	375.422	-3.4178	0.470037	-7.27135	3.55907e-13	8.6652e-11	POLD4
ENSG00000168883	1040.86	1.5008	0.206459	7.26926	3.61459e-13	8.7384e-11	USP39
ENSG00000108654	4847.18	2.11373	0.290924	7.26558	3.71454e-13	8.91723e-11	DDX5
ENSG00000086232	1133.36	-1.83992	0.254132	-7.24003	4.48575e-13	1.06938e-10	EIF2AK1
ENSG00000183696	532.279	-2.4488	0.338704	-7.22991	4.83305e-13	1.14423e-10	UPP1
ENSG00000101773	543.892	1.94719	0.269574	7.22321	5.07744e-13	1.19008e-10	RBBP8
ENSG00000259040	83.9386	11.1249	1.54026	7.22271	5.09604e-13	1.19008e-10	BLOC1S5-TXNDC5
ENSG00000188725	648.092	2.2276	0.309659	7.19373	6.30438e-13	1.46232e-10	SMIM15
ENSG00000109321	4347.91	-1.75233	0.243652	-7.19193	6.38812e-13	1.4718e-10	AREG
ENSG00000156471	687.863	1.84785	0.257056	7.18853	6.54922e-13	1.49885e-10	PTDSS1
ENSG00000125629	391.453	-2.80832	0.390921	-7.18385	6.77764e-13	1.54086e-10	INSIG2
ENSG00000189403	10954.8	1.54212	0.214958	7.17404	7.28174e-13	1.64457e-10	HMGB1
ENSG00000136485	494.239	-2.24907	0.314723	-7.14618	8.92251e-13	1.99738e-10	DCAF7
ENSG00000233927	1536.6	-2.16173	0.302526	-7.1456	8.96027e-13	1.99738e-10	RPS28
ENSG00000145736	383.212	2.35989	0.33095	7.13064	9.99034e-13	2.19845e-10	GTF2H2
ENSG00000170606	1542.33	2.02749	0.284535	7.12561	1.03623e-12	2.26578e-10	HSPA4
ENSG00000140157	608.941	2.01299	0.283005	7.11289	1.13635e-12	2.46898e-10	NIPA2
ENSG00000181885	482.634	-2.40014	0.337797	-7.10527	1.20085e-12	2.5927e-10	CLDN7
ENSG00000188529	1434.08	1.77977	0.250702	7.09916	1.25519e-12	2.69309e-10	SRSF10
ENSG00000147874	255.737	2.48687	0.350486	7.09548	1.28903e-12	2.74853e-10	HAUS6
ENSG00000122729	540.783	1.88286	0.2655	7.09176	1.32421e-12	2.80609e-10	ACO1
ENSG00000064419	554.936	2.18114	0.307599	7.09086	1.33284e-12	2.80705e-10	TNPO3
ENSG00000166226	6521.52	1.7627	0.249054	7.07756	1.46719e-12	3.05255e-10	CCT2
ENSG00000187608	1134.2	-2.21142	0.313813	-7.04694	1.82892e-12	3.78222e-10	ISG15
ENSG00000132773	142.503	2.67182	0.379795	7.03489	1.99412e-12	4.09916e-10	TOE1
ENSG00000125944	838.111	1.95809	0.278667	7.02663	2.11579e-12	4.32338e-10	HNRNPR
ENSG00000137193	271.878	-3.31426	0.472225	-7.01838	2.2445e-12	4.55926e-10	PIM1
ENSG00000014824	684.835	2.0489	0.29233	7.00887	2.40257e-12	4.85163e-10	SLC30A9
ENSG00000166145	303.145	-2.72709	0.389273	-7.00561	2.45913e-12	4.93681e-10	SPINT1
ENSG00000072778	887.979	-1.96918	0.281278	-7.00084	2.54432e-12	5.07813e-10	ACADVL
ENSG00000163463	628.096	-1.90653	0.272552	-6.99509	2.65091e-12	5.26029e-10	KRTCAP2
ENSG00000126432	1295.84	-1.91133	0.274276	-6.96863	3.20038e-12	6.31414e-10	PRDX5
ENSG00000108107	1530.64	-1.90935	0.274096	-6.96597	3.2614e-12	6.39775e-10	RPL28
ENSG00000138764	123.054	-3.52033	0.505591	-6.96281	3.33562e-12	6.50617e-10	CCNG2
ENSG00000173674	942.373	1.80383	0.259249	6.9579	3.45371e-12	6.69844e-10	EIF1AX
ENSG00000105289	179.33	-2.79155	0.401716	-6.94907	3.6771e-12	7.09165e-10	TJP3
ENSG00000090013	1387.42	-2.78872	0.401548	-6.94493	3.78651e-12	7.26185e-10	BLVRB
ENSG00000124942	819.747	-1.79609	0.258971	-6.93549	4.04815e-12	7.7205e-10	AHNAK
ENSG00000155189	859.639	2.06965	0.298685	6.92919	4.23251e-12	8.02751e-10	AGPAT5
ENSG00000136450	360.727	2.64619	0.382229	6.92304	4.42039e-12	8.33778e-10	SRSF1
ENSG00000212724	292.562	-3.2353	0.46755	-6.91968	4.52672e-12	8.49168e-10	KRTAP2-3
ENSG00000103356	310.743	2.88032	0.416381	6.91751	4.59653e-12	8.57577e-10	EARS2
ENSG00000213672	252.223	-2.27167	0.328603	-6.91312	4.74109e-12	8.79766e-10	NCKIPSD
ENSG00000135862	289.778	-2.38706	0.345571	-6.90757	4.93041e-12	9.09978e-10	LAMC1
ENSG00000213465	198.924	-2.74679	0.398711	-6.88918	5.61164e-12	1.03017e-09	ARL2
ENSG00000247626	129.967	2.7576	0.401229	6.87289	6.29149e-12	1.14883e-09	MARS2
ENSG00000112081	2891.38	1.95432	0.284465	6.87018	6.41205e-12	1.16465e-09	SRSF3
ENSG00000105518	551.671	-2.31122	0.336743	-6.86346	6.72128e-12	1.21439e-09	TMEM205
ENSG00000100764	3044.69	1.98251	0.289773	6.84159	7.83209e-12	1.40768e-09	PSMC1
ENSG00000198730	854.653	2.47801	0.362535	6.83523	8.1872e-12	1.46385e-09	CTR9
ENSG00000163898	256.29	-3.09387	0.453429	-6.82328	8.89835e-12	1.58275e-09	LIPH
ENSG00000108064	404.563	1.85734	0.272736	6.81003	9.75809e-12	1.72673e-09	TFAM
ENSG00000196497	518.748	2.47764	0.364059	6.8056	1.0063e-11	1.77154e-09	IPO4
ENSG00000156802	1574.13	2.18985	0.322076	6.79918	1.05215e-11	1.84282e-09	ATAD2
ENSG00000185567	709.628	-2.26351	0.333477	-6.78761	1.14007e-11	1.98668e-09	AHNAK2
ENSG00000120875	523.405	-2.27294	0.335556	-6.77366	1.25568e-11	2.17708e-09	DUSP4
ENSG00000084652	478.215	1.72623	0.255013	6.76917	1.29527e-11	2.23444e-09	TXLNA
ENSG00000163814	2786.53	-1.60495	0.237259	-6.76453	1.3374e-11	2.29557e-09	CDCP1
ENSG00000110047	212.728	-2.40558	0.355727	-6.76243	1.357e-11	2.31221e-09	EHD1
ENSG00000171241	566.888	2.58174	0.381798	6.76205	1.36056e-11	2.31221e-09	SHCBP1
ENSG00000133639	318.145	-2.49904	0.369708	-6.75948	1.38483e-11	2.33283e-09	BTG1
ENSG00000135763	172.493	2.80924	0.415609	6.75933	1.38629e-11	2.33283e-09	URB2
ENSG00000169813	2080.15	1.93825	0.286928	6.75518	1.42659e-11	2.38894e-09	HNRNPF
ENSG00000105640	5534.2	-2.30348	0.34115	-6.75209	1.45731e-11	2.4168e-09	RPL18A
ENSG00000240065	112.957	-3.3224	0.492043	-6.75225	1.45565e-11	2.4168e-09	PSMB9
ENSG00000124802	1188.42	1.44058	0.213406	6.75044	1.47401e-11	2.43275e-09	EEF1E1
ENSG00000086712	373.703	2.06062	0.305663	6.74149	1.5677e-11	2.57501e-09	TXLNG
ENSG00000085840	240.32	2.12057	0.314703	6.73832	1.60233e-11	2.61935e-09	ORC1
ENSG00000158615	476.309	2.27216	0.337549	6.73134	1.68107e-11	2.73504e-09	PPP1R15B
ENSG00000132481	177.925	-2.88986	0.4297	-6.72529	1.7524e-11	2.83765e-09	TRIM47
ENSG00000187840	1053.52	-2.35974	0.350968	-6.72351	1.77396e-11	2.85907e-09	EIF4EBP1
ENSG00000111880	305.084	2.32848	0.346569	6.71866	1.83398e-11	2.942e-09	RNGTT
ENSG00000100075	1042.59	-2.50527	0.373217	-6.71263	1.91143e-11	3.03785e-09	SLC25A1
ENSG00000170889	1172.06	-2.0478	0.305544	-6.70214	2.05392e-11	3.24926e-09	RPS9
ENSG00000042493	1178.01	-2.33027	0.347827	-6.69949	2.09149e-11	3.27849e-09	CAPG
ENSG00000197746	2087.92	-1.70963	0.255182	-6.69965	2.08916e-11	3.27849e-09	PSAP
ENSG00000110092	2386.85	-1.90508	0.284426	-6.69798	2.11317e-11	3.29741e-09	CCND1
ENSG00000163811	1479.59	2.25219	0.336794	6.68713	2.27589e-11	3.53525e-09	WDR43
ENSG00000042429	364.754	2.26979	0.339897	6.67786	2.42462e-11	3.74931e-09	MED17
ENSG00000175203	833.051	-1.75707	0.263537	-6.66726	2.6063e-11	4.01218e-09	DCTN2
ENSG00000069345	954.451	1.54108	0.231526	6.65621	2.80983e-11	4.30619e-09	DNAJA2
ENSG00000120705	1667.58	1.56347	0.235202	6.64733	2.98461e-11	4.55371e-09	ETF1
ENSG00000248098	157.047	-2.98423	0.449378	-6.64079	3.12e-11	4.73922e-09	BCKDHA
ENSG00000135521	451.911	2.00315	0.302065	6.63152	3.32245e-11	5.02451e-09	LTV1
ENSG00000115484	3250.96	1.6342	0.24649	6.62989	3.35934e-11	5.05802e-09	CCT4
ENSG00000277161	163.459	2.70767	0.4086	6.6267	3.43268e-11	5.14587e-09	PIGW
ENSG00000165832	412.597	2.85627	0.431118	6.62526	3.46643e-11	5.17388e-09	TRUB1
ENSG00000086730	124.148	-2.82362	0.427161	-6.61019	3.83817e-11	5.70392e-09	LAT2
ENSG00000204308	381.648	-2.09732	0.317411	-6.60757	3.90673e-11	5.78077e-09	RNF5
ENSG00000176171	1843.47	-1.50214	0.227555	-6.60122	4.07791e-11	6.00819e-09	BNIP3
ENSG00000070061	553.379	1.6307	0.247387	6.59171	4.3479e-11	6.3786e-09	ELP1
ENSG00000180263	211.147	-3.42043	0.51899	-6.59055	4.38208e-11	6.40138e-09	FGD6
ENSG00000147123	839.95	-2.38128	0.36298	-6.56037	5.3676e-11	7.80782e-09	NDUFB11
ENSG00000125378	359.897	2.17353	0.331486	6.55693	5.49259e-11	7.95591e-09	BMP4
ENSG00000162664	297.704	2.03138	0.310087	6.55101	5.71507e-11	8.24339e-09	ZNF326
ENSG00000072736	212.842	2.12563	0.324731	6.54582	5.91718e-11	8.4992e-09	NFATC3
ENSG00000055044	1755.68	1.55918	0.238219	6.54515	5.94374e-11	8.50177e-09	NOP58
ENSG00000111361	577.539	1.94295	0.29711	6.53952	6.17183e-11	8.7914e-09	EIF2B1
ENSG00000030066	467.992	2.07378	0.317219	6.53739	6.26016e-11	8.88037e-09	NUP160
ENSG00000179409	420.593	1.9804	0.303374	6.52791	6.66937e-11	9.42193e-09	GEMIN4
ENSG00000179750	408.933	-1.88603	0.289159	-6.52247	6.91597e-11	9.73026e-09	APOBEC3B
ENSG00000198858	204.231	-4.98113	0.764901	-6.51212	7.40974e-11	1.03824e-08	R3HDM4
ENSG00000122565	1897.78	1.78849	0.274804	6.50824	7.60364e-11	1.06108e-08	CBX3
ENSG00000115457	177.842	-4.50857	0.694039	-6.49613	8.24139e-11	1.14542e-08	IGFBP2
ENSG00000091651	616.728	1.90102	0.292955	6.48912	8.6341e-11	1.19516e-08	ORC6
ENSG00000165304	781.932	2.0878	0.321781	6.48828	8.68215e-11	1.19699e-08	MELK
ENSG00000141380	622.693	1.91857	0.29596	6.48253	9.01983e-11	1.23857e-08	SS18
ENSG00000002586	352.449	-2.32303	0.358484	-6.48016	9.16259e-11	1.25316e-08	CD99
ENSG00000060656	206.638	-2.64534	0.408311	-6.47873	9.25008e-11	1.2601e-08	PTPRU
ENSG00000082516	343.626	2.471	0.382685	6.45699	1.06803e-10	1.44919e-08	GEMIN5
ENSG00000139372	247.142	2.20398	0.34157	6.45251	1.10015e-10	1.48689e-08	TDG
ENSG00000080608	492.016	1.90733	0.296145	6.44052	1.19067e-10	1.60292e-08	PUM3
ENSG00000196584	161.995	2.78013	0.431846	6.43777	1.21245e-10	1.62587e-08	XRCC2
ENSG00000003096	79.3461	3.3366	0.519689	6.42039	1.35927e-10	1.81044e-08	KLHL13
ENSG00000067225	6531.91	-1.23601	0.192518	-6.42024	1.36064e-10	1.81044e-08	PKM
ENSG00000060138	568.717	-2.19521	0.34206	-6.41763	1.38414e-10	1.82755e-08	YBX3
ENSG00000129354	598.943	-2.28313	0.355729	-6.41817	1.37922e-10	1.82755e-08	AP1M2
ENSG00000133119	421.051	2.19765	0.342575	6.4151	1.40735e-10	1.85107e-08	RFC3
ENSG00000148346	49.8951	-5.03356	0.784855	-6.41337	1.42341e-10	1.86505e-08	LCN2
ENSG00000204619	177.301	-2.17166	0.338763	-6.41057	1.4498e-10	1.89241e-08	PPP1R11
ENSG00000137504	334.414	1.9236	0.300109	6.40968	1.45823e-10	1.89619e-08	CREBZF
ENSG00000243477	110.535	-2.91561	0.455089	-6.40669	1.48715e-10	1.9265e-08	NAA80
ENSG00000109736	377.189	-2.35277	0.367312	-6.40538	1.49991e-10	1.93573e-08	MFSD10
ENSG00000122861	1270.08	-1.82729	0.285426	-6.402	1.53354e-10	1.97171e-08	PLAU
ENSG00000198492	1355.05	1.67187	0.261298	6.39832	1.57098e-10	2.01233e-08	YTHDF2
ENSG00000110492	297.825	-1.98612	0.310564	-6.39519	1.60344e-10	2.04627e-08	MDK
ENSG00000185022	85.7528	-3.92055	0.614455	-6.38054	1.76462e-10	2.24362e-08	MAFF
ENSG00000163032	172.838	3.1837	0.499708	6.37112	1.87652e-10	2.37708e-08	VSNL1
ENSG00000104356	203.981	2.28225	0.358482	6.36642	1.93488e-10	2.44201e-08	POP1
ENSG00000035499	387.73	2.0964	0.329499	6.3624	1.98631e-10	2.48862e-08	DEPDC1B
ENSG00000101003	341.591	2.52205	0.39639	6.36255	1.98431e-10	2.48862e-08	GINS1
ENSG00000177565	896.118	3.4402	0.541059	6.35827	2.04037e-10	2.54705e-08	TBL1XR1
ENSG00000134375	1784.34	1.83283	0.288452	6.35403	2.0975e-10	2.60888e-08	TIMM17A
ENSG00000130066	9760.25	-1.51358	0.239393	-6.32258	2.5723e-10	3.17642e-08	SAT1
ENSG00000145604	367.129	2.15888	0.341579	6.32029	2.61073e-10	3.20085e-08	SKP2
ENSG00000159202	438.9	-1.91966	0.303706	-6.32081	2.60202e-10	3.20085e-08	UBE2Z
ENSG00000114268	392.664	-1.92154	0.30503	-6.29951	2.9858e-10	3.64767e-08	PFKFB4
ENSG00000095261	524.279	2.30172	0.365437	6.29854	3.00465e-10	3.65768e-08	PSMD5
ENSG00000215251	244.594	2.15263	0.342024	6.2938	3.09792e-10	3.75789e-08	FASTKD5
ENSG00000084073	472.516	2.38584	0.379524	6.28638	3.2495e-10	3.92789e-08	ZMPSTE24
ENSG00000166803	1791.84	1.44153	0.229361	6.285	3.2786e-10	3.94916e-08	PCLAF
ENSG00000116062	576.665	2.15255	0.34275	6.28022	3.38097e-10	4.05823e-08	MSH6
ENSG00000077312	456.151	-1.78604	0.284726	-6.27284	3.54531e-10	4.22593e-08	SNRPA
ENSG00000181649	2563.5	-2.23386	0.356107	-6.273	3.54147e-10	4.22593e-08	PHLDA2
ENSG00000239779	170.697	-2.09604	0.334597	-6.26438	3.74311e-10	4.44627e-08	WBP1
ENSG00000159593	1123.08	1.64199	0.262177	6.2629	3.77873e-10	4.4731e-08	NAE1
ENSG00000114686	1545.11	1.57813	0.252139	6.25899	3.87478e-10	4.57104e-08	MRPL3
ENSG00000119912	680.43	1.96981	0.314922	6.25489	3.97792e-10	4.67664e-08	IDE
ENSG00000088325	1472.41	1.54563	0.247138	6.25411	3.99788e-10	4.68406e-08	TPX2
ENSG00000170448	350.957	2.0112	0.322102	6.24399	4.26547e-10	4.98059e-08	NFXL1
ENSG00000005884	346.082	-2.57135	0.412444	-6.23442	4.53459e-10	5.27688e-08	ITGA3
ENSG00000136891	541.416	1.91646	0.30774	6.22751	4.73901e-10	5.45525e-08	TEX10
ENSG00000159055	286.135	1.69561	0.272282	6.2274	4.74237e-10	5.45525e-08	MIS18A
ENSG00000172765	324.607	-4.29326	0.689448	-6.2271	4.75144e-10	5.45525e-08	TMCC1
ENSG00000226887	112.719	2.72176	0.437068	6.22732	4.74471e-10	5.45525e-08	ERVMER34-1
ENSG00000154803	114.758	-2.86878	0.461966	-6.20993	5.30087e-10	6.06578e-08	FLCN
ENSG00000248323	186.229	-2.5264	0.407451	-6.20051	5.6279e-10	6.41861e-08	LUCAT1
ENSG00000115541	2821.37	2.08265	0.336047	6.19751	5.73649e-10	6.51645e-08	HSPE1
ENSG00000170315	15938	1.47317	0.237719	6.19709	5.75165e-10	6.51645e-08	UBB
ENSG00000171004	315.3	2.34943	0.379247	6.19498	5.82908e-10	6.58245e-08	HS6ST2
ENSG00000108518	5796.48	-1.94445	0.313919	-6.19411	5.86167e-10	6.59756e-08	PFN1
ENSG00000135441	185.875	-2.23983	0.361748	-6.19169	5.95232e-10	6.67769e-08	BLOC1S1
ENSG00000133606	324.148	-1.99975	0.323499	-6.18164	6.3441e-10	7.09403e-08	MKRN1
ENSG00000144381	18116.1	1.25029	0.202541	6.17303	6.69925e-10	7.46683e-08	HSPD1
ENSG00000124207	2448.61	1.94417	0.31546	6.16296	7.13983e-10	7.93214e-08	CSE1L
ENSG00000091317	850.405	1.86449	0.302959	6.15428	7.54195e-10	8.3418e-08	CMTM6
ENSG00000140943	824.904	2.02544	0.329128	6.15396	7.55717e-10	8.3418e-08	MBTPS1
ENSG00000137309	1954.26	-1.45493	0.236619	-6.14882	7.80592e-10	8.58877e-08	HMGA1
ENSG00000058085	434.484	-3.36191	0.547078	-6.1452	7.98603e-10	8.75887e-08	LAMC2
ENSG00000189060	560.019	-1.56114	0.254064	-6.14468	8.01258e-10	8.75999e-08	H1-0
ENSG00000070756	6783.31	1.27522	0.20763	6.14178	8.16023e-10	8.8931e-08	PABPC1
ENSG00000204560	466.955	1.47167	0.239813	6.13675	8.42294e-10	9.15035e-08	DHX16
ENSG00000171960	973.266	1.61756	0.26363	6.13571	8.47776e-10	9.18085e-08	PPIH
ENSG00000186577	158.805	-2.47657	0.403794	-6.13324	8.61054e-10	9.29532e-08	SMIM29
ENSG00000122566	9750.32	1.3898	0.226808	6.12766	8.91817e-10	9.59724e-08	HNRNPA2B1
ENSG00000136159	591.41	1.48285	0.242206	6.12225	9.2262e-10	9.89769e-08	NUDT15
ENSG00000057608	1306.88	1.74093	0.284417	6.12103	9.29738e-10	9.94298e-08	GDI2
ENSG00000213551	920.543	1.53918	0.251663	6.11602	9.59389e-10	1.02282e-07	DNAJC9
ENSG00000180304	777.765	-1.41672	0.231717	-6.114	9.71664e-10	1.0327e-07	OAZ2
ENSG00000139921	889.966	1.85616	0.303864	6.10852	1.00562e-09	1.06549e-07	TMX1
ENSG00000112855	520.423	1.75888	0.288573	6.0951	1.09369e-09	1.15312e-07	HARS2
ENSG00000166016	83.7904	-3.33573	0.547299	-6.0949	1.09505e-09	1.15312e-07	ABTB2
ENSG00000132967	1668.96	1.56346	0.256597	6.09307	1.10766e-09	1.16284e-07	HMGB1P5
ENSG00000137807	817.588	2.1681	0.356097	6.0885	1.13974e-09	1.19287e-07	KIF23
ENSG00000128340	403.605	-2.40625	0.395443	-6.08496	1.16518e-09	1.21579e-07	RAC2
ENSG00000211460	1407.01	1.56018	0.257085	6.06874	1.28919e-09	1.34111e-07	TSN
ENSG00000100632	1861.15	1.35588	0.223635	6.0629	1.3369e-09	1.38654e-07	ERH
ENSG00000124116	125.603	-2.97745	0.491539	-6.05741	1.38334e-09	1.43038e-07	WFDC3
ENSG00000175602	316.825	-2.74903	0.454394	-6.04989	1.44947e-09	1.49426e-07	CCDC85B
ENSG00000158195	840.207	-2.37237	0.392173	-6.0493	1.45479e-09	1.49525e-07	WASF2
ENSG00000183431	941.94	1.92645	0.318862	6.04163	1.52563e-09	1.56339e-07	SF3A3
ENSG00000168067	206.705	-2.80839	0.465626	-6.03143	1.62515e-09	1.66041e-07	MAP4K2
ENSG00000083720	440.526	2.06159	0.341923	6.02939	1.64579e-09	1.67651e-07	OXCT1
ENSG00000100664	1562.29	1.56315	0.259298	6.02837	1.65617e-09	1.68209e-07	EIF5
ENSG00000175315	861.377	-1.90703	0.31652	-6.02499	1.69116e-09	1.71256e-07	CST6
ENSG00000123240	172.39	-2.52958	0.420065	-6.02189	1.72392e-09	1.7406e-07	OPTN
ENSG00000054148	721.268	-2.13497	0.354718	-6.01879	1.75724e-09	1.76904e-07	PHPT1
ENSG00000132341	10395.9	1.12796	0.187461	6.017	1.77682e-09	1.78352e-07	RAN
ENSG00000154917	42.7051	-3.84982	0.640295	-6.01258	1.82595e-09	1.82749e-07	RAB6B
ENSG00000108759	57.2268	-3.85199	0.640984	-6.00949	1.86105e-09	1.85721e-07	KRT32
ENSG00000172172	2235.21	1.53948	0.256208	6.0087	1.87016e-09	1.86089e-07	MRPL13
ENSG00000120948	1470.92	1.6864	0.280792	6.00588	1.90302e-09	1.88811e-07	TARDBP
ENSG00000179085	137.312	-2.2157	0.369171	-6.00181	1.95127e-09	1.93041e-07	DPM3
ENSG00000158828	240.26	-2.12924	0.354806	-6.00114	1.9594e-09	1.93288e-07	PINK1
ENSG00000133393	565.061	1.63806	0.273101	5.99799	1.99778e-09	1.96509e-07	CEP20
ENSG00000156381	85.9658	-4.16854	0.696157	-5.98793	2.1253e-09	2.08455e-07	ANKRD9
ENSG00000138363	1566.49	1.39737	0.233658	5.98039	2.22604e-09	2.17714e-07	ATIC
ENSG00000187164	465.957	-2.62922	0.440653	-5.96663	2.42198e-09	2.36205e-07	SHTN1
ENSG00000152240	590.29	1.54968	0.260156	5.95672	2.57351e-09	2.50272e-07	HAUS1
ENSG00000187522	234.197	1.9069	0.321041	5.93973	2.85488e-09	2.76851e-07	HSPA14
ENSG00000125148	6879.63	-1.96977	0.331936	-5.93417	2.95336e-09	2.85594e-07	MT2A
ENSG00000147065	452.927	-1.83314	0.309378	-5.92524	3.11836e-09	3.00702e-07	MSN
ENSG00000064961	316.683	-2.21953	0.37487	-5.9208	3.2038e-09	3.08077e-07	HMG20B
ENSG00000234745	1548.71	-3.41187	0.57659	-5.91732	3.27232e-09	3.13786e-07	HLA-B
ENSG00000159399	1102.74	-1.83496	0.310171	-5.91596	3.29938e-09	3.155e-07	HK2
ENSG00000125457	175.111	-2.43661	0.411976	-5.91444	3.33001e-09	3.17544e-07	MIF4GD
ENSG00000013503	105.374	2.69733	0.457155	5.90025	3.62957e-09	3.45151e-07	POLR3B
ENSG00000196781	131.556	-2.60509	0.442289	-5.89002	3.86155e-09	3.66197e-07	TLE1
ENSG00000168872	423.587	2.19121	0.373096	5.87306	4.2782e-09	4.04394e-07	DDX19A
ENSG00000182481	4633.62	1.67538	0.285283	5.87269	4.2879e-09	4.04394e-07	KPNA2
ENSG00000144028	1424.26	1.83891	0.313574	5.86436	4.50881e-09	4.24062e-07	SNRNP200
ENSG00000168496	1747.98	1.56953	0.267849	5.85975	4.63577e-09	4.34813e-07	FEN1
ENSG00000164933	648.577	1.96024	0.334997	5.85151	4.87123e-09	4.55652e-07	SLC25A32
ENSG00000035687	278.463	2.05998	0.352292	5.84737	4.99405e-09	4.65871e-07	ADSS2
ENSG00000106588	2738.97	1.31861	0.225548	5.84625	5.02783e-09	4.67751e-07	PSMA2
ENSG00000106028	1997.27	1.33282	0.228226	5.83993	5.22241e-09	4.84541e-07	SSBP1
ENSG00000134046	149.301	3.6515	0.625722	5.83566	5.3577e-09	4.95753e-07	MBD2
ENSG00000075624	25398	-1.08981	0.186939	-5.82975	5.55092e-09	5.12252e-07	ACTB
ENSG00000148926	2622.77	-1.84687	0.316969	-5.82666	5.65482e-09	5.20441e-07	ADM
ENSG00000089280	427.933	1.89309	0.325237	5.82064	5.86218e-09	5.38083e-07	FUS
ENSG00000117528	584.656	2.17622	0.373951	5.81955	5.90075e-09	5.40179e-07	ABCD3
ENSG00000157514	239.772	-1.95485	0.336111	-5.81608	6.02441e-09	5.50032e-07	TSC22D3
ENSG00000162599	205.478	1.94394	0.334566	5.81034	6.23465e-09	5.67717e-07	NFIA
ENSG00000095485	243.301	2.66989	0.459683	5.80812	6.31789e-09	5.73775e-07	CWF19L1
ENSG00000160410	398.807	-2.50644	0.431747	-5.80533	6.42389e-09	5.81862e-07	SHKBP1
ENSG00000258315	355.218	-2.2388	0.385727	-5.80409	6.47169e-09	5.84649e-07	C17orf49
ENSG00000100242	144.157	-2.99271	0.516274	-5.79675	6.76127e-09	6.09207e-07	SUN2
ENSG00000173486	499.919	-2.0354	0.351629	-5.78848	7.10263e-09	6.38288e-07	FKBP2
ENSG00000139496	952.068	1.60983	0.278178	5.78705	7.16352e-09	6.42079e-07	NUP58
ENSG00000125731	381.014	-2.24402	0.387819	-5.78625	7.1973e-09	6.43427e-07	SH2D3A
ENSG00000109674	206.865	2.0862	0.360893	5.78066	7.44077e-09	6.60037e-07	NEIL3
ENSG00000130340	417.007	-1.53731	0.265921	-5.78109	7.4218e-09	6.60037e-07	SNX9
ENSG00000168672	267.397	-2.08494	0.360661	-5.7809	7.43001e-09	6.60037e-07	LRATD2
ENSG00000213722	144.939	-1.96798	0.34058	-5.77831	7.54535e-09	6.67589e-07	DDAH2
ENSG00000143815	899.494	1.80137	0.311979	5.77401	7.74077e-09	6.83118e-07	LBR
ENSG00000168036	2663.6	1.81993	0.315221	5.7735	7.76396e-09	6.83407e-07	CTNNB1
ENSG00000104808	132.998	-3.18751	0.552438	-5.76989	7.9325e-09	6.96458e-07	DHDH
ENSG00000219200	762.251	-1.96049	0.340568	-5.75654	8.58565e-09	7.51879e-07	RNASEK
ENSG00000168615	1456.79	1.83941	0.319726	5.75308	8.7632e-09	7.65475e-07	ADAM9
ENSG00000105223	288.743	-2.95997	0.514786	-5.74989	8.92998e-09	7.78064e-07	PLD3
ENSG00000166165	1155.27	-1.87383	0.32613	-5.74564	9.15727e-09	7.95848e-07	CKB
ENSG00000116237	1149.68	1.42534	0.248126	5.74445	9.22215e-09	7.99463e-07	ICMT
ENSG00000206341	83.6382	-2.74031	0.477532	-5.73849	9.55244e-09	8.2601e-07	HLA-H
ENSG00000123485	586.412	1.49802	0.261103	5.7373	9.62004e-09	8.29765e-07	HJURP
ENSG00000117632	7919.9	1.28928	0.22495	5.73141	9.95997e-09	8.5479e-07	STMN1
ENSG00000175793	564.844	-1.52421	0.265935	-5.7315	9.95491e-09	8.5479e-07	SFN
ENSG00000198832	301.198	-2.08086	0.364233	-5.713	1.11001e-08	9.479e-07	SELENOM
ENSG00000143621	3395.69	1.5595	0.27338	5.70452	1.16674e-08	9.93875e-07	ILF2
ENSG00000059573	717.149	1.85519	0.325604	5.69767	1.21455e-08	1.03203e-06	ALDH18A1
ENSG00000079739	382.634	-1.79856	0.316106	-5.68973	1.27244e-08	1.07855e-06	PGM1
ENSG00000198356	150.666	-2.23845	0.393451	-5.68928	1.27579e-08	1.07873e-06	GET3
ENSG00000106524	205.365	2.1764	0.382576	5.68881	1.27926e-08	1.07901e-06	ANKMY2
ENSG00000145012	269.179	-3.02246	0.532173	-5.67946	1.35121e-08	1.1369e-06	LPP
ENSG00000029993	973.699	1.53323	0.270108	5.67636	1.3759e-08	1.15454e-06	HMGB3
ENSG00000138231	199.507	1.86473	0.32853	5.67599	1.37889e-08	1.15454e-06	DBR1
ENSG00000213145	1157.38	-1.60885	0.283475	-5.67545	1.38322e-08	1.15534e-06	CRIP1
ENSG00000091127	422.549	1.96197	0.345986	5.67066	1.42248e-08	1.18525e-06	PUS7
ENSG00000111196	382.686	1.71639	0.303235	5.66025	1.5115e-08	1.25637e-06	MAGOHB
ENSG00000109805	1167.59	1.80235	0.318691	5.65548	1.55416e-08	1.28871e-06	NCAPG
ENSG00000135916	280.918	-1.66153	0.293867	-5.65402	1.56737e-08	1.29654e-06	ITM2C
ENSG00000156853	119.111	2.16628	0.383459	5.64932	1.61084e-08	1.32929e-06	ZNF689
ENSG00000197324	228.084	-2.89698	0.513288	-5.64396	1.66182e-08	1.36807e-06	LRP10
ENSG00000065328	661.147	2.13708	0.378792	5.64184	1.68241e-08	1.37841e-06	MCM10
ENSG00000163006	98.3629	2.47315	0.438331	5.64221	1.67883e-08	1.37841e-06	CCDC138
ENSG00000004059	767.39	-2.36986	0.42016	-5.64037	1.69682e-08	1.38372e-06	ARF5
ENSG00000174695	1032.06	1.32223	0.234424	5.64036	1.69696e-08	1.38372e-06	TMEM167A
ENSG00000105339	151.72	-2.33918	0.415343	-5.63193	1.78206e-08	1.44967e-06	DENND3
ENSG00000111275	383.976	-1.67613	0.297642	-5.63135	1.78806e-08	1.45112e-06	ALDH2
ENSG00000119801	310.521	-2.08308	0.369991	-5.63008	1.80122e-08	1.45835e-06	YPEL5
ENSG00000106144	440.744	1.60372	0.284879	5.62946	1.8077e-08	1.46015e-06	CASP2
ENSG00000138750	385.796	1.5675	0.278627	5.62582	1.84634e-08	1.48786e-06	NUP54
ENSG00000147274	2058.45	1.42146	0.252751	5.62394	1.86653e-08	1.4971e-06	RBMX
ENSG00000227097	500.756	-1.81174	0.322139	-5.6241	1.86476e-08	1.4971e-06	RPS28P7
ENSG00000256618	8928.2	1.51035	0.268597	5.6231	1.87561e-08	1.50088e-06	MTRNR2L1
ENSG00000175183	755.978	-1.62699	0.289444	-5.62109	1.89756e-08	1.51492e-06	CSRP2
ENSG00000177383	203.907	-2.0791	0.370278	-5.61498	1.96579e-08	1.56575e-06	MAGEF1
ENSG00000060491	78.5204	-3.09078	0.550975	-5.60967	2.02716e-08	1.61089e-06	OGFR
ENSG00000113282	553.815	1.74535	0.311523	5.60263	2.11124e-08	1.67383e-06	CLINT1
ENSG00000122884	1888.43	-1.57353	0.280948	-5.60078	2.13392e-08	1.68403e-06	P4HA1
ENSG00000131238	705.891	1.66303	0.296926	5.60081	2.13348e-08	1.68403e-06	PPT1
ENSG00000132646	2011.61	1.22034	0.21798	5.5984	2.16338e-08	1.70337e-06	PCNA
ENSG00000164338	170.576	2.60805	0.466177	5.59455	2.21199e-08	1.73765e-06	UTP15
ENSG00000103507	160.909	-2.14515	0.383821	-5.58893	2.28474e-08	1.78662e-06	BCKDK
ENSG00000133313	519.946	1.43783	0.257251	5.58919	2.2813e-08	1.78662e-06	CNDP2
ENSG00000148688	468.187	1.48837	0.266971	5.57501	2.47519e-08	1.93116e-06	RPP30
ENSG00000182795	109.89	-2.66996	0.479112	-5.57273	2.50779e-08	1.95215e-06	C1orf116
ENSG00000066322	367.145	-2.07878	0.373527	-5.56527	2.61744e-08	2.0329e-06	ELOVL1
ENSG00000168394	420.94	-1.49641	0.268969	-5.56352	2.64384e-08	2.04876e-06	TAP1
ENSG00000064703	238.938	2.36069	0.424528	5.56074	2.6863e-08	2.07698e-06	DDX20
ENSG00000075131	368.258	1.9916	0.358272	5.5589	2.71475e-08	2.09426e-06	TIPIN
ENSG00000152256	367.136	-2.66929	0.481086	-5.54846	2.88191e-08	2.21541e-06	PDK1
ENSG00000198954	450.392	1.80702	0.32569	5.54829	2.8847e-08	2.21541e-06	KIFBP
ENSG00000136842	103.062	-2.55342	0.461395	-5.53413	3.1277e-08	2.39379e-06	TMOD1
ENSG00000137574	324.791	1.74074	0.314557	5.53395	3.13092e-08	2.39379e-06	TGS1
ENSG00000172927	423.204	-1.81148	0.327581	-5.52988	3.2045e-08	2.43918e-06	MYEOV
ENSG00000175592	1194.11	-1.66079	0.300313	-5.53019	3.19883e-08	2.43918e-06	FOSL1
ENSG00000114779	248.393	-1.70757	0.308871	-5.52841	3.23147e-08	2.45427e-06	ABHD14B
ENSG00000101216	116.804	-2.3916	0.433004	-5.52328	3.32722e-08	2.52142e-06	GMEB2
ENSG00000171204	516.882	1.75159	0.31723	5.5215	3.36117e-08	2.54154e-06	TMEM126B
ENSG00000116922	220.596	1.77272	0.321191	5.5192	3.40551e-08	2.5694e-06	C1orf109
ENSG00000126457	444.147	-1.49745	0.271563	-5.51419	3.5038e-08	2.63776e-06	PRMT1
ENSG00000096384	32065.9	1.64438	0.298335	5.51185	3.55084e-08	2.66732e-06	HSP90AB1
ENSG00000162585	174.367	-2.10655	0.382748	-5.50375	3.71788e-08	2.78671e-06	FAAP20
ENSG00000206573	158.44	2.43398	0.442513	5.50037	3.78994e-08	2.83453e-06	THUMPD3-AS1
ENSG00000010292	1302.05	1.84039	0.334766	5.49754	3.85127e-08	2.87413e-06	NCAPD2
ENSG00000128965	95.7995	-3.25511	0.592161	-5.49699	3.86325e-08	2.87682e-06	CHAC1
ENSG00000172115	4516.4	1.6241	0.295507	5.49596	3.88587e-08	2.88741e-06	CYCS
ENSG00000102007	1336.42	-1.31144	0.238702	-5.49404	3.92849e-08	2.91277e-06	PLP2
ENSG00000122642	335.313	-1.79859	0.327567	-5.49076	4.00219e-08	2.96102e-06	FKBP9
ENSG00000067533	293.114	2.69527	0.491391	5.48497	4.13534e-08	3.05295e-06	RRP15
ENSG00000101871	387.798	2.09695	0.382394	5.48376	4.16388e-08	3.06742e-06	MID1
ENSG00000088826	238.218	-3.48184	0.635362	-5.48009	4.25109e-08	3.12496e-06	SMOX
ENSG00000157036	59.8384	3.16327	0.578236	5.47055	4.48631e-08	3.28381e-06	EXOG
ENSG00000143751	268.576	1.92208	0.351447	5.46903	4.52498e-08	3.30507e-06	SDE2
ENSG00000126709	182.412	-2.48698	0.454809	-5.46817	4.54696e-08	3.31407e-06	IFI6
ENSG00000132603	687.021	1.75257	0.320555	5.46728	4.56986e-08	3.3237e-06	NIP7
ENSG00000171703	75.1714	-4.02766	0.73758	-5.46064	4.7442e-08	3.44321e-06	TCEA2
ENSG00000144485	98.3	-3.45245	0.632422	-5.45909	4.78583e-08	3.4661e-06	HES6
ENSG00000068400	245.609	-2.67806	0.491034	-5.45391	4.92739e-08	3.55362e-06	GRIPAP1
ENSG00000075975	465.429	1.58275	0.290203	5.45394	4.92651e-08	3.55362e-06	MKRN2
ENSG00000094804	1314.8	1.68691	0.309415	5.45194	4.98235e-08	3.58572e-06	CDC6
ENSG00000101161	595.41	1.50983	0.277091	5.44885	5.06961e-08	3.64089e-06	PRPF6
ENSG00000168411	578.271	1.91106	0.350772	5.44817	5.08909e-08	3.64725e-06	RFWD3
ENSG00000112237	925.63	1.83873	0.337614	5.44627	5.14382e-08	3.67879e-06	CCNC
ENSG00000006744	1006.21	1.52478	0.28011	5.4435	5.2243e-08	3.72859e-06	ELAC2
ENSG00000149798	98.1234	-4.02471	0.740046	-5.43845	5.3745e-08	3.82783e-06	CDC42EP2
ENSG00000145247	748.745	-1.88678	0.346959	-5.43806	5.38647e-08	3.82841e-06	OCIAD2
ENSG00000100479	230.002	2.33999	0.430809	5.4316	5.58501e-08	3.96132e-06	POLE2
ENSG00000154845	358.947	1.88418	0.347341	5.42459	5.80866e-08	4.11145e-06	PPP4R1
ENSG00000155660	2532.93	1.37542	0.253611	5.42336	5.8488e-08	4.13135e-06	PDIA4
ENSG00000164032	9015.12	1.0916	0.201299	5.42279	5.8675e-08	4.13604e-06	H2AZ1
ENSG00000149761	247.145	-1.91427	0.353173	-5.42019	5.95343e-08	4.18802e-06	NUDT22
ENSG00000107789	278.487	1.71338	0.316236	5.41805	6.02512e-08	4.22978e-06	MINPP1
ENSG00000100325	588.354	1.82699	0.337248	5.41736	6.0486e-08	4.2376e-06	ASCC2
ENSG00000205544	292.526	-2.13369	0.393949	-5.41615	6.08953e-08	4.25758e-06	TMEM256
ENSG00000171159	126.325	-2.07259	0.382821	-5.414	6.16318e-08	4.30032e-06	C9orf16
ENSG00000138160	438.837	1.91155	0.353132	5.41312	6.19367e-08	4.31283e-06	KIF11
ENSG00000175756	290.318	-1.85336	0.342522	-5.41092	6.27027e-08	4.35733e-06	AURKAIP1
ENSG00000135926	267.734	-1.64572	0.304375	-5.4069	6.41246e-08	4.44714e-06	TMBIM1
ENSG00000115761	400.994	2.2851	0.423055	5.40142	6.61149e-08	4.57592e-06	NOL10
ENSG00000261052	101.215	-4.84194	0.897798	-5.39313	6.92406e-08	4.78262e-06	SULT1A3
ENSG00000105220	11850.5	-1.44503	0.268164	-5.38858	7.10156e-08	4.89537e-06	GPI
ENSG00000104856	54.7772	-4.20246	0.77997	-5.38798	7.12553e-08	4.90205e-06	RELB
ENSG00000166938	251.194	2.53984	0.471488	5.38685	7.17032e-08	4.923e-06	DIS3L
ENSG00000101911	779.341	1.282	0.238036	5.38573	7.21492e-08	4.94373e-06	PRPS2
ENSG00000176986	586.217	1.41007	0.26191	5.38379	7.2935e-08	4.98762e-06	SEC24C
ENSG00000187837	154.963	-1.96198	0.364518	-5.38239	7.35018e-08	5.01639e-06	H1-2
ENSG00000083642	106.869	3.21298	0.597369	5.37855	7.50894e-08	5.11457e-06	PDS5B
ENSG00000087086	39566.9	-1.0606	0.19744	-5.37178	7.79625e-08	5.29975e-06	FTL
ENSG00000226510	81.1196	-2.96471	0.55224	-5.36852	7.93864e-08	5.38588e-06	UPK1A-AS1
ENSG00000278259	691.053	1.25714	0.234239	5.36691	8.0096e-08	5.4233e-06	MYO19
ENSG00000089876	357.88	-1.83085	0.341347	-5.36359	8.15822e-08	5.51306e-06	DHX32
ENSG00000115368	724.36	2.23732	0.417179	5.36299	8.18568e-08	5.52075e-06	WDR75
ENSG00000058804	573.126	2.06648	0.38549	5.36065	8.2922e-08	5.58162e-06	NDC1
ENSG00000171603	243.843	-1.99037	0.371579	-5.35652	8.48394e-08	5.69952e-06	CLSTN1
ENSG00000121210	201.915	2.1461	0.400915	5.35302	8.65001e-08	5.79973e-06	TMEM131L
ENSG00000113838	189.937	1.90813	0.356772	5.34831	8.87788e-08	5.94091e-06	TBCCD1
ENSG00000196510	525.636	1.79002	0.334844	5.34582	9.00109e-08	6.01164e-06	ANAPC7
ENSG00000136542	183.84	-2.97735	0.55742	-5.34132	9.22743e-08	6.1417e-06	GALNT5
ENSG00000164134	699.436	1.55367	0.290901	5.34088	9.2495e-08	6.1417e-06	NAA15
ENSG00000167447	241.829	2.03645	0.381278	5.34112	9.23764e-08	6.1417e-06	SMG8
ENSG00000103512	452.866	-1.87269	0.350677	-5.34021	9.28411e-08	6.15278e-06	NOMO1
ENSG00000034510	19547.6	-1.64782	0.308658	-5.33866	9.36363e-08	6.18162e-06	TMSB10
ENSG00000102226	523.668	-1.39748	0.261749	-5.33901	9.34572e-08	6.18162e-06	USP11
ENSG00000062038	1007.44	-1.33819	0.250778	-5.33616	9.49343e-08	6.23433e-06	CDH3
ENSG00000149483	342.219	1.93219	0.3621	5.33608	9.49795e-08	6.23433e-06	TMEM138
ENSG00000189433	29.6482	-4.97487	0.93224	-5.33647	9.47728e-08	6.23433e-06	GJB4
ENSG00000132463	2281.73	1.29754	0.243282	5.33347	9.63543e-08	6.30335e-06	GRSF1
ENSG00000145386	979.771	1.36433	0.25581	5.33339	9.63984e-08	6.30335e-06	CCNA2
ENSG00000258818	78.956	-3.52549	0.661134	-5.3325	9.68695e-08	6.32212e-06	RNASE4
ENSG00000145293	778.078	1.35998	0.255176	5.3296	9.84305e-08	6.40936e-06	ENOPH1
ENSG00000173548	79.783	-3.52449	0.66134	-5.32932	9.85797e-08	6.40936e-06	SNX33
ENSG00000196968	286.265	-1.73761	0.32609	-5.32861	9.89649e-08	6.42224e-06	FUT11
ENSG00000068079	88.4059	-2.41753	0.453934	-5.32573	1.00549e-07	6.51242e-06	IFI35
ENSG00000187325	214.838	2.66078	0.499641	5.32539	1.00734e-07	6.51242e-06	TAF9B
ENSG00000101452	120.61	2.38725	0.448573	5.32187	1.02705e-07	6.62737e-06	DHX35
ENSG00000165171	132.89	-2.21842	0.416972	-5.3203	1.03598e-07	6.67247e-06	METTL27
ENSG00000079246	5093.99	1.38804	0.260938	5.31942	1.04099e-07	6.69218e-06	XRCC5
ENSG00000120738	913.953	1.6371	0.308194	5.31192	1.08473e-07	6.95724e-06	EGR1
ENSG00000196504	1726.65	1.5102	0.284318	5.31167	1.08628e-07	6.95724e-06	PRPF40A
ENSG00000136504	786.867	1.43443	0.270163	5.30949	1.09931e-07	7.02758e-06	KAT7
ENSG00000122406	16019.9	1.11299	0.209754	5.30615	1.11965e-07	7.14432e-06	RPL5
ENSG00000104626	641.183	1.8291	0.344899	5.30331	1.13721e-07	7.24291e-06	ERI1
ENSG00000136108	642.903	1.93998	0.366318	5.29588	1.18442e-07	7.48313e-06	CKAP2
ENSG00000143753	532.519	1.59013	0.300225	5.29648	1.18055e-07	7.48313e-06	DEGS1
ENSG00000213928	157.372	-2.31088	0.436372	-5.29567	1.18583e-07	7.48313e-06	IRF9
ENSG00000247596	581.037	-1.66946	0.315237	-5.29588	1.18447e-07	7.48313e-06	TWF2
ENSG00000135002	482.017	1.41206	0.266711	5.29434	1.19448e-07	7.52388e-06	RFK
ENSG00000090686	489.122	1.49508	0.282467	5.29295	1.20357e-07	7.56726e-06	USP48
ENSG00000198911	380.402	-1.72765	0.32651	-5.29127	1.21468e-07	7.62319e-06	SREBF2
ENSG00000100028	1037.04	1.38895	0.262846	5.28428	1.26197e-07	7.87676e-06	SNRPD3
ENSG00000160818	446.644	1.4082	0.266479	5.28448	1.26065e-07	7.87676e-06	GPATCH4
ENSG00000176390	458.493	1.73873	0.329023	5.28451	1.26042e-07	7.87676e-06	CRLF3
ENSG00000165732	973.792	1.56982	0.297121	5.28344	1.26782e-07	7.89888e-06	DDX21
ENSG00000166508	4458.71	1.40926	0.266831	5.28146	1.28161e-07	7.97039e-06	MCM7
ENSG00000112651	285.344	-1.93223	0.36646	-5.27268	1.34446e-07	8.34608e-06	MRPL2
ENSG00000147416	492.654	1.67044	0.316884	5.27144	1.35361e-07	8.38772e-06	ATP6V1B2
ENSG00000118898	350.165	-2.10651	0.399786	-5.26909	1.371e-07	8.48022e-06	PPL
ENSG00000182952	868.814	1.57783	0.299488	5.26842	1.37602e-07	8.49593e-06	HMGN4
ENSG00000183520	693.886	1.44246	0.2743	5.2587	1.45073e-07	8.94116e-06	UTP11
ENSG00000105357	61.5573	-3.96205	0.754449	-5.25158	1.50801e-07	9.2609e-06	MYH14
ENSG00000108671	2488.75	1.38682	0.264075	5.25161	1.50773e-07	9.2609e-06	PSMD11
ENSG00000072818	64.7318	-4.45955	0.849727	-5.24821	1.53582e-07	9.41483e-06	ACAP1
ENSG00000089737	942.982	1.63656	0.312006	5.24529	1.56037e-07	9.54832e-06	DDX24
ENSG00000066583	576.853	1.39334	0.265736	5.2433	1.57727e-07	9.60494e-06	ISOC1
ENSG00000104805	117.905	-2.22172	0.423715	-5.24344	1.57613e-07	9.60494e-06	NUCB1
ENSG00000170144	1408.88	1.49183	0.284527	5.24322	1.57802e-07	9.60494e-06	HNRNPA3
ENSG00000065154	1832.13	1.7839	0.340577	5.23787	1.62441e-07	9.86979e-06	OAT
ENSG00000198763	93498.9	1.43661	0.274564	5.23235	1.67372e-07	1.01472e-05	MT-ND2
ENSG00000243449	143.801	-2.56872	0.490954	-5.2321	1.67598e-07	1.01472e-05	C4orf48
ENSG00000133026	475.821	2.56805	0.491247	5.22762	1.71703e-07	1.03775e-05	MYH10
ENSG00000005100	122.727	2.05919	0.394138	5.22454	1.74587e-07	1.05323e-05	DHX33
ENSG00000163902	2164.86	1.07485	0.205743	5.22423	1.74879e-07	1.05323e-05	RPN1
ENSG00000162851	225.37	1.74569	0.334483	5.21906	1.79835e-07	1.08118e-05	TFB2M
ENSG00000166949	333.27	-1.84714	0.354134	-5.21593	1.82901e-07	1.09769e-05	SMAD3
ENSG00000176105	632.942	1.78888	0.342987	5.21558	1.83243e-07	1.09783e-05	YES1
ENSG00000006634	431.833	1.48055	0.284294	5.20783	1.91059e-07	1.13869e-05	DBF4
ENSG00000102030	429.205	-1.85528	0.356231	-5.2081	1.90786e-07	1.13869e-05	NAA10
ENSG00000160948	925.415	-2.05416	0.394397	-5.20835	1.90529e-07	1.13869e-05	VPS28
ENSG00000198467	1270.72	-1.65157	0.317157	-5.20744	1.91462e-07	1.13911e-05	TPM2
ENSG00000204228	191.355	-2.07877	0.399668	-5.20125	1.9795e-07	1.17568e-05	HSD17B8
ENSG00000248527	17762.8	1.09902	0.211394	5.19893	2.00438e-07	1.1884e-05	MTATP6P1
ENSG00000091640	341.8	-1.35767	0.261418	-5.19347	2.06415e-07	1.22173e-05	SPAG7
ENSG00000138074	205.923	1.87227	0.360836	5.1887	2.11772e-07	1.25128e-05	SLC5A6
ENSG00000169288	551.183	2.22785	0.429438	5.18783	2.12753e-07	1.25492e-05	MRPL1
ENSG00000072501	778.014	1.34256	0.258947	5.1847	2.16363e-07	1.27402e-05	SMC1A
ENSG00000124193	1791.43	1.49119	0.287742	5.18239	2.19056e-07	1.28767e-05	SRSF6
ENSG00000156261	4506.83	1.29671	0.250314	5.18035	2.21475e-07	1.29966e-05	CCT8
ENSG00000076108	742.939	-1.47067	0.284093	-5.17672	2.25817e-07	1.32181e-05	BAZ2A
ENSG00000117525	440.362	-1.40326	0.27108	-5.17656	2.2602e-07	1.32181e-05	F3
ENSG00000153714	68.4596	-3.47394	0.671147	-5.17613	2.26533e-07	1.32256e-05	LURAP1L
ENSG00000164096	1400.14	-1.19878	0.231656	-5.17483	2.28124e-07	1.32959e-05	C4orf3
ENSG00000005448	1746.86	-1.71672	0.332249	-5.16696	2.37929e-07	1.38439e-05	WDR54
ENSG00000177082	229.93	1.8993	0.367648	5.16608	2.39058e-07	1.3886e-05	WDR73
ENSG00000010072	92.637	2.43441	0.471783	5.16002	2.46918e-07	1.43183e-05	SPRTN
ENSG00000155380	1324.13	1.24533	0.241444	5.15784	2.4981e-07	1.44616e-05	SLC16A1
ENSG00000164104	5185.08	0.978728	0.18994	5.15283	2.56589e-07	1.4829e-05	HMGB2
ENSG00000130713	435.478	1.74523	0.338759	5.15183	2.57959e-07	1.48831e-05	EXOSC2
ENSG00000165322	743.431	1.64999	0.320339	5.15076	2.59438e-07	1.49434e-05	ARHGAP12
ENSG00000215845	672.343	-1.85847	0.360866	-5.15002	2.60457e-07	1.49769e-05	TSTD1
ENSG00000124766	330.443	1.81285	0.352218	5.14696	2.64736e-07	1.51976e-05	SOX4
ENSG00000114978	990.198	1.38118	0.268379	5.14637	2.6557e-07	1.52023e-05	MOB1A
ENSG00000121966	63.6459	-4.61387	0.896545	-5.14628	2.65704e-07	1.52023e-05	CXCR4
ENSG00000220205	186.789	-2.01471	0.391622	-5.14453	2.68195e-07	1.53192e-05	VAMP2
ENSG00000122359	978.458	-1.73856	0.338133	-5.14164	2.72348e-07	1.55306e-05	ANXA11
ENSG00000141552	956.359	-1.92033	0.373663	-5.13919	2.75923e-07	1.57084e-05	ANAPC11
ENSG00000116161	2085.91	2.02843	0.394954	5.13587	2.80843e-07	1.5962e-05	CACYBP
ENSG00000267321	156.53	1.85126	0.360904	5.12952	2.90474e-07	1.64821e-05	SNHG30
ENSG00000173812	4572.45	-1.40013	0.2731	-5.12681	2.94688e-07	1.66936e-05	EIF1
ENSG00000126368	147.432	-1.84385	0.359803	-5.1246	2.98171e-07	1.68631e-05	NR1D1
ENSG00000164054	482.437	-1.60774	0.313835	-5.1229	3.00873e-07	1.69879e-05	SHISA5
ENSG00000120253	235.615	2.37839	0.464625	5.11896	3.07232e-07	1.73185e-05	NUP43
ENSG00000171448	50.1963	3.04193	0.594319	5.11835	3.08222e-07	1.73458e-05	ZBTB26
ENSG00000204348	87.7003	-2.79236	0.546526	-5.10929	3.23371e-07	1.81686e-05	DXO
ENSG00000161638	260.939	-2.19851	0.430545	-5.10634	3.28466e-07	1.84247e-05	ITGA5
ENSG00000077150	112.179	-3.63828	0.713123	-5.10189	3.36273e-07	1.88318e-05	NFKB2
ENSG00000218537	321.236	-2.28113	0.447586	-5.09652	3.45951e-07	1.93423e-05	MIF-AS1
ENSG00000012174	198.668	1.93489	0.379761	5.09502	3.48695e-07	1.9464e-05	MBTPS2
ENSG00000118193	123.082	1.82516	0.358584	5.08992	3.58213e-07	1.99628e-05	KIF14
ENSG00000179029	411.45	-1.58991	0.312502	-5.08767	3.62497e-07	2.01688e-05	TMEM107
ENSG00000107036	175.896	-2.05904	0.404758	-5.08709	3.63598e-07	2.01973e-05	RIC1
ENSG00000105669	509.888	-1.70192	0.334629	-5.08599	3.65705e-07	2.02816e-05	COPE
ENSG00000130764	324.122	-2.195	0.431642	-5.08523	3.67181e-07	2.03305e-05	LRRC47
ENSG00000064012	171.026	1.78996	0.35205	5.08438	3.68823e-07	2.03886e-05	CASP8
ENSG00000117595	126.887	-2.66136	0.5235	-5.08378	3.7e-07	2.04208e-05	IRF6
ENSG00000012963	514.807	1.65612	0.325791	5.08339	3.70761e-07	2.043e-05	UBR7
ENSG00000041802	421.398	1.6885	0.332931	5.07163	3.94417e-07	2.16986e-05	LSG1
ENSG00000139112	190.698	-1.80751	0.356718	-5.06707	4.03991e-07	2.21898e-05	GABARAPL1
ENSG00000085063	2314.54	-1.35394	0.267257	-5.06608	4.06093e-07	2.22696e-05	CD59
ENSG00000145907	3298.01	1.85773	0.367001	5.06191	4.15072e-07	2.27257e-05	G3BP1
ENSG00000130827	240.732	-2.02484	0.400609	-5.0544	4.3175e-07	2.36012e-05	PLXNA3
ENSG00000134153	252.058	-1.40163	0.27743	-5.05219	4.36762e-07	2.38372e-05	EMC7
ENSG00000149927	57.651	-3.20812	0.635224	-5.05038	4.4094e-07	2.4027e-05	DOC2A
ENSG00000013563	30.427	-8.66292	1.71546	-5.0499	4.42037e-07	2.40487e-05	DNASE1L1
ENSG00000099204	829.069	1.80432	0.357427	5.04807	4.46296e-07	2.42419e-05	ABLIM1
ENSG00000158710	265.058	-1.84237	0.365855	-5.03578	4.75898e-07	2.5809e-05	TAGLN2
ENSG00000006453	356.89	-1.59258	0.316325	-5.03463	4.78761e-07	2.58621e-05	BAIAP2L1
ENSG00000116260	547.983	-1.5648	0.310833	-5.03423	4.79778e-07	2.58621e-05	QSOX1
ENSG00000128050	3758.01	1.53853	0.30558	5.03477	4.7842e-07	2.58621e-05	PAICS
ENSG00000197780	151.1	1.97583	0.392483	5.03418	4.79891e-07	2.58621e-05	TAF13
ENSG00000100591	1232.76	1.52773	0.303538	5.03309	4.8263e-07	2.5969e-05	AHSA1
ENSG00000117758	226.156	1.66384	0.330697	5.03133	4.87094e-07	2.61681e-05	STX12
ENSG00000083635	154.65	1.7529	0.348469	5.0303	4.8971e-07	2.62676e-05	NUFIP1
ENSG00000104960	349.83	-1.96494	0.390763	-5.02847	4.94409e-07	2.64782e-05	PTOV1
ENSG00000174917	257.682	-1.65865	0.329983	-5.02646	4.99609e-07	2.67151e-05	MICOS13
ENSG00000141556	271	-1.69728	0.33802	-5.02126	5.13344e-07	2.74068e-05	TBCD
ENSG00000196937	1365.56	-1.30657	0.260265	-5.02016	5.16275e-07	2.75205e-05	FAM3C
ENSG00000102854	166.809	-1.80569	0.359891	-5.01734	5.23928e-07	2.78852e-05	MSLN
ENSG00000151929	256.58	-1.54418	0.307929	-5.01472	5.31098e-07	2.8223e-05	BAG3
ENSG00000073969	741.379	1.5357	0.306314	5.01349	5.34512e-07	2.83372e-05	NSF
ENSG00000082213	209.435	2.24355	0.447514	5.01335	5.34897e-07	2.83372e-05	C5orf22
ENSG00000185728	573.661	1.88186	0.375439	5.01243	5.37463e-07	2.84292e-05	YTHDF3
ENSG00000024422	280.645	-2.13233	0.425452	-5.01191	5.3893e-07	2.8463e-05	EHD2
ENSG00000011009	225.401	-1.66059	0.331384	-5.01107	5.41278e-07	2.85431e-05	LYPLA2
ENSG00000198355	153.213	-2.49413	0.49835	-5.00478	5.59252e-07	2.94456e-05	PIM3
ENSG00000102743	202.237	1.82509	0.364863	5.00211	5.67055e-07	2.98068e-05	SLC25A15
ENSG00000105821	415.242	1.30891	0.261702	5.00155	5.68717e-07	2.98068e-05	DNAJC2
ENSG00000124532	410.719	1.66849	0.333584	5.00171	5.68246e-07	2.98068e-05	MRS2
ENSG00000078668	2568.69	1.61769	0.323476	5.00094	5.70505e-07	2.9855e-05	VDAC3
ENSG00000123473	408.669	2.48557	0.497229	4.99885	5.76733e-07	3.0135e-05	STIL
ENSG00000146278	156.635	-2.06399	0.413187	-4.9953	5.87433e-07	3.06474e-05	PNRC1
ENSG00000171298	496.004	-1.59167	0.318765	-4.99324	5.93756e-07	3.09303e-05	GAA
ENSG00000136819	545.01	1.57891	0.316554	4.9878	6.1071e-07	3.17653e-05	C9orf78
ENSG00000129757	121.909	-2.26741	0.45468	-4.98682	6.13825e-07	3.1879e-05	CDKN1C
ENSG00000142230	2105.72	1.24075	0.248922	4.98448	6.2128e-07	3.22174e-05	SAE1
ENSG00000175354	694.832	2.48497	0.499097	4.97892	6.39396e-07	3.31068e-05	PTPN2
ENSG00000169241	516.571	-1.31042	0.263419	-4.97466	6.5363e-07	3.37928e-05	SLC50A1
ENSG00000170921	205.421	-2.7783	0.558836	-4.97159	6.64058e-07	3.42804e-05	TANC2
ENSG00000204622	31.274	-3.88564	0.78178	-4.97025	6.68673e-07	3.44668e-05	HLA-J
ENSG00000272196	121.345	-3.65091	0.735123	-4.96639	6.82121e-07	3.51073e-05	H2AC19
ENSG00000108406	668.906	1.49409	0.301043	4.96305	6.93936e-07	3.56619e-05	DHX40
ENSG00000104976	178.098	-1.92571	0.388164	-4.96109	7.00999e-07	3.5971e-05	SNAPC2
ENSG00000090539	41.4366	-3.26998	0.65934	-4.95948	7.06827e-07	3.62159e-05	CHRD
ENSG00000163545	37.2089	-3.91853	0.79063	-4.95622	7.18788e-07	3.67739e-05	NUAK2
ENSG00000112739	406.508	2.11318	0.426702	4.95235	7.33232e-07	3.74014e-05	PRPF4B
ENSG00000156502	311.081	1.48249	0.299336	4.95259	7.32318e-07	3.74014e-05	SUPV3L1
ENSG00000009954	665.41	1.1756	0.237614	4.94751	7.51682e-07	3.82856e-05	BAZ1B
ENSG00000100823	1559.97	1.43294	0.289692	4.94641	7.5593e-07	3.84449e-05	APEX1
ENSG00000107796	33.4555	-3.70654	0.749864	-4.94294	7.69518e-07	3.90781e-05	ACTA2
ENSG00000110931	146.292	-1.69723	0.343534	-4.94052	7.79164e-07	3.95095e-05	CAMKK2
ENSG00000118707	120.016	-2.16902	0.439054	-4.94022	7.80333e-07	3.95104e-05	TGIF2
ENSG00000154743	189.465	1.68586	0.341293	4.93964	7.82651e-07	3.95694e-05	TSEN2
ENSG00000106853	182.817	-1.90985	0.386818	-4.93732	7.92019e-07	3.9894e-05	PTGR1
ENSG00000166197	2416.63	1.17566	0.238105	4.93755	7.91112e-07	3.9894e-05	NOLC1
ENSG00000244187	339.263	-1.36042	0.275544	-4.93719	7.92557e-07	3.9894e-05	TMEM141
ENSG00000117450	18045.4	1.08112	0.219048	4.93553	7.99347e-07	4.01393e-05	PRDX1
ENSG00000128059	711.58	1.70604	0.345693	4.93514	8.00939e-07	4.01393e-05	PPAT
ENSG00000183426	238.931	1.99132	0.403493	4.9352	8.00677e-07	4.01393e-05	NPIPA1
ENSG00000139117	86.3723	2.53958	0.514957	4.93162	8.155e-07	4.08095e-05	CPNE8
ENSG00000088812	134.118	-1.74956	0.355115	-4.92674	8.36108e-07	4.17799e-05	ATRN
ENSG00000099821	586.043	-1.62225	0.329546	-4.92268	8.53649e-07	4.25944e-05	POLRMT
ENSG00000105404	257.067	-1.98138	0.402586	-4.92163	8.58256e-07	4.27621e-05	RABAC1
ENSG00000132768	287.288	1.65936	0.33727	4.91997	8.65595e-07	4.30029e-05	DPH2
ENSG00000162959	439.482	1.80897	0.367663	4.92017	8.64691e-07	4.30029e-05	MEMO1
ENSG00000181126	30.6178	-8.07853	1.64278	-4.91759	8.76183e-07	4.3466e-05	HLA-V
ENSG00000107960	435.287	-1.23757	0.251785	-4.91517	8.87043e-07	4.39412e-05	STN1
ENSG00000108395	598.769	1.58719	0.322966	4.91442	8.90443e-07	4.40462e-05	TRIM37
ENSG00000136143	468.08	1.49384	0.304723	4.90228	9.47296e-07	4.67909e-05	SUCLA2
ENSG00000087586	627.696	1.73009	0.353102	4.89969	9.5988e-07	4.733e-05	AURKA
ENSG00000114023	2445.27	-1.49683	0.305544	-4.8989	9.63724e-07	4.733e-05	FAM162A
ENSG00000184117	313.632	-1.58035	0.322566	-4.8993	9.61803e-07	4.733e-05	NIPSNAP1
ENSG00000213160	229.868	1.56817	0.320103	4.89894	9.63555e-07	4.733e-05	KLHL23
ENSG00000151239	1506.17	1.81726	0.371512	4.89152	1.00058e-06	4.89998e-05	TWF1
ENSG00000221829	462.775	1.20268	0.245857	4.8918	9.99173e-07	4.89998e-05	FANCG
ENSG00000100320	314.338	-1.5509	0.317325	-4.88742	1.02168e-06	4.98202e-05	RBFOX2
ENSG00000115255	190.638	-1.56559	0.320315	-4.88764	1.02052e-06	4.98202e-05	REEP6
ENSG00000247092	131.827	3.13371	0.641171	4.88747	1.02138e-06	4.98202e-05	SNHG10
ENSG00000146263	301.684	1.95893	0.401154	4.88323	1.04361e-06	5.0817e-05	MMS22L
ENSG00000132780	2087.27	1.33829	0.27439	4.87734	1.07528e-06	5.22852e-05	NASP
ENSG00000198015	1449.79	1.25769	0.257895	4.87677	1.07837e-06	5.23612e-05	MRPL42
ENSG00000119965	176.879	1.72241	0.353575	4.87142	1.10798e-06	5.37228e-05	C10orf88
ENSG00000178980	1347.51	-1.71634	0.352459	-4.86961	1.11818e-06	5.4141e-05	SELENOW
ENSG00000198466	57.3113	3.24186	0.666016	4.86754	1.12994e-06	5.46332e-05	ZNF587
ENSG00000145536	34.2484	-6.25026	1.28518	-4.86333	1.15429e-06	5.57321e-05	ADAMTS16
ENSG00000120306	1027.61	-1.21301	0.249499	-4.86177	1.1634e-06	5.60499e-05	CYSTM1
ENSG00000197530	136.994	-2.03679	0.418951	-4.86165	1.16413e-06	5.60499e-05	MIB2
ENSG00000153037	516.442	1.39377	0.286838	4.8591	1.17921e-06	5.66458e-05	SRP19
ENSG00000164611	1872.21	1.22247	0.251589	4.859	1.17981e-06	5.66458e-05	PTTG1
ENSG00000281398	115.345	2.53455	0.521818	4.85715	1.19088e-06	5.70976e-05	SNHG4
ENSG00000162591	158.306	-2.67722	0.551823	-4.8516	1.2247e-06	5.86371e-05	MEGF6
ENSG00000139618	132	1.75699	0.36217	4.85128	1.22669e-06	5.86505e-05	BRCA2
ENSG00000099875	239.803	-2.79038	0.575393	-4.84952	1.23763e-06	5.90912e-05	MKNK2
ENSG00000110697	73.0344	-3.94077	0.812957	-4.84746	1.25053e-06	5.96243e-05	PITPNM1
ENSG00000072571	591.185	1.73048	0.35706	4.84647	1.25679e-06	5.98397e-05	HMMR
ENSG00000100577	209.274	-1.43924	0.296996	-4.84599	1.25982e-06	5.99007e-05	GSTZ1
ENSG00000068120	347.818	-1.71349	0.353745	-4.84385	1.27347e-06	6.03994e-05	COASY
ENSG00000198924	114.275	2.55474	0.527426	4.84379	1.27382e-06	6.03994e-05	DCLRE1A
ENSG00000074416	146.774	-3.2608	0.673383	-4.84242	1.28269e-06	6.07356e-05	MGLL
ENSG00000011260	866.464	1.27524	0.263426	4.84101	1.29183e-06	6.10844e-05	UTP18
ENSG00000163235	438.416	-1.72132	0.355806	-4.8378	1.31284e-06	6.19924e-05	TGFA
ENSG00000051523	501.226	-2.04491	0.42278	-4.83683	1.31925e-06	6.22097e-05	CYBA
ENSG00000131153	1153.98	1.5398	0.318498	4.83456	1.33438e-06	6.28366e-05	GINS2
ENSG00000171497	654.279	1.50814	0.312019	4.8335	1.34155e-06	6.30877e-05	PPID
ENSG00000168827	326.173	2.45426	0.507831	4.83283	1.34604e-06	6.32122e-05	GFM1
ENSG00000103064	222.05	2.19552	0.454325	4.8325	1.34829e-06	6.32317e-05	SLC7A6
ENSG00000160783	379.882	-1.6138	0.334139	-4.82974	1.36711e-06	6.39394e-05	PMF1
ENSG00000165507	28.4017	-4.34482	0.899549	-4.83	1.36533e-06	6.39394e-05	DEPP1
ENSG00000185621	110.356	2.82198	0.584401	4.82883	1.37334e-06	6.41436e-05	LMLN
ENSG00000154134	84.8484	-2.88607	0.598159	-4.82493	1.40054e-06	6.5325e-05	ROBO3
ENSG00000179335	778.074	-1.59048	0.32967	-4.82447	1.40375e-06	6.53858e-05	CLK3
ENSG00000146457	539.893	1.18299	0.24561	4.81654	1.4607e-06	6.79461e-05	WTAP
ENSG00000143590	58.2427	-3.05257	0.63409	-4.81409	1.47873e-06	6.86921e-05	EFNA3
ENSG00000147471	502.055	1.30141	0.270361	4.81361	1.48228e-06	6.8764e-05	PLPBP
ENSG00000117984	274.904	-1.71066	0.355496	-4.81203	1.49406e-06	6.92167e-05	CTSD
ENSG00000129521	253.881	-1.96008	0.407755	-4.807	1.53213e-06	7.08847e-05	EGLN3
ENSG00000110660	705.203	1.20392	0.250486	4.80635	1.5371e-06	7.10191e-05	SLC35F2
ENSG00000249859	461.682	-1.48646	0.309389	-4.80451	1.55134e-06	7.15807e-05	PVT1
ENSG00000105696	46.9617	-3.29023	0.685128	-4.80236	1.56809e-06	7.22295e-05	TMEM59L
ENSG00000135052	384.519	1.54033	0.320757	4.80216	1.56961e-06	7.22295e-05	GOLM1
ENSG00000164305	188.229	2.294	0.478136	4.7978	1.60422e-06	7.37231e-05	CASP3
ENSG00000019186	560.999	1.99359	0.415625	4.79661	1.61372e-06	7.39619e-05	CYP24A1
ENSG00000172889	225.013	-1.59739	0.333008	-4.79684	1.61189e-06	7.39619e-05	EGFL7
ENSG00000211456	95.6366	2.99434	0.624791	4.79254	1.64682e-06	7.53781e-05	SACM1L
ENSG00000115268	4903.21	-1.56142	0.325902	-4.79107	1.65895e-06	7.58324e-05	RPS15
ENSG00000177000	48.6048	-3.46412	0.723149	-4.79032	1.66514e-06	7.60141e-05	MTHFR
ENSG00000127540	1386.32	-1.64658	0.343937	-4.78745	1.6891e-06	7.69404e-05	UQCR11
ENSG00000136897	758.945	1.4108	0.294692	4.78736	1.68991e-06	7.69404e-05	MRPL50
ENSG00000117360	478.069	1.81816	0.379858	4.78643	1.69775e-06	7.71949e-05	PRPF3
ENSG00000126226	623.085	1.33944	0.280155	4.78108	1.74353e-06	7.91716e-05	PCID2
ENSG00000163739	44.5148	-3.26524	0.683301	-4.77863	1.76492e-06	8.00368e-05	CXCL1
ENSG00000072274	1596.64	1.80615	0.378015	4.77797	1.77073e-06	8.01944e-05	TFRC
ENSG00000101363	276.683	-1.3427	0.281315	-4.77295	1.81551e-06	8.19324e-05	MANBAL
ENSG00000106462	889.129	1.15034	0.241016	4.77286	1.81626e-06	8.19324e-05	EZH2
ENSG00000214049	1750.43	-1.47154	0.308301	-4.77306	1.81446e-06	8.19324e-05	UCA1
ENSG00000142089	4522.77	-1.35485	0.284213	-4.76702	1.86971e-06	8.42328e-05	IFITM3
ENSG00000124333	409.202	1.94478	0.408071	4.76579	1.88117e-06	8.46378e-05	VAMP7
ENSG00000116285	6590.78	-1.29159	0.271101	-4.76423	1.89575e-06	8.51824e-05	ERRFI1
ENSG00000103005	501.117	1.35801	0.285076	4.76369	1.90088e-06	8.53012e-05	USB1
ENSG00000166333	649.899	-1.29616	0.272223	-4.76137	1.92283e-06	8.61734e-05	ILK
ENSG00000180530	76.723	-2.61544	0.549407	-4.76047	1.93143e-06	8.64461e-05	NRIP1
ENSG00000174720	575.384	1.236	0.259766	4.75812	1.95406e-06	8.7345e-05	LARP7
ENSG00000126768	212.809	-1.76618	0.371221	-4.75776	1.95757e-06	8.73881e-05	TIMM17B
ENSG00000113569	446.081	1.6571	0.348382	4.75657	1.96906e-06	8.77867e-05	NUP155
ENSG00000134049	505.876	1.24709	0.262283	4.75476	1.98682e-06	8.84637e-05	IER3IP1
ENSG00000130762	134.248	-1.89992	0.39968	-4.75359	1.99837e-06	8.8633e-05	ARHGEF16
ENSG00000167105	70.3767	-2.94432	0.619372	-4.75371	1.99716e-06	8.8633e-05	TMEM92
ENSG00000169019	299.597	1.61478	0.339677	4.75386	1.99566e-06	8.8633e-05	COMMD8
ENSG00000057757	378.307	1.44366	0.303764	4.75258	2.00838e-06	8.89234e-05	PITHD1
ENSG00000109814	563.858	1.45514	0.30619	4.75241	2.01009e-06	8.89234e-05	UGDH
ENSG00000178950	375.31	-1.77561	0.373818	-4.74994	2.03476e-06	8.98985e-05	GAK
ENSG00000134884	815.774	1.25938	0.265163	4.74947	2.0395e-06	8.99923e-05	ARGLU1
ENSG00000100567	2579.66	1.3121	0.27639	4.74729	2.06164e-06	9.08225e-05	PSMA3
ENSG00000198793	274.05	1.64814	0.34719	4.74709	2.06361e-06	9.08225e-05	MTOR
ENSG00000104643	91.4042	2.24224	0.472701	4.74346	2.101e-06	9.23499e-05	MTMR9
ENSG00000113384	502.614	-1.46367	0.308615	-4.7427	2.10887e-06	9.25772e-05	GOLPH3
ENSG00000033627	164.687	-1.99125	0.420114	-4.73978	2.13953e-06	9.38033e-05	ATP6V0A1
ENSG00000174243	511.785	1.23965	0.261568	4.73931	2.14445e-06	9.38991e-05	DDX23
ENSG00000077549	443.528	-1.29296	0.272862	-4.7385	2.15308e-06	9.41568e-05	CAPZB
ENSG00000111716	16070.4	1.37641	0.290498	4.73811	2.15717e-06	9.42157e-05	LDHB
ENSG00000124383	283.373	1.41761	0.299277	4.73677	2.17146e-06	9.47193e-05	MPHOSPH10
ENSG00000151743	307.365	-1.30952	0.276534	-4.73547	2.18552e-06	9.52117e-05	AMN1
ENSG00000104267	763.169	1.2734	0.269414	4.72655	2.28372e-06	9.91192e-05	CA2
ENSG00000130202	129.317	-2.09315	0.44282	-4.72687	2.28011e-06	9.91192e-05	NECTIN2
ENSG00000185049	175.518	-1.73183	0.366407	-4.72653	2.28388e-06	9.91192e-05	NELFA
ENSG00000041357	4411.02	1.30244	0.275661	4.72479	2.30349e-06	9.98439e-05	PSMA4
ENSG00000135837	263.613	-1.87077	0.396357	-4.7199	2.35955e-06	0.000102145	CEP350
ENSG00000165416	825.816	1.15378	0.244525	4.71846	2.37631e-06	0.000102741	SUGT1
ENSG00000111845	392.103	1.2943	0.274412	4.71662	2.39799e-06	0.000103548	PAK1IP1
ENSG00000132313	538.455	1.22525	0.259846	4.71529	2.41365e-06	0.000104093	MRPL35
ENSG00000176102	446.212	1.4374	0.304892	4.71445	2.4236e-06	0.000104391	CSTF3
ENSG00000177479	779.768	1.72304	0.365903	4.70899	2.48942e-06	0.000107092	ARIH2
ENSG00000086189	443.565	1.3702	0.291118	4.7067	2.5176e-06	0.000108065	DIMT1
ENSG00000111615	1301.82	1.40139	0.297748	4.70664	2.51834e-06	0.000108065	KRR1
ENSG00000081177	180.42	1.76006	0.374023	4.70575	2.52935e-06	0.000108402	EXD2
ENSG00000104205	136.489	2.36002	0.501564	4.70533	2.53453e-06	0.000108489	SGK3
ENSG00000110104	295.379	1.71867	0.365364	4.70398	2.55137e-06	0.000109074	CCDC86
ENSG00000117298	525.938	-1.44919	0.308255	-4.70126	2.58555e-06	0.000110397	ECE1
ENSG00000105373	491.398	-2.28381	0.486031	-4.69889	2.61576e-06	0.000111548	NOP53
ENSG00000065534	55.1865	-5.53492	1.17872	-4.69573	2.65662e-06	0.00011315	MYLK
ENSG00000139218	608.623	1.46675	0.312763	4.68965	2.73678e-06	0.000116132	SCAF11
ENSG00000163344	175.6	-1.7022	0.362962	-4.68975	2.73534e-06	0.000116132	PMVK
ENSG00000175265	335.676	1.61669	0.344708	4.69003	2.7316e-06	0.000116132	GOLGA8A
ENSG00000123983	1421.88	1.3823	0.29479	4.68911	2.74391e-06	0.000116291	ACSL3
ENSG00000100941	1536.94	1.31537	0.280876	4.68311	2.8256e-06	0.000119605	PNN
ENSG00000115648	365.529	-1.41669	0.302794	-4.67872	2.88674e-06	0.000122043	MLPH
ENSG00000099795	445.635	-1.93575	0.413937	-4.67644	2.91899e-06	0.000123103	NDUFB7
ENSG00000139842	777.823	1.73067	0.370067	4.67664	2.91618e-06	0.000123103	CUL4A
ENSG00000136875	582.677	1.28766	0.275378	4.67595	2.92593e-06	0.000123244	PRPF4
ENSG00000180817	2616.73	0.914314	0.195683	4.67242	2.97671e-06	0.00012523	PPA1
ENSG00000113369	352.03	-1.98693	0.425474	-4.66993	3.01308e-06	0.000126604	ARRDC3
ENSG00000119986	468.434	-1.51419	0.32426	-4.66967	3.01689e-06	0.00012661	AVPI1
ENSG00000125304	885.91	1.44202	0.308917	4.66797	3.0419e-06	0.000127504	TM9SF2
ENSG00000089053	1250.43	1.31632	0.282017	4.66753	3.04844e-06	0.000127622	ANAPC5
ENSG00000168439	1965.32	1.11214	0.238294	4.66709	3.05489e-06	0.000127736	STIP1
ENSG00000189114	49.5482	-3.63138	0.778767	-4.66299	3.11651e-06	0.000130154	BLOC1S3
ENSG00000188015	59.5796	-2.71366	0.582049	-4.66224	3.12782e-06	0.000130468	S100A3
ENSG00000204256	719.397	-1.2137	0.260433	-4.66033	3.15701e-06	0.000131525	BRD2
ENSG00000166780	120.272	-2.35347	0.505223	-4.65828	3.18863e-06	0.000132682	BMERB1
ENSG00000101439	200.65	-1.70761	0.366646	-4.65739	3.20245e-06	0.000133096	CST3
ENSG00000107159	88.9806	-7.03825	1.51131	-4.65706	3.20761e-06	0.000133149	CA9
ENSG00000146648	681.066	-1.37222	0.294824	-4.65438	3.24956e-06	0.000134695	EGFR
ENSG00000184661	501.182	1.85992	0.399624	4.65418	3.25271e-06	0.000134695	CDCA2
ENSG00000177239	210.234	-1.84815	0.397548	-4.64888	3.33741e-06	0.000138036	MAN1B1
ENSG00000176974	520.324	1.43489	0.308812	4.64648	3.37648e-06	0.000139484	SHMT1
ENSG00000152455	210.494	2.05621	0.442657	4.64515	3.39822e-06	0.000140213	SUV39H2
ENSG00000163904	295.684	1.86484	0.401883	4.64026	3.47973e-06	0.000143232	SENP2
ENSG00000167397	1223.07	-1.59068	0.342793	-4.64034	3.47828e-06	0.000143232	VKORC1
ENSG00000244509	546.906	-1.28381	0.276742	-4.63902	3.50071e-06	0.000143923	APOBEC3C
ENSG00000130724	1297.14	-1.52017	0.327751	-4.6382	3.51455e-06	0.00014432	CHMP2A
ENSG00000124767	2501.8	1.20384	0.259675	4.63597	3.55269e-06	0.000145711	GLO1
ENSG00000205420	34.601	-4.82444	1.041	-4.63444	3.5791e-06	0.000146619	KRT6A
ENSG00000170043	280.917	-1.67716	0.361941	-4.63378	3.59044e-06	0.000146909	TRAPPC1
ENSG00000165152	309.729	1.21247	0.261794	4.63141	3.63177e-06	0.000148423	PGAP4
ENSG00000030582	1473.77	-1.31085	0.283202	-4.62867	3.68023e-06	0.000150046	GRN
ENSG00000147459	233.93	1.63039	0.352218	4.62891	3.676e-06	0.000150046	DOCK5
ENSG00000091483	868.751	1.15624	0.249848	4.62777	3.6962e-06	0.000150518	FH
ENSG00000024526	465.027	2.39195	0.516959	4.62698	3.71044e-06	0.000150655	DEPDC1
ENSG00000160753	288.531	-1.36931	0.29595	-4.62685	3.71273e-06	0.000150655	RUSC1
ENSG00000174173	516.084	1.34726	0.291183	4.62685	3.71271e-06	0.000150655	TRMT10C
ENSG00000183049	69.5032	-3.59514	0.777061	-4.62658	3.71753e-06	0.000150672	CAMK1D
ENSG00000171824	942.727	1.40133	0.303277	4.62063	3.82573e-06	0.000154874	EXOSC10
ENSG00000205426	31.9645	-4.21527	0.912957	-4.61717	3.89015e-06	0.000157297	KRT81
ENSG00000173145	441.653	1.1459	0.248202	4.6168	3.89705e-06	0.00015739	NOC3L
ENSG00000142731	237.059	1.95054	0.422747	4.61398	3.95038e-06	0.000159357	PLK4
ENSG00000135387	2759.88	1.21593	0.263571	4.61329	3.96342e-06	0.000159695	CAPRIN1
ENSG00000185238	137.45	1.84319	0.399742	4.61094	4.00856e-06	0.000161136	PRMT3
ENSG00000198000	316.718	1.92432	0.417334	4.61098	4.00774e-06	0.000161136	NOL8
ENSG00000144895	764.788	1.54721	0.335616	4.61005	4.0258e-06	0.000161639	EIF2A
ENSG00000132471	172.026	-2.15125	0.466708	-4.6094	4.03833e-06	0.000161953	WBP2
ENSG00000089775	180.415	-1.63284	0.354306	-4.60856	4.05463e-06	0.000162417	ZBTB25
ENSG00000176903	206.624	-1.52422	0.330985	-4.60511	4.12257e-06	0.000164946	PNMA1
ENSG00000148943	427.574	1.63465	0.355015	4.60446	4.13535e-06	0.000165265	LIN7C
ENSG00000115758	3840.89	0.981609	0.213505	4.59759	4.27413e-06	0.000170613	ODC1
ENSG00000063660	191.77	-2.14352	0.466663	-4.59329	4.36312e-06	0.00017376	GPC1
ENSG00000197562	62.1693	-2.62781	0.572073	-4.59349	4.35897e-06	0.00017376	RAB40C
ENSG00000170385	84.6943	-2.0635	0.449339	-4.59229	4.38405e-06	0.000174392	SLC30A1
ENSG00000007255	90.4244	-2.31458	0.504048	-4.592	4.39029e-06	0.000174422	TRAPPC6A
ENSG00000116906	486.377	1.38323	0.301256	4.59153	4.40004e-06	0.000174422	GNPAT
ENSG00000198690	143.933	2.35366	0.512596	4.59164	4.39777e-06	0.000174422	FAN1
ENSG00000103855	203.032	-2.08756	0.45483	-4.58976	4.43749e-06	0.000175629	CD276
ENSG00000225648	150.718	1.60335	0.349343	4.58961	4.44074e-06	0.000175629	SBDSP1
ENSG00000116001	235.271	1.85493	0.404285	4.58817	4.47153e-06	0.000176644	TIA1
ENSG00000122644	368.91	1.25758	0.274554	4.58046	4.63945e-06	0.000183066	ARL4A
ENSG00000188064	41.7963	-3.91653	0.855136	-4.58001	4.64947e-06	0.000183251	WNT7B
ENSG00000120696	71.2774	2.55972	0.55894	4.5796	4.6586e-06	0.0001834	KBTBD7
ENSG00000135976	199.053	1.78039	0.388869	4.57838	4.68584e-06	0.000184261	ANKRD36
ENSG00000148925	309.639	1.93344	0.422337	4.57795	4.69564e-06	0.000184435	BTBD10
ENSG00000175197	1188.43	-1.30719	0.285614	-4.57677	4.7221e-06	0.000185263	DDIT3
ENSG00000171161	187.126	-2.2176	0.484609	-4.57605	4.73846e-06	0.000185693	ZNF672
ENSG00000127483	1331.54	1.22788	0.26845	4.57398	4.78554e-06	0.000187324	HP1BP3
ENSG00000143256	929.422	-2.02055	0.441871	-4.57272	4.8143e-06	0.000188235	PFDN2
ENSG00000119537	388.328	-1.36301	0.298114	-4.5721	4.8286e-06	0.000188579	KDSR
ENSG00000114354	1473.3	0.878177	0.192173	4.56973	4.88353e-06	0.000190508	TFG
ENSG00000056736	214.786	1.90593	0.417125	4.5692	4.89595e-06	0.000190775	IL17RB
ENSG00000177600	4512.73	-1.64651	0.360398	-4.56859	4.91014e-06	0.000191111	RPLP2
ENSG00000182307	765.781	1.51824	0.332408	4.56738	4.93848e-06	0.000191997	C8orf33
ENSG00000174371	366.288	1.64507	0.360253	4.56643	4.96101e-06	0.000192654	EXO1
ENSG00000008323	41.4826	-4.49815	0.985296	-4.56528	4.98831e-06	0.000193496	PLEKHG6
ENSG00000106992	61.0193	-3.64653	0.798921	-4.56432	5.01126e-06	0.000193948	AK1
ENSG00000148344	60.87	-2.47926	0.543165	-4.56446	5.00778e-06	0.000193948	PTGES
ENSG00000125630	565.383	1.684	0.369224	4.56091	5.09318e-06	0.000196737	POLR1B
ENSG00000244041	44.3318	-3.09633	0.678895	-4.56085	5.0948e-06	0.000196737	LINC01011
ENSG00000188177	42.2004	-3.97829	0.87245	-4.55991	5.11757e-06	0.000197394	ZC3H6
ENSG00000154122	179.366	-2.42698	0.532271	-4.55966	5.12364e-06	0.000197407	ANKH
ENSG00000077254	393.152	1.93649	0.424844	4.55812	5.16147e-06	0.000198641	USP33
ENSG00000140961	139.313	-2.1922	0.480988	-4.55771	5.17145e-06	0.000198803	OSGIN1
ENSG00000228716	641.243	1.29276	0.283797	4.55524	5.23251e-06	0.000200925	DHFR
ENSG00000124217	93.6085	2.22582	0.489015	4.55165	5.32279e-06	0.000204163	MOCS3
ENSG00000147883	52.2166	-2.50377	0.550465	-4.54847	5.4037e-06	0.000207035	CDKN2B
ENSG00000105447	758.213	1.9244	0.423262	4.5466	5.45185e-06	0.000208647	GRWD1
ENSG00000151414	248.787	-2.41144	0.530479	-4.54578	5.47331e-06	0.000209235	NEK7
ENSG00000133028	393.75	1.5206	0.33466	4.54371	5.52737e-06	0.000211067	SCO1
ENSG00000067334	880.015	1.74667	0.384488	4.54284	5.5502e-06	0.000211703	DNTTIP2
ENSG00000108384	1356.02	0.985185	0.216943	4.54122	5.59287e-06	0.000212622	RAD51C
ENSG00000141644	230.637	-1.64235	0.361641	-4.54137	5.58897e-06	0.000212622	MBD1
ENSG00000164068	223.531	-2.22116	0.489079	-4.54151	5.5853e-06	0.000212622	RNF123
ENSG00000103018	1739.54	1.15634	0.254685	4.54028	5.61786e-06	0.0002131	CYB5B
ENSG00000186283	422.279	1.78858	0.393932	4.54032	5.61695e-06	0.0002131	TOR3A
ENSG00000065135	1574.82	1.30049	0.286553	4.53838	5.66882e-06	0.000214559	GNAI3
ENSG00000253719	746.244	1.47754	0.32556	4.53848	5.66625e-06	0.000214559	ATXN7L3B
ENSG00000175634	152.466	-1.93512	0.426574	-4.53642	5.72175e-06	0.000216324	RPS6KB2
ENSG00000187079	308.91	1.68906	0.372639	4.5327	5.82347e-06	0.000219927	TEAD1
ENSG00000113013	3743.43	1.25782	0.277537	4.53209	5.84033e-06	0.000220322	HSPA9
ENSG00000163918	923.067	1.34514	0.296964	4.52965	5.90818e-06	0.000222637	RFC4
ENSG00000129991	124.516	-2.0923	0.461968	-4.5291	5.92346e-06	0.000222908	TNNI3
ENSG00000177889	2024.07	1.16065	0.256275	4.52893	5.92838e-06	0.000222908	UBE2N
ENSG00000156709	422.948	1.59152	0.351506	4.5277	5.9629e-06	0.000223961	AIFM1
ENSG00000126653	458.744	1.29559	0.286447	4.52298	6.09756e-06	0.000228768	NSRP1
ENSG00000111581	689.15	1.633	0.361096	4.52236	6.11552e-06	0.000229192	NUP107
ENSG00000136811	444.646	1.60498	0.355083	4.52001	6.18359e-06	0.000231238	ODF2
ENSG00000239789	391.643	1.33701	0.295782	4.52024	6.17697e-06	0.000231238	MRPS17
ENSG00000146247	476.062	1.41679	0.31359	4.51797	6.24341e-06	0.000233221	PHIP
ENSG00000123975	2094.07	0.928103	0.205491	4.51652	6.28637e-06	0.000234571	CKS2
ENSG00000158773	271.231	-1.46096	0.323607	-4.51461	6.3433e-06	0.000235926	USF1
ENSG00000172171	189.759	1.95467	0.432956	4.51471	6.34033e-06	0.000235926	TEFM
ENSG00000158417	1608.15	0.900746	0.199663	4.51132	6.44247e-06	0.000238838	EIF5B
ENSG00000163703	103.009	-2.84757	0.631171	-4.51156	6.43524e-06	0.000238838	CRELD1
ENSG00000213859	68.3756	-2.39542	0.531501	-4.50691	6.57798e-06	0.000243598	KCTD11
ENSG00000069248	408.42	2.07525	0.46049	4.50661	6.58716e-06	0.000243675	NUP133
ENSG00000104549	261.179	-1.82636	0.405525	-4.50369	6.67831e-06	0.000246251	SQLE
ENSG00000115762	1272.79	1.42806	0.317495	4.4979	6.86272e-06	0.000252508	PLEKHB2
ENSG00000183742	68.3575	-4.88583	1.08623	-4.49799	6.85998e-06	0.000252508	MACC1
ENSG00000055130	613.343	1.68292	0.374426	4.49467	6.96787e-06	0.000256103	CUL1
ENSG00000101856	999.252	1.14181	0.254134	4.49297	7.02363e-06	0.000257668	PGRMC1
ENSG00000136937	622.743	2.51382	0.559508	4.49292	7.02547e-06	0.000257668	NCBP1
ENSG00000236824	80.846	2.44956	0.545626	4.48946	7.14048e-06	0.000261607	BCYRN1
ENSG00000078808	211.414	-1.95287	0.435088	-4.48846	7.17415e-06	0.000262281	SDF4
ENSG00000150593	323.078	-1.67279	0.372679	-4.48855	7.17086e-06	0.000262281	PDCD4
ENSG00000112984	489.269	1.55147	0.345733	4.48748	7.20705e-06	0.000263203	KIF20A
ENSG00000115241	2003.61	1.30953	0.291936	4.48566	7.26872e-06	0.000265173	PPM1G
ENSG00000132153	913.735	1.28709	0.286962	4.48523	7.28351e-06	0.00026543	DHX30
ENSG00000142684	204.449	-1.82307	0.406538	-4.48437	7.31291e-06	0.000266219	ZNF593
ENSG00000072756	146.986	1.92929	0.43048	4.48173	7.40416e-06	0.000269256	TRNT1
ENSG00000104375	381.89	1.52495	0.340338	4.4807	7.43975e-06	0.000270264	STK3
ENSG00000100889	289.025	-1.59901	0.356994	-4.47909	7.49604e-06	0.000272021	PCK2
ENSG00000008517	30.5703	-4.57582	1.0219	-4.47774	7.54368e-06	0.000273172	IL32
ENSG00000100906	805.723	-2.23286	0.498653	-4.47778	7.54247e-06	0.000273172	NFKBIA
ENSG00000184787	624.122	1.18649	0.265046	4.47653	7.58669e-06	0.00027444	UBE2G2
ENSG00000198860	341.021	1.32009	0.294911	4.47625	7.59664e-06	0.000274511	TSEN15
ENSG00000144034	403.195	1.32873	0.296884	4.47557	7.62064e-06	0.000275088	TPRKB
ENSG00000123352	284.991	-1.86341	0.416542	-4.47352	7.69425e-06	0.000277454	SPATS2
ENSG00000111328	337.648	1.43521	0.320867	4.47291	7.71618e-06	0.000277952	CDK2AP1
ENSG00000112029	348.96	1.33396	0.298653	4.46658	7.94791e-06	0.000286	FBXO5
ENSG00000115902	78.5479	-2.20077	0.492932	-4.46466	8.01954e-06	0.000288275	SLC1A4
ENSG00000179889	732.627	1.31903	0.295464	4.46428	8.03397e-06	0.000288492	PDXDC1
ENSG00000109189	222.452	2.51119	0.562671	4.46297	8.08296e-06	0.000289948	USP46
ENSG00000146918	310.458	1.73	0.38815	4.45703	8.31013e-06	0.000297785	NCAPG2
ENSG00000241370	328.038	-1.58129	0.355045	-4.45376	8.43775e-06	0.000302043	RPP21
ENSG00000185033	295.286	-2.41083	0.541952	-4.44841	8.65071e-06	0.000309022	SEMA4B
ENSG00000278053	347.113	1.65017	0.371058	4.44722	8.69896e-06	0.000310423	DDX52
ENSG00000121621	235.442	1.85042	0.416116	4.4469	8.71184e-06	0.000310559	KIF18A
ENSG00000175155	30.8801	-3.63696	0.818137	-4.44542	8.77202e-06	0.000312075	YPEL2
ENSG00000177733	108.299	2.01517	0.453315	4.44541	8.77254e-06	0.000312075	HNRNPA0
ENSG00000198899	86985.2	0.949771	0.213745	4.44348	8.85133e-06	0.000314552	MT-ATP6
ENSG00000090776	64.2702	-2.88808	0.650109	-4.44246	8.89364e-06	0.000315729	EFNB1
ENSG00000070413	203.624	-1.66839	0.37565	-4.44133	8.94056e-06	0.000316739	DGCR2
ENSG00000138050	281.351	3.06864	0.690901	4.44151	8.93312e-06	0.000316739	THUMPD2
ENSG00000109586	116.601	2.15903	0.486447	4.43838	9.06396e-06	0.00032078	GALNT7
ENSG00000078699	88.2623	-2.61979	0.590486	-4.43666	9.13643e-06	0.000323012	CBFA2T2
ENSG00000172954	265.586	2.08075	0.469082	4.4358	9.17324e-06	0.00032398	LCLAT1
ENSG00000125995	531.02	-1.49652	0.337425	-4.43512	9.20225e-06	0.00032467	ROMO1
ENSG00000109576	71.4508	2.11034	0.47624	4.43126	9.36857e-06	0.00032986	AADAT
ENSG00000129484	1070.1	1.2453	0.281026	4.43128	9.36764e-06	0.00032986	PARP2
ENSG00000119927	180.712	3.26349	0.73773	4.42369	9.70287e-06	0.00034128	GPAM
ENSG00000275023	119.77	2.96763	0.671003	4.42268	9.7483e-06	0.000342528	MLLT6
ENSG00000116580	637.82	1.14906	0.259868	4.4217	9.79287e-06	0.00034374	GON4L
ENSG00000120539	231.592	1.49308	0.33771	4.42118	9.81655e-06	0.00034374	MASTL
ENSG00000123143	102.619	-2.18917	0.49517	-4.42104	9.82285e-06	0.00034374	PKN1
ENSG00000135406	37.5892	-3.33544	0.754429	-4.42114	9.81797e-06	0.00034374	PRPH
ENSG00000059378	286.749	-1.42648	0.322844	-4.4185	9.93901e-06	0.00034745	PARP12
ENSG00000125170	122.372	-2.05054	0.464201	-4.41735	9.99186e-06	0.000348943	DOK4
ENSG00000152147	201.387	1.3831	0.313144	4.41681	1.00166e-05	0.000349452	GEMIN6
ENSG00000023330	639.911	-1.24393	0.281683	-4.41605	1.00519e-05	0.000349971	ALAS1
ENSG00000125863	324.647	1.15019	0.260455	4.41608	1.00506e-05	0.000349971	MKKS
ENSG00000135775	219.211	2.06316	0.467875	4.40964	1.03541e-05	0.000360127	COG2
ENSG00000126749	1547.09	0.992196	0.225075	4.40829	1.04192e-05	0.000362024	EMG1
ENSG00000078269	146.136	-2.06621	0.468875	-4.40674	1.04936e-05	0.000364242	SYNJ2
ENSG00000147548	347.419	-1.8732	0.425172	-4.40575	1.05417e-05	0.000365486	NSD3
ENSG00000167468	450.822	-1.27898	0.29031	-4.40557	1.05507e-05	0.000365486	GPX4
ENSG00000163950	1546.9	1.07239	0.243617	4.40196	1.07275e-05	0.000371235	SLBP
ENSG00000138735	42.3324	2.70493	0.614595	4.40116	1.07672e-05	0.000372234	PDE5A
ENSG00000010438	653.59	-1.39783	0.317677	-4.40017	1.08168e-05	0.000373572	PRSS3
ENSG00000139233	854.043	1.22158	0.277651	4.39972	1.08392e-05	0.000373969	LLPH
ENSG00000163053	97.5049	2.00291	0.4553	4.39909	1.08704e-05	0.000374293	SLC16A14
ENSG00000196419	8031.63	1.05864	0.240639	4.39928	1.08613e-05	0.000374293	XRCC6
ENSG00000101343	212.423	1.39652	0.31748	4.39876	1.08872e-05	0.000374496	CRNKL1
ENSG00000120889	771.488	-1.17694	0.267621	-4.3978	1.09352e-05	0.00037577	TNFRSF10B
ENSG00000164144	260.042	1.52109	0.345923	4.39719	1.09662e-05	0.00037646	ARFIP1
ENSG00000180448	164.822	-2.36984	0.539252	-4.39467	1.1094e-05	0.000380466	ARHGAP45
ENSG00000188290	70.8102	-3.19264	0.72667	-4.39352	1.11527e-05	0.000382099	HES4
ENSG00000130227	90.3771	1.81063	0.412198	4.39262	1.11994e-05	0.000382696	XPO7
ENSG00000136478	185.327	1.79294	0.408165	4.39269	1.11958e-05	0.000382696	TEX2
ENSG00000164168	234.549	2.14881	0.489196	4.39254	1.12036e-05	0.000382696	TMEM184C
ENSG00000178202	316.824	1.98751	0.452608	4.39125	1.12699e-05	0.000384576	POGLUT3
ENSG00000179941	202.411	1.80028	0.409991	4.39103	1.12814e-05	0.000384586	BBS10
ENSG00000163216	26.2101	-5.29249	1.20568	-4.38961	1.13553e-05	0.000386722	SPRR2D
ENSG00000095319	468.449	1.36279	0.310529	4.38859	1.14088e-05	0.00038816	NUP188
ENSG00000135686	228.684	-1.61821	0.368943	-4.38607	1.15416e-05	0.000392287	KLHL36
ENSG00000092439	124.227	1.81844	0.414921	4.38262	1.17261e-05	0.000397909	TRPM7
ENSG00000197879	638.949	-1.30042	0.296727	-4.38254	1.17301e-05	0.000397909	MYO1C
ENSG00000061794	996.1	1.3068	0.29835	4.38008	1.18636e-05	0.000401342	MRPS35
ENSG00000143742	3198.54	1.37332	0.313542	4.38003	1.18664e-05	0.000401342	SRP9
ENSG00000148671	820.486	-1.1699	0.267078	-4.38036	1.18485e-05	0.000401342	ADIRF
ENSG00000132600	167.696	1.60078	0.365591	4.37861	1.19437e-05	0.000403557	PRMT7
ENSG00000139726	736.318	1.83328	0.418926	4.37616	1.20791e-05	0.000407731	DENR
ENSG00000102554	205.363	-2.9898	0.683409	-4.37484	1.21522e-05	0.000409795	KLF5
ENSG00000158373	82.7992	-2.85041	0.651767	-4.37336	1.22351e-05	0.000412188	H2BC5
ENSG00000168159	175.731	-1.85277	0.423705	-4.37278	1.22676e-05	0.000412876	RNF187
ENSG00000071189	171.84	1.49822	0.342717	4.37159	1.23345e-05	0.00041456	SNX13
ENSG00000115307	815.106	-1.07987	0.247027	-4.37146	1.23418e-05	0.00041456	AUP1
ENSG00000156398	134.411	1.59959	0.366001	4.37044	1.23995e-05	0.000415687	SFXN2
ENSG00000198042	412.894	1.81954	0.416329	4.37044	1.23995e-05	0.000415687	MAK16
ENSG00000147687	864.25	1.13167	0.25901	4.36924	1.24682e-05	0.000417582	TATDN1
ENSG00000198642	345.648	1.4745	0.337568	4.368	1.25387e-05	0.000419533	KLHL9
ENSG00000156876	169.107	1.61823	0.370549	4.36713	1.2589e-05	0.000420676	SASS6
ENSG00000213445	278.292	-1.87711	0.429842	-4.36698	1.25974e-05	0.000420676	SIPA1
ENSG00000063244	88.8364	1.74356	0.399507	4.36427	1.27551e-05	0.000425529	U2AF2
ENSG00000128944	658.677	1.14219	0.262065	4.35841	1.31009e-05	0.000436643	KNSTRN
ENSG00000004455	2036.16	-1.518	0.348352	-4.35765	1.31463e-05	0.000437307	AK2
ENSG00000154723	1254.73	1.20527	0.276576	4.35784	1.31351e-05	0.000437307	ATP5PF
ENSG00000115415	474.916	1.42768	0.327779	4.35562	1.3269e-05	0.000440958	STAT1
ENSG00000105993	890.192	0.961909	0.220944	4.35364	1.33896e-05	0.000444539	DNAJB6
ENSG00000169583	81.2535	-2.63704	0.605916	-4.35216	1.34801e-05	0.000447109	CLIC3
ENSG00000105887	276.003	1.4541	0.334224	4.35068	1.35719e-05	0.000449718	MTPN
ENSG00000001497	629.344	1.25112	0.287678	4.34903	1.36743e-05	0.00045224	LAS1L
ENSG00000197971	246.266	-1.72251	0.396286	-4.34663	1.38242e-05	0.000456594	MBP
ENSG00000232022	53.7174	-2.84635	0.654859	-4.3465	1.38325e-05	0.000456594	FAAHP1
ENSG00000163808	152.649	1.71413	0.394475	4.34535	1.39053e-05	0.000458554	KIF15
ENSG00000111640	117562	-1.0279	0.236626	-4.34399	1.39921e-05	0.000460973	GAPDH
ENSG00000165215	71.7792	-2.55855	0.589371	-4.34116	1.41735e-05	0.000466504	CLDN3
ENSG00000164961	319.221	1.41738	0.326823	4.33683	1.44551e-05	0.000474899	WASHC5
ENSG00000225663	133.508	-1.65046	0.380569	-4.33681	1.44563e-05	0.000474899	MCRIP1
ENSG00000104964	175.761	-1.62068	0.374032	-4.333	1.47089e-05	0.000482274	TLE5
ENSG00000142541	13735.1	-1.36836	0.315798	-4.33301	1.47082e-05	0.000482274	RPL13A
ENSG00000215190	31.9251	4.91301	1.1345	4.33056	1.48733e-05	0.000487199	LINC00680
ENSG00000112031	297.684	1.37558	0.317686	4.33	1.49112e-05	0.000487975	MTRF1L
ENSG00000116857	236.278	-1.2731	0.294299	-4.32589	1.51919e-05	0.000496689	TMEM9
ENSG00000164109	1592.74	1.01776	0.23538	4.32389	1.53302e-05	0.000500256	MAD2L1
ENSG00000179134	104.009	-3.28001	0.758553	-4.32403	1.53203e-05	0.000500256	SAMD4B
ENSG00000137409	1175.15	-1.20911	0.279703	-4.32284	1.5403e-05	0.000502156	MTCH1
ENSG00000101191	249.521	1.24696	0.288491	4.32234	1.5438e-05	0.00050282	DIDO1
ENSG00000123600	210.25	1.59462	0.368944	4.32212	1.54537e-05	0.000502853	METTL8
ENSG00000115364	659.552	1.28802	0.298072	4.32116	1.5521e-05	0.000504088	MRPL19
ENSG00000139131	330.06	1.55126	0.358984	4.32124	1.55157e-05	0.000504088	YARS2
ENSG00000123200	815.877	1.37377	0.317998	4.32005	1.55997e-05	0.000505728	ZC3H13
ENSG00000167136	69.4863	-3.4957	0.809185	-4.32003	1.5601e-05	0.000505728	ENDOG
ENSG00000188186	864.622	-1.04552	0.24209	-4.31873	1.56929e-05	0.000508229	LAMTOR4
ENSG00000102804	2078.34	-1.32684	0.307293	-4.31785	1.57553e-05	0.000509768	TSC22D1
ENSG00000169100	1827.97	-1.31961	0.305927	-4.31347	1.6071e-05	0.000519494	SLC25A6
ENSG00000135249	193.029	2.3267	0.539461	4.313	1.61056e-05	0.000520121	RINT1
ENSG00000101367	950.152	1.29411	0.300084	4.31251	1.61412e-05	0.00052078	MAPRE1
ENSG00000060688	964.062	1.33511	0.309706	4.3109	1.62589e-05	0.000523596	SNRNP40
ENSG00000152465	271.716	1.50587	0.349307	4.31103	1.62498e-05	0.000523596	NMT2
ENSG00000111785	135.255	1.93286	0.448528	4.30934	1.63744e-05	0.000526446	RIC8B
ENSG00000162623	351.418	1.42889	0.331695	4.30784	1.64856e-05	0.000529047	TYW3
ENSG00000183527	593.166	1.30102	0.302015	4.30778	1.64898e-05	0.000529047	PSMG1
ENSG00000137100	160.862	-1.57674	0.366076	-4.30715	1.65373e-05	0.000530074	DCTN3
ENSG00000104442	550.141	1.89014	0.43904	4.30517	1.66857e-05	0.00053433	ARMC1
ENSG00000275052	314.171	1.85052	0.429915	4.3044	1.67439e-05	0.000535696	PPP4R3B
ENSG00000184489	47.0083	-2.81282	0.653605	-4.30355	1.68084e-05	0.000537258	PTP4A3
ENSG00000188677	49.056	-2.41185	0.560787	-4.30083	1.70157e-05	0.00054338	PARVB
ENSG00000170855	1262.61	1.19966	0.278958	4.3005	1.70416e-05	0.000543701	TRIAP1
ENSG00000100239	168.81	-1.89681	0.441172	-4.29947	1.71207e-05	0.000545716	PPP6R2
ENSG00000165526	253.106	1.56992	0.365347	4.29707	1.73073e-05	0.000551153	RPUSD4
ENSG00000010404	348.649	-1.52052	0.35399	-4.29538	1.74394e-05	0.000554845	IDS
ENSG00000204519	45.6041	2.55092	0.594238	4.29275	1.76475e-05	0.000560946	ZNF551
ENSG00000183765	319.837	1.39555	0.325122	4.29239	1.76761e-05	0.000561336	CHEK2
ENSG00000130826	1047.14	0.968362	0.22568	4.29086	1.77986e-05	0.000564703	DKC1
ENSG00000171617	200.409	1.87047	0.436063	4.28945	1.79114e-05	0.000567756	ENC1
ENSG00000104320	547.202	1.56885	0.365927	4.28732	1.80839e-05	0.000572697	NBN
ENSG00000176340	1362.66	-1.3722	0.32032	-4.28384	1.83695e-05	0.000581205	COX8A
ENSG00000175283	100.799	1.95992	0.457548	4.28353	1.83948e-05	0.000581469	DOLK
ENSG00000257167	60.9527	2.31295	0.539992	4.28329	1.84148e-05	0.000581565	TMPO-AS1
ENSG00000130529	132.221	-1.96114	0.458025	-4.28174	1.85438e-05	0.000585101	TRPM4
ENSG00000155959	1153.45	1.18727	0.27733	4.28105	1.86011e-05	0.00058637	VBP1
ENSG00000113643	1232.38	1.48395	0.346702	4.28021	1.8672e-05	0.000588065	RARS1
ENSG00000105372	8164.64	-1.51758	0.35461	-4.27957	1.87254e-05	0.000588666	RPS19
ENSG00000182087	224.026	-1.84798	0.431799	-4.27972	1.87131e-05	0.000588666	TMEM259
ENSG00000146830	128.609	3.92024	0.916462	4.27758	1.88934e-05	0.000593404	GIGYF1
ENSG00000165474	135.543	-1.57526	0.368326	-4.2768	1.89599e-05	0.000594948	GJB2
ENSG00000113593	246.962	1.77665	0.415473	4.2762	1.90108e-05	0.000596001	PPWD1
ENSG00000210082	1.11921e+06	1.18933	0.278328	4.27313	1.92748e-05	0.000603726	MT-RNR2
ENSG00000089685	1691	1.2224	0.286182	4.27139	1.9426e-05	0.000607891	BIRC5
ENSG00000197579	207.276	1.70225	0.398543	4.27119	1.94432e-05	0.000607891	TOPORS
ENSG00000175792	1364.8	1.17638	0.275478	4.27034	1.95178e-05	0.000609668	RUVBL1
ENSG00000074319	786.234	-1.26063	0.295228	-4.27001	1.95461e-05	0.000609997	TSG101
ENSG00000168071	123.056	-1.86249	0.436208	-4.26973	1.95714e-05	0.000610233	CCDC88B
ENSG00000109917	181.865	-1.77227	0.415184	-4.26863	1.96678e-05	0.000612681	ZPR1
ENSG00000070404	120.196	-2.06542	0.483883	-4.26842	1.96866e-05	0.000612712	FSTL3
ENSG00000173905	119.452	1.92902	0.452246	4.26542	1.99527e-05	0.000620433	GOLIM4
ENSG00000197622	445.609	1.35243	0.317104	4.26496	1.99939e-05	0.000621151	CDC42SE1
ENSG00000196126	41.4313	-2.8872	0.677663	-4.26053	2.03943e-05	0.000632443	HLA-DRB1
ENSG00000228253	7024.99	1.02459	0.240485	4.26054	2.03935e-05	0.000632443	MT-ATP8
ENSG00000138767	67.1484	2.02859	0.476176	4.26016	2.04276e-05	0.000632907	CNOT6L
ENSG00000082898	511.165	1.42103	0.333626	4.25934	2.05033e-05	0.000634105	XPO1
ENSG00000225972	3914.95	1.7471	0.410164	4.25952	2.04863e-05	0.000634105	MTND1P23
ENSG00000135336	484.107	1.07946	0.253493	4.25836	2.05937e-05	0.000635755	ORC3
ENSG00000182809	194.11	-1.75695	0.412586	-4.25839	2.05905e-05	0.000635755	CRIP2
ENSG00000111237	1403.72	0.984638	0.231356	4.25594	2.08168e-05	0.000642067	VPS29
ENSG00000217930	69.6577	-2.0731	0.487164	-4.25544	2.08642e-05	0.00064295	PAM16
ENSG00000130813	58.8405	-2.41407	0.567406	-4.25457	2.0945e-05	0.00064486	SHFL
ENSG00000044115	1355.9	-1.04653	0.246093	-4.25258	2.11321e-05	0.000648296	CTNNA1
ENSG00000132698	982.116	-1.04776	0.246367	-4.25283	2.11082e-05	0.000648296	RAB25
ENSG00000153214	53.5833	-2.33753	0.549633	-4.2529	2.11016e-05	0.000648296	TMEM87B
ENSG00000174428	55.0074	-6.35925	1.49538	-4.2526	2.11307e-05	0.000648296	GTF2IRD2B
ENSG00000205809	90.0854	2.13995	0.503432	4.25073	2.13074e-05	0.00065309	KLRC2
ENSG00000136161	17.3955	4.74665	1.11711	4.24905	2.1468e-05	0.000656841	RCBTB2
ENSG00000146802	138.065	2.5598	0.602609	4.24787	2.15813e-05	0.000659132	TMEM168
ENSG00000181610	1287.64	0.986493	0.232223	4.24805	2.15643e-05	0.000659132	MRPS23
ENSG00000141030	1279.19	1.2022	0.283039	4.24746	2.16208e-05	0.000659753	COPS3
ENSG00000137845	474.224	1.41367	0.333102	4.24394	2.19625e-05	0.000669584	ADAM10
ENSG00000186871	148.055	2.07257	0.488401	4.24359	2.19975e-05	0.000670056	ERCC6L
ENSG00000147457	183.34	-1.5032	0.354264	-4.24317	2.20383e-05	0.000670703	CHMP7
ENSG00000103089	40.5297	-5.42658	1.27914	-4.24236	2.21183e-05	0.000672541	FA2H
ENSG00000171223	180.812	-1.80504	0.425769	-4.23948	2.24037e-05	0.000680618	JUNB
ENSG00000139746	121.316	1.92781	0.454751	4.23925	2.24263e-05	0.000680702	RBM26
ENSG00000143799	2525.09	1.24324	0.293358	4.23797	2.25552e-05	0.000684007	PARP1
ENSG00000184205	143.066	-2.00175	0.472729	-4.23446	2.29106e-05	0.000694171	TSPYL2
ENSG00000124466	56.2271	-2.5548	0.603685	-4.23201	2.31615e-05	0.000701158	LYPD3
ENSG00000127423	145.224	1.91724	0.45341	4.22849	2.35262e-05	0.00071157	AUNIP
ENSG00000186007	48.8046	-2.59474	0.61415	-4.22493	2.3901e-05	0.000722269	LEMD1
ENSG00000167986	1248.25	1.92393	0.455403	4.22467	2.39294e-05	0.000722491	DDB1
ENSG00000145337	746.465	1.16211	0.275147	4.2236	2.40427e-05	0.000725274	PYURF
ENSG00000074410	46.8552	-2.44124	0.578385	-4.22078	2.4346e-05	0.000733561	CA12
ENSG00000176273	109.697	2.07935	0.492661	4.22065	2.43602e-05	0.000733561	SLC35G1
ENSG00000116679	821.266	1.27291	0.301756	4.21833	2.46113e-05	0.000740476	IVNS1ABP
ENSG00000131746	54.1217	2.2092	0.523828	4.21741	2.47124e-05	0.000741836	TNS4
ENSG00000161057	1882.75	1.40967	0.334257	4.21733	2.47209e-05	0.000741836	PSMC2
ENSG00000163932	174.48	-1.95087	0.462585	-4.21733	2.47214e-05	0.000741836	PRKCD
ENSG00000136758	654.089	1.25068	0.29665	4.21601	2.48663e-05	0.000745532	YME1L1
ENSG00000197601	522.796	1.85306	0.439576	4.21557	2.49148e-05	0.000746337	FAR1
ENSG00000132963	2887.58	1.09963	0.260872	4.21521	2.49551e-05	0.000746891	POMP
ENSG00000086827	186.035	1.93386	0.458963	4.21354	2.51394e-05	0.000750449	ZW10
ENSG00000127314	1237.59	1.29259	0.306749	4.21385	2.51057e-05	0.000750449	RAP1B
ENSG00000136717	163.644	-1.82136	0.432264	-4.21354	2.51396e-05	0.000750449	BIN1
ENSG00000141551	630.612	-1.20178	0.285291	-4.21246	2.52606e-05	0.000753408	CSNK1D
ENSG00000149554	342.083	1.5104	0.358888	4.20856	2.57e-05	0.000765846	CHEK1
ENSG00000132305	1673.78	1.1412	0.271368	4.20535	2.60678e-05	0.000776132	IMMT
ENSG00000108423	116.576	1.94378	0.462475	4.203	2.63406e-05	0.000782896	TUBD1
ENSG00000117748	1124.38	1.04462	0.248531	4.20317	2.63206e-05	0.000782896	RPA2
ENSG00000167123	163.017	-1.77834	0.423587	-4.1983	2.6893e-05	0.000798623	CERCAM
ENSG00000105202	1522	-0.90736	0.216143	-4.19797	2.69318e-05	0.000799085	FBL
ENSG00000114956	602.333	-1.23365	0.293997	-4.19613	2.71511e-05	0.000804423	DGUOK
ENSG00000116750	698.986	1.31028	0.312263	4.19607	2.71586e-05	0.000804423	UCHL5
ENSG00000139697	731.567	1.14748	0.273592	4.19415	2.73899e-05	0.000810577	SBNO1
ENSG00000101811	304.305	1.62577	0.387832	4.19195	2.76562e-05	0.00081775	CSTF2
ENSG00000134748	479.619	1.27023	0.303209	4.18928	2.79843e-05	0.000826741	PRPF38A
ENSG00000099889	115.93	-1.8205	0.434638	-4.18855	2.80746e-05	0.000828696	ARVCF
ENSG00000221968	169.208	-2.24857	0.537137	-4.18622	2.83639e-05	0.000836516	FADS3
ENSG00000167778	150.481	-1.57916	0.377296	-4.18547	2.84573e-05	0.000838551	SPRYD3
ENSG00000174738	348.807	-1.55968	0.372991	-4.18154	2.89543e-05	0.000852464	NR1D2
ENSG00000225630	3905.2	1.2101	0.289565	4.17903	2.92759e-05	0.000861192	MTND2P28
ENSG00000109861	311.532	1.19554	0.286186	4.17748	2.94757e-05	0.000866329	CTSC
ENSG00000104812	448.696	-1.25224	0.299796	-4.17698	2.954e-05	0.000867474	GYS1
ENSG00000170860	1303.77	1.2441	0.297865	4.17673	2.95733e-05	0.000867711	LSM3
ENSG00000185246	276.556	1.69177	0.40514	4.17577	2.96977e-05	0.000869875	PRPF39
ENSG00000204392	196.239	-1.77178	0.424292	-4.17584	2.9689e-05	0.000869875	LSM2
ENSG00000168476	149.775	-1.86947	0.447724	-4.1755	2.97337e-05	0.000870185	REEP4
ENSG00000183617	242.929	-1.72151	0.41235	-4.17487	2.98157e-05	0.000871843	MRPL54
ENSG00000164649	965.715	1.17714	0.282161	4.17188	3.02103e-05	0.000882628	CDCA7L
ENSG00000146232	63.1432	-2.36752	0.567552	-4.17147	3.02643e-05	0.000883454	NFKBIE
ENSG00000162144	193.448	1.80678	0.433173	4.17103	3.0322e-05	0.000884387	CYB561A3
ENSG00000000419	1056.63	1.11781	0.26812	4.16905	3.05874e-05	0.000891372	DPM1
ENSG00000174007	37.2237	2.47234	0.593052	4.16884	3.06148e-05	0.000891414	CEP19
ENSG00000033011	232.304	1.66619	0.40008	4.16465	3.11832e-05	0.000907194	ALG1
ENSG00000103494	55.5619	2.50726	0.602328	4.16261	3.14629e-05	0.000914256	RPGRIP1L
ENSG00000104915	463.213	-1.71714	0.412526	-4.16249	3.14792e-05	0.000914256	STX10
ENSG00000132623	180.039	1.33826	0.321586	4.16143	3.16258e-05	0.000917736	ANKEF1
ENSG00000176386	492.964	1.11054	0.266896	4.16094	3.16942e-05	0.000918944	CDC26
ENSG00000068001	264.913	-1.41496	0.340385	-4.15693	3.22553e-05	0.00093421	HYAL2
ENSG00000138801	647.505	1.24674	0.299928	4.15679	3.22751e-05	0.00093421	PAPSS1
ENSG00000177683	305.941	1.54441	0.371568	4.15647	3.23205e-05	0.000934735	THAP5
ENSG00000125875	148.037	-1.53603	0.369624	-4.15565	3.24367e-05	0.000937306	TBC1D20
ENSG00000114473	66.8254	2.60021	0.62603	4.15349	3.27438e-05	0.000945384	IQCG
ENSG00000105516	83.3501	-3.04756	0.73445	-4.14944	3.33283e-05	0.000961452	DBP
ENSG00000136261	1438.98	1.15051	0.277291	4.1491	3.33784e-05	0.00096178	BZW2
ENSG00000164949	235.466	-1.42716	0.343978	-4.14898	3.33957e-05	0.00096178	GEM
ENSG00000103495	282.984	-1.43153	0.345169	-4.14733	3.36379e-05	0.000967944	MAZ
ENSG00000204520	541.957	-1.02138	0.246309	-4.14676	3.37213e-05	0.000969529	MICA
ENSG00000135829	957.891	1.34079	0.323572	4.1437	3.41742e-05	0.000981729	DHX9
ENSG00000172081	199.042	-1.49225	0.360176	-4.14311	3.4263e-05	0.000983456	MOB3A
ENSG00000143570	265.91	-1.42955	0.345072	-4.14275	3.43171e-05	0.000984186	SLC39A1
ENSG00000203950	546.383	-1.59445	0.384925	-4.14223	3.43944e-05	0.00098558	RTL8A
ENSG00000093009	521.414	1.31582	0.317698	4.14175	3.44665e-05	0.000986089	CDC45
ENSG00000094631	289.432	-1.80074	0.434781	-4.14173	3.44696e-05	0.000986089	HDAC6
ENSG00000143633	182.118	1.42758	0.344828	4.13998	3.47337e-05	0.00099199	C1orf131
ENSG00000036257	158.239	1.88763	0.456091	4.13871	3.49258e-05	0.000996647	CUL3
ENSG00000186010	940.978	-1.52832	0.369327	-4.13813	3.50152e-05	0.000998368	NDUFA13
ENSG00000198890	44.0168	2.27538	0.550006	4.13701	3.51863e-05	0.00100242	PRMT6
ENSG00000128708	1278.62	1.45819	0.352504	4.13666	3.52397e-05	0.0010031	HAT1
ENSG00000067704	1258.21	1.14659	0.277228	4.13591	3.53553e-05	0.00100556	IARS2
ENSG00000148180	579.434	-1.39615	0.337628	-4.13518	3.54674e-05	0.00100791	GSN
ENSG00000065150	1327.75	1.45285	0.351455	4.13382	3.56789e-05	0.00101309	IPO5
ENSG00000242086	290.65	1.23757	0.29975	4.12867	3.64873e-05	0.00103518	MUC20-OT1
ENSG00000107949	1647.14	0.911457	0.220908	4.12595	3.6921e-05	0.00104662	BCCIP
ENSG00000143061	121.99	-2.97383	0.72096	-4.12482	3.71018e-05	0.00105088	IGSF3
ENSG00000125459	269.106	1.27608	0.309399	4.12437	3.71759e-05	0.00105139	MSTO1
ENSG00000180329	307.984	1.3952	0.338284	4.12433	3.71809e-05	0.00105139	CCDC43
ENSG00000126216	583.04	1.20023	0.291054	4.12374	3.72775e-05	0.00105325	TUBGCP3
ENSG00000092201	2503.39	1.24747	0.302563	4.123	3.73969e-05	0.00105576	SUPT16H
ENSG00000023041	962.301	1.37583	0.333791	4.12184	3.75861e-05	0.00106022	ZDHHC6
ENSG00000116120	1575.66	1.39519	0.338584	4.12065	3.77808e-05	0.00106484	FARSB
ENSG00000117133	890.405	1.07425	0.260713	4.12042	3.78179e-05	0.00106501	RPF1
ENSG00000153310	1328.3	0.953595	0.231507	4.11908	3.8039e-05	0.00107036	CYRIB
ENSG00000101901	242.467	1.48223	0.360062	4.11661	3.84489e-05	0.00107924	ALG13
ENSG00000136122	201.032	1.8225	0.442699	4.11679	3.8419e-05	0.00107924	BORA
ENSG00000141219	180.541	1.70211	0.413463	4.11673	3.84293e-05	0.00107924	C17orf80
ENSG00000142798	82.7894	-3.14413	0.763889	-4.11595	3.85592e-05	0.00108145	HSPG2
ENSG00000213593	1151.52	1.02857	0.250053	4.11339	3.89886e-05	0.0010926	TMX2
ENSG00000170412	153.999	-1.43938	0.3501	-4.11136	3.93342e-05	0.00110139	GPRC5C
ENSG00000099812	119.992	-1.87491	0.45607	-4.11101	3.93937e-05	0.00110216	MISP
ENSG00000125870	712.433	1.15364	0.280797	4.10845	3.98326e-05	0.00111353	SNRPB2
ENSG00000137135	338.394	1.59202	0.387791	4.10536	4.03682e-05	0.00112758	ARHGEF39
ENSG00000198901	1189.66	1.09949	0.268079	4.10136	4.10728e-05	0.00114633	PRC1
ENSG00000131652	448.796	-1.27128	0.310137	-4.09909	4.14782e-05	0.00115671	THOC6
ENSG00000088340	32.3419	-3.81077	0.930111	-4.09712	4.18325e-05	0.00116564	FER1L4
ENSG00000100416	284.843	1.38646	0.338435	4.09668	4.19116e-05	0.0011669	TRMU
ENSG00000166507	18.9436	-3.75427	0.916992	-4.09411	4.2379e-05	0.00117895	NDST2
ENSG00000130707	206.059	-2.07134	0.506255	-4.09149	4.28604e-05	0.00119042	ASS1
ENSG00000105048	610.161	-1.11849	0.273385	-4.09126	4.29045e-05	0.00119068	TNNT1
ENSG00000099953	46.1375	-2.32422	0.568435	-4.08881	4.3359e-05	0.00120232	MMP11
ENSG00000112312	889.762	1.00822	0.246601	4.08847	4.34237e-05	0.00120314	GMNN
ENSG00000164815	269.695	1.58044	0.386756	4.08641	4.38098e-05	0.00121286	ORC5
ENSG00000152291	372.634	1.10374	0.270136	4.08585	4.39152e-05	0.0012148	TGOLN2
ENSG00000183718	69.5118	2.5524	0.625099	4.08319	4.44209e-05	0.0012278	TRIM52
ENSG00000204152	91.5188	2.05924	0.504421	4.08238	4.45765e-05	0.00123111	TIMM23B
ENSG00000099797	1342.14	-1.09795	0.269108	-4.07995	4.50446e-05	0.00124303	TECR
ENSG00000137700	370.17	-1.20919	0.296621	-4.07656	4.57068e-05	0.0012603	SLC37A4
ENSG00000066422	237.662	1.60756	0.394369	4.07629	4.57608e-05	0.00126077	ZBTB11
ENSG00000100911	907.421	-1.18524	0.290824	-4.07547	4.59206e-05	0.00126416	PSME2
ENSG00000175305	499.435	1.7835	0.437894	4.07291	4.64298e-05	0.00127716	CCNE2
ENSG00000196418	60.3426	2.35792	0.579147	4.07137	4.67381e-05	0.00128461	ZNF124
ENSG00000097046	229.14	1.51924	0.373191	4.07093	4.68249e-05	0.00128596	CDC7
ENSG00000008300	101.817	-2.32385	0.571003	-4.06977	4.70597e-05	0.00128851	CELSR3
ENSG00000130309	459.235	-1.13852	0.27975	-4.0698	4.70538e-05	0.00128851	COLGALT1
ENSG00000176485	339.944	-1.52776	0.375396	-4.06973	4.70678e-05	0.00128851	PLAAT3
ENSG00000184432	1178.52	1.37022	0.336684	4.06976	4.70619e-05	0.00128851	COPB2
ENSG00000144231	608.805	0.92961	0.228674	4.06522	4.79867e-05	0.00131262	POLR2D
ENSG00000149187	1233.53	0.930034	0.228886	4.0633	4.8384e-05	0.00132243	CELF1
ENSG00000110442	287.275	1.40598	0.346092	4.06244	4.85617e-05	0.00132518	COMMD9
ENSG00000182150	176.666	1.50561	0.370613	4.06248	4.85547e-05	0.00132518	ERCC6L2
ENSG00000163714	714.872	1.059	0.260707	4.06203	4.86485e-05	0.00132649	U2SURP
ENSG00000122882	212.256	1.58202	0.38966	4.06	4.90726e-05	0.001337	ECD
ENSG00000154839	327.806	1.29221	0.318305	4.05965	4.91464e-05	0.00133794	SKA1
ENSG00000125351	374.984	1.17654	0.290041	4.05647	4.98192e-05	0.00135519	UPF3B
ENSG00000118246	395.386	1.61412	0.398004	4.05553	5.00207e-05	0.00135744	FASTKD2
ENSG00000153975	137.316	1.55283	0.382883	4.05563	4.99984e-05	0.00135744	ZUP1
ENSG00000167578	84.9448	-2.45117	0.604384	-4.05565	4.99948e-05	0.00135744	RAB4B
ENSG00000089597	1058.04	-1.4408	0.355384	-4.0542	5.03065e-05	0.00136412	GANAB
ENSG00000094755	85.9279	-1.9252	0.475052	-4.05261	5.06486e-05	0.00137231	GABRP
ENSG00000103111	192.471	-1.34228	0.331501	-4.04908	5.14198e-05	0.00139107	MON1B
ENSG00000142669	1741.34	-1.39269	0.343952	-4.04907	5.14222e-05	0.00139107	SH3BGRL3
ENSG00000243943	162.264	1.8092	0.44695	4.04789	5.16809e-05	0.00139697	ZNF512
ENSG00000135297	321.512	1.59717	0.394647	4.04707	5.1862e-05	0.00140001	MTO1
ENSG00000143942	127.848	1.85656	0.458749	4.04702	5.18748e-05	0.00140001	CHAC2
ENSG00000164941	633.468	1.41596	0.349946	4.04621	5.20528e-05	0.00140371	INTS8
ENSG00000105668	55.9816	-2.54725	0.629587	-4.04591	5.212e-05	0.00140442	UPK1A
ENSG00000183087	394.22	-1.77509	0.438784	-4.04548	5.22165e-05	0.00140591	GAS6
ENSG00000105700	127.101	-1.49012	0.368382	-4.04503	5.23162e-05	0.0014075	KXD1
ENSG00000162300	151.456	-2.06978	0.511722	-4.04475	5.238e-05	0.00140811	ZFPL1
ENSG00000010244	1037.41	1.22529	0.303024	4.04355	5.26488e-05	0.00141312	ZNF207
ENSG00000172062	744.012	1.21805	0.301232	4.04357	5.26444e-05	0.00141312	SMN1
ENSG00000117906	1168.5	1.00277	0.248027	4.04299	5.27741e-05	0.00141538	RCN2
ENSG00000100949	184.652	-1.37871	0.341067	-4.04234	5.29202e-05	0.00141814	RABGGTA
ENSG00000160352	115.542	1.8158	0.449215	4.04217	5.29598e-05	0.00141814	ZNF714
ENSG00000142733	86.9217	-2.26006	0.55921	-4.04151	5.3107e-05	0.00142098	MAP3K6
ENSG00000247095	104.417	-2.67259	0.661794	-4.03841	5.38153e-05	0.00143881	MIR210HG
ENSG00000134697	1027.04	1.12688	0.279119	4.03729	5.40733e-05	0.00144458	GNL2
ENSG00000105327	29.9462	-4.92941	1.22175	-4.0347	5.46715e-05	0.00145829	BBC3
ENSG00000181577	36.3868	-6.67796	1.65602	-4.03255	5.51757e-05	0.00147059	C6orf223
ENSG00000159884	49.9861	-2.28727	0.567297	-4.03187	5.5334e-05	0.00147367	CCDC107
ENSG00000085978	268.308	1.38837	0.34437	4.0316	5.53973e-05	0.00147421	ATG16L1
ENSG00000126581	868.967	1.14712	0.284633	4.03015	5.57413e-05	0.00148222	BECN1
ENSG00000087263	357.069	1.42167	0.352793	4.02975	5.58363e-05	0.00148359	OGFOD1
ENSG00000173801	650.366	-1.17112	0.290827	-4.02688	5.65209e-05	0.00150062	JUP
ENSG00000127080	262.087	1.55931	0.38728	4.02631	5.66596e-05	0.00150314	IPPK
ENSG00000071859	450.017	-1.96831	0.489239	-4.0232	5.74124e-05	0.00152076	FAM50A
ENSG00000164162	240.612	1.26853	0.315558	4.01997	5.8206e-05	0.00153822	ANAPC10
ENSG00000171490	2552.6	0.855198	0.212732	4.02008	5.81777e-05	0.00153822	RSL1D1
ENSG00000163002	286.969	1.63897	0.407799	4.01906	5.8432e-05	0.00154301	NUP35
ENSG00000165525	613.558	1.1561	0.287726	4.01805	5.86826e-05	0.00154844	NEMF
ENSG00000162032	211.557	-1.58841	0.395367	-4.01757	5.88012e-05	0.00155037	SPSB3
ENSG00000183762	87.0615	-2.21854	0.552375	-4.01636	5.91028e-05	0.00155713	KREMEN1
ENSG00000154473	3736.39	0.894212	0.222655	4.01614	5.91595e-05	0.00155743	BUB3
ENSG00000101347	147.515	2.34204	0.583292	4.01522	5.93903e-05	0.00156111	SAMHD1
ENSG00000110628	96.6073	-2.01414	0.501607	-4.01538	5.93503e-05	0.00156111	SLC22A18
ENSG00000104064	233.055	1.54396	0.384753	4.01285	5.99894e-05	0.0015745	GABPB1
ENSG00000168061	105.743	-2.22423	0.554294	-4.01273	6.00195e-05	0.0015745	SAC3D1
ENSG00000177485	134.317	1.54836	0.385868	4.01266	6.00374e-05	0.0015745	ZBTB33
ENSG00000061656	31.1122	-4.1896	1.04466	-4.01051	6.0589e-05	0.00158775	SPAG4
ENSG00000168002	1380.9	0.924119	0.230477	4.00959	6.08242e-05	0.0015927	POLR2G
ENSG00000132155	562.757	1.07217	0.26744	4.00902	6.09705e-05	0.00159532	RAF1
ENSG00000175166	3731.95	0.848299	0.211649	4.00804	6.12254e-05	0.00160077	PSMD2
ENSG00000079332	1009.73	1.13034	0.282078	4.0072	6.14434e-05	0.00160524	SAR1A
ENSG00000155100	160.42	1.69672	0.423476	4.00665	6.15848e-05	0.00160772	OTUD6B
ENSG00000118418	629.966	1.08424	0.27072	4.00501	6.20145e-05	0.0016177	HMGN3
ENSG00000198791	985.755	1.03858	0.259342	4.00468	6.2102e-05	0.00161875	CNOT7
ENSG00000180879	1022.45	-1.2975	0.324148	-4.0028	6.25972e-05	0.00163043	SSR4
ENSG00000135698	572.788	1.03428	0.258409	4.0025	6.26769e-05	0.00163126	MPHOSPH6
ENSG00000163636	951.842	1.09435	0.273458	4.0019	6.28351e-05	0.00163414	PSMD6
ENSG00000160124	703.625	1.13185	0.282985	3.99969	6.34251e-05	0.00164699	MIX23
ENSG00000251292	67.542	-2.24274	0.560707	-3.99985	6.33829e-05	0.00164699	ERVH-1
ENSG00000113460	966.202	1.17408	0.293638	3.99839	6.37748e-05	0.00165482	BRIX1
ENSG00000174791	426.686	-2.70183	0.675998	-3.99679	6.42063e-05	0.00166476	RIN1
ENSG00000197771	1475.88	0.995702	0.249161	3.99622	6.43627e-05	0.00166755	MCMBP
ENSG00000139437	122.116	2.20246	0.55133	3.99482	6.47447e-05	0.00167618	TCHP
ENSG00000148290	310.24	-1.44807	0.362549	-3.99413	6.49312e-05	0.00167975	SURF1
ENSG00000117616	295.225	1.69586	0.424726	3.99284	6.52869e-05	0.00168768	RSRP1
ENSG00000198056	483.487	1.5338	0.384157	3.99263	6.53431e-05	0.00168786	PRIM1
ENSG00000070476	132.035	-1.73466	0.434634	-3.99109	6.57707e-05	0.00169763	ZXDC
ENSG00000104756	206.807	1.80115	0.451396	3.99017	6.60249e-05	0.00170291	KCTD9
ENSG00000165490	198.731	2.2687	0.568909	3.9878	6.66892e-05	0.00171818	DDIAS
ENSG00000165632	263.977	1.38315	0.346857	3.98766	6.67293e-05	0.00171818	TAF3
ENSG00000176155	211.94	-1.79255	0.44956	-3.98734	6.68172e-05	0.00171818	CCDC57
ENSG00000204642	81.4084	-1.97209	0.494581	-3.9874	6.68008e-05	0.00171818	HLA-F
ENSG00000119411	145.862	-1.74068	0.436581	-3.98707	6.68952e-05	0.0017189	BSPRY
ENSG00000272994	41.5773	2.31918	0.58226	3.98306	6.80336e-05	0.00174684	C2orf49-DT
ENSG00000134644	461.267	-1.44341	0.362583	-3.98091	6.86527e-05	0.00176142	PUM1
ENSG00000128510	932.698	-1.1937	0.299988	-3.97915	6.91609e-05	0.00177313	CPA4
ENSG00000212907	30294.4	1.11534	0.280395	3.97776	6.95676e-05	0.00178223	MT-ND4L
ENSG00000197860	93.3845	-1.65682	0.416546	-3.97753	6.96345e-05	0.00178261	SGTB
ENSG00000170500	10.8294	7.74073	1.94731	3.97509	7.03525e-05	0.00179965	LONRF2
ENSG00000078237	218.949	2.51037	0.631563	3.97485	7.04225e-05	0.0018001	TIGAR
ENSG00000185803	264.99	-1.35407	0.340688	-3.97452	7.05225e-05	0.00180131	SLC52A2
ENSG00000086598	2665.73	0.974595	0.245345	3.97235	7.1167e-05	0.00181445	TMED2
ENSG00000093144	716.643	1.59559	0.401666	3.97242	7.11458e-05	0.00181445	ECHDC1
ENSG00000175573	176.388	-1.62465	0.408999	-3.97226	7.11952e-05	0.00181445	C11orf68
ENSG00000138035	568.256	2.55756	0.643915	3.97189	7.13057e-05	0.00181591	PNPT1
ENSG00000139505	167.478	1.7499	0.440666	3.97104	7.15588e-05	0.00181966	MTMR6
ENSG00000117407	44.455	-3.09055	0.778323	-3.97078	7.16367e-05	0.00182029	ARTN
ENSG00000177842	84.7125	1.97369	0.497102	3.9704	7.17517e-05	0.00182187	ZNF620
ENSG00000115816	321.672	2.06147	0.519389	3.96902	7.21675e-05	0.00183103	CEBPZ
ENSG00000138663	414.484	1.31085	0.330285	3.96885	7.22192e-05	0.00183103	COPS4
ENSG00000152683	204.209	2.11239	0.532304	3.96838	7.2363e-05	0.00183332	SLC30A6
ENSG00000071127	783.041	-0.987507	0.248913	-3.96728	7.26987e-05	0.00184047	WDR1
ENSG00000102054	1257.23	1.87698	0.473402	3.96487	7.34374e-05	0.00185712	RBBP7
ENSG00000135535	1605.41	1.13425	0.286095	3.9646	7.3519e-05	0.00185712	CD164
ENSG00000176208	128.877	1.65107	0.416446	3.96467	7.34976e-05	0.00185712	ATAD5
ENSG00000126254	175.772	-1.56975	0.396201	-3.96199	7.43271e-05	0.00187616	RBM42
ENSG00000058091	43.1398	4.3463	1.09737	3.96064	7.47493e-05	0.00188404	CDK14
ENSG00000165389	160.479	-1.50704	0.380502	-3.96065	7.47448e-05	0.00188404	SPTSSA
ENSG00000077152	1377.05	0.871283	0.220006	3.96026	7.48683e-05	0.00188566	UBE2T
ENSG00000173933	1060.82	0.933855	0.235875	3.95911	7.5229e-05	0.00189197	RBM4
ENSG00000100528	1413.95	1.08071	0.273124	3.95685	7.5943e-05	0.00190853	CNIH1
ENSG00000128524	1476.21	-0.919038	0.232316	-3.95598	7.62211e-05	0.00191411	ATP6V1F
ENSG00000086504	289.956	-1.62869	0.411745	-3.95557	7.6351e-05	0.00191598	MRPL28
ENSG00000093010	228.872	-1.71716	0.434147	-3.95526	7.64504e-05	0.00191707	COMT
ENSG00000105221	158.558	2.94656	0.745543	3.95223	7.74267e-05	0.00194013	AKT2
ENSG00000119335	1697.33	1.2373	0.313119	3.95153	7.76544e-05	0.00194373	SET
ENSG00000101189	117.778	-1.69492	0.429425	-3.94696	7.915e-05	0.00197898	MRGBP
ENSG00000205517	144.889	-2.16259	0.547946	-3.94672	7.92291e-05	0.00197952	RGL3
ENSG00000102390	304.266	1.10882	0.281015	3.94579	7.95383e-05	0.0019858	PBDC1
ENSG00000185507	54.6253	-3.14624	0.797656	-3.94436	8.00125e-05	0.00199618	IRF7
ENSG00000142856	464.072	1.42206	0.360591	3.94368	8.02398e-05	0.0020004	ITGB3BP
ENSG00000060069	90.7948	-3.3516	0.850291	-3.94171	8.09023e-05	0.00201545	CTDP1
ENSG00000205323	1054.84	0.962454	0.244208	3.94112	8.11032e-05	0.00201899	SARNP
ENSG00000141458	346.071	-1.19527	0.303317	-3.94067	8.12554e-05	0.00202132	NPC1
ENSG00000173653	109.427	-1.62266	0.411936	-3.93909	8.17909e-05	0.00203316	RCE1
ENSG00000167996	25590.9	-1.64681	0.418139	-3.93842	8.20183e-05	0.00203734	FTH1
ENSG00000126787	365.23	1.52616	0.387905	3.93437	8.34164e-05	0.00207057	DLGAP5
ENSG00000101391	452.817	1.32975	0.338	3.93417	8.34854e-05	0.00207079	CDK5RAP1
ENSG00000142530	108.479	-2.069	0.525956	-3.93379	8.36183e-05	0.00207259	FAM71E1
ENSG00000168936	100.465	-2.0566	0.52285	-3.93344	8.37379e-05	0.00207405	TMEM129
ENSG00000138031	80.7909	-2.50123	0.636266	-3.93111	8.45543e-05	0.00209181	ADCY3
ENSG00000150768	447.412	1.23182	0.313356	3.93105	8.45765e-05	0.00209181	DLAT
ENSG00000164466	1583.08	1.04195	0.265083	3.93066	8.47134e-05	0.00209368	SFXN1
ENSG00000116209	1144.6	-1.0246	0.260691	-3.93032	8.48319e-05	0.0020951	TMEM59
ENSG00000139350	347.543	1.61791	0.412057	3.92642	8.62199e-05	0.00212785	NEDD1
ENSG00000251201	183.65	-1.74436	0.444394	-3.92525	8.66384e-05	0.00213664	TMED7-TICAM2
ENSG00000105699	577.234	-1.57457	0.401443	-3.92227	8.77196e-05	0.00216176	LSR
ENSG00000120533	1557.58	1.15022	0.293386	3.9205	8.83671e-05	0.00217615	ENY2
ENSG00000067113	111.097	-1.59286	0.407113	-3.91259	9.13129e-05	0.00224708	PLPP1
ENSG00000108883	1163.82	1.1686	0.2988	3.91096	9.19298e-05	0.00226064	EFTUD2
ENSG00000115641	1298.36	-1.15537	0.295529	-3.9095	9.24887e-05	0.00227276	FHL2
ENSG00000185515	233.919	1.49222	0.381709	3.90931	9.25583e-05	0.00227284	BRCC3
ENSG00000174437	160.687	2.35789	0.603374	3.90784	9.31258e-05	0.00228514	ATP2A2
ENSG00000010626	82.526	-1.81746	0.465148	-3.90727	9.3343e-05	0.00228884	LRRC23
ENSG00000101104	222.396	-1.40291	0.359098	-3.90676	9.35405e-05	0.00228916	PABPC1L
ENSG00000106993	174.416	1.63223	0.4178	3.90672	9.35562e-05	0.00228916	CDC37L1
ENSG00000134590	171.474	-1.75704	0.449711	-3.90705	9.34296e-05	0.00228916	RTL8C
ENSG00000091009	78.615	2.893	0.740601	3.90629	9.37248e-05	0.00229165	RBM27
ENSG00000187189	88.0222	1.70116	0.435676	3.90465	9.43603e-05	0.00230555	TSPYL4
ENSG00000123505	552.249	1.61376	0.413387	3.90375	9.47144e-05	0.00231091	AMD1
ENSG00000159445	167.313	1.48665	0.380819	3.90382	9.46879e-05	0.00231091	THEM4
ENSG00000167977	286.92	-1.33521	0.342081	-3.90319	9.49344e-05	0.00231463	KCTD5
ENSG00000105875	81.8348	1.94806	0.499435	3.90053	9.59823e-05	0.00233852	WDR91
ENSG00000070950	209.052	1.37396	0.352271	3.9003	9.60738e-05	0.00233909	RAD18
ENSG00000078900	80.0907	-2.2506	0.577115	-3.89974	9.62956e-05	0.0023416	TP73
ENSG00000149357	548.113	-1.15806	0.296963	-3.8997	9.63132e-05	0.0023416	LAMTOR1
ENSG00000273611	573.603	1.0461	0.268333	3.89853	9.67788e-05	0.00235125	ZNHIT3
ENSG00000066279	393.936	1.47389	0.378106	3.8981	9.69502e-05	0.00235209	ASPM
ENSG00000104381	169.373	1.77032	0.45414	3.89818	9.6919e-05	0.00235209	GDAP1
ENSG00000067082	988.975	-1.19866	0.307514	-3.8979	9.70288e-05	0.00235233	KLF6
ENSG00000114353	182.288	-1.47098	0.3774	-3.89766	9.7126e-05	0.00235303	GNAI2
ENSG00000172167	141.358	1.69209	0.434396	3.89528	9.80837e-05	0.00237455	MTBP
ENSG00000166595	269.305	-1.17758	0.302373	-3.89446	9.84184e-05	0.0023793	CIAO2B
ENSG00000240849	314.141	-1.94331	0.498984	-3.89454	9.83852e-05	0.0023793	PEDS1
ENSG00000096063	826.639	1.13603	0.291742	3.89396	9.86191e-05	0.00238247	SRPK1
ENSG00000158457	42.7936	-2.9257	0.751434	-3.89349	9.88138e-05	0.0023855	TSPAN33
ENSG00000113712	2510.71	0.932253	0.239772	3.88808	0.000101039	0.00243749	CSNK1A1
ENSG00000198576	60.5167	-2.53809	0.652879	-3.88754	0.000101266	0.00244127	ARC
ENSG00000183726	932.018	-1.0007	0.257551	-3.88546	0.000102136	0.00246051	TMEM50A
ENSG00000138434	5946.41	1.43382	0.369133	3.88429	0.000102628	0.00247063	ITPRID2
ENSG00000135940	1080.74	-1.50587	0.38775	-3.8836	0.000102921	0.00247595	COX5B
ENSG00000149313	540.224	1.41414	0.364271	3.8821	0.00010356	0.00248958	AASDHPPT
ENSG00000157168	50.0398	2.15929	0.55638	3.88096	0.000104044	0.00249945	NRG1
ENSG00000005238	53.5873	-2.66355	0.686832	-3.87802	0.000105312	0.00252638	FAM214B
ENSG00000197170	1512.49	1.17651	0.303374	3.8781	0.000105276	0.00252638	PSMD12
ENSG00000118600	98.1184	1.64054	0.423063	3.87776	0.000105423	0.00252729	RXYLT1
ENSG00000173039	270.738	-2.86177	0.738072	-3.87735	0.000105599	0.00252973	RELA
ENSG00000113356	479.999	0.980432	0.253067	3.8742	0.000106977	0.00256096	POLR3G
ENSG00000174851	295.27	-1.39011	0.359072	-3.87141	0.000108208	0.00258863	YIF1A
ENSG00000197417	189.273	1.31405	0.339466	3.87093	0.000108422	0.00259193	SHPK
ENSG00000116016	200.949	-2.06853	0.534886	-3.86723	0.000110078	0.0026297	EPAS1
ENSG00000100297	838.988	0.938621	0.242744	3.86671	0.000110315	0.00263351	MCM5
ENSG00000116752	719.939	1.17504	0.304177	3.86301	0.000111997	0.00267182	BCAS2
ENSG00000169403	35.2748	-2.59323	0.671392	-3.86246	0.00011225	0.00267599	PTAFR
ENSG00000105854	384.689	1.02641	0.265881	3.86042	0.000113191	0.00269654	PON2
ENSG00000079387	91.6734	2.13337	0.55284	3.85892	0.000113887	0.00271126	SENP1
ENSG00000003402	324.199	-1.13474	0.29408	-3.8586	0.000114038	0.00271297	CFLAR
ENSG00000083093	112.052	2.58234	0.669637	3.85632	0.000115107	0.00273651	PALB2
ENSG00000108590	250.213	1.17066	0.30374	3.85415	0.000116133	0.00275517	MED31
ENSG00000127445	315.228	-1.66693	0.432492	-3.85423	0.000116093	0.00275517	PIN1
ENSG00000169429	86.8707	-2.01087	0.521722	-3.8543	0.000116061	0.00275517	CXCL8
ENSG00000139684	2157.82	1.15972	0.301238	3.84985	0.000118192	0.00280209	ESD
ENSG00000125450	1303.65	1.40931	0.366114	3.84938	0.000118418	0.00280549	NUP85
ENSG00000198786	39674.3	-0.727133	0.188917	-3.84895	0.000118625	0.00280847	MT-ND5
ENSG00000137055	476.787	1.40891	0.366154	3.84787	0.00011915	0.00281701	PLAA
ENSG00000180776	554.959	1.68937	0.439024	3.84801	0.000119082	0.00281701	ZDHHC20
ENSG00000125485	150.609	1.33889	0.348057	3.84676	0.000119689	0.00282587	DDX31
ENSG00000141378	543.245	1.05151	0.273343	3.84686	0.000119642	0.00282587	PTRH2
ENSG00000196843	71.3449	-1.99829	0.519595	-3.84586	0.000120133	0.00283439	ARID5A
ENSG00000188342	623.947	0.851046	0.221434	3.84334	0.00012137	0.00286161	GTF2F2
ENSG00000121900	188.638	-1.62965	0.424051	-3.84304	0.00012152	0.00286319	TMEM54
ENSG00000169242	288.012	-1.4035	0.365609	-3.8388	0.000123638	0.0029111	EFNA1
ENSG00000100350	136.459	1.71094	0.445795	3.83795	0.000124067	0.00291918	FOXRED2
ENSG00000113387	1849.21	1.01941	0.265789	3.83541	0.000125356	0.00294633	SUB1
ENSG00000166750	100.851	-2.13486	0.55663	-3.83534	0.000125392	0.00294633	SLFN5
ENSG00000172531	1549.92	-1.20659	0.314725	-3.83379	0.000126182	0.00296083	PPP1CA
ENSG00000177700	854.381	-1.09104	0.284581	-3.83385	0.000126155	0.00296083	POLR2L
ENSG00000137962	1954.68	-0.784203	0.204667	-3.8316	0.000127313	0.00298533	ARHGAP29
ENSG00000169871	157.172	-1.99097	0.52001	-3.8287	0.00012882	0.0030186	TRIM56
ENSG00000163516	500.238	-1.35824	0.354831	-3.82786	0.000129264	0.00302488	ANKZF1
ENSG00000254087	507.191	-2.04257	0.533599	-3.82791	0.000129237	0.00302488	LYN
ENSG00000119392	242.829	1.28642	0.336139	3.82706	0.000129685	0.00303263	GLE1
ENSG00000174842	135.788	1.68857	0.441238	3.82689	0.000129772	0.00303263	GLMN
ENSG00000204435	1608.72	-1.15454	0.301714	-3.82661	0.00012992	0.00303402	CSNK2B
ENSG00000171865	394.791	1.24547	0.325517	3.82615	0.000130166	0.0030377	RNASEH1
ENSG00000174903	384.599	-1.26999	0.332156	-3.82347	0.000131586	0.00306667	RAB1B
ENSG00000210077	31.9742	4.29548	1.12341	3.82361	0.00013151	0.00306667	MT-TV
ENSG00000106603	656.714	1.09292	0.286111	3.81992	0.000133494	0.00310905	COA1
ENSG00000178295	112.37	1.6381	0.428878	3.81951	0.000133717	0.00311211	GEN1
ENSG00000116489	3100.8	1.28583	0.336704	3.81888	0.00013406	0.00311681	CAPZA1
ENSG00000166963	50.6808	2.02642	0.530643	3.8188	0.0001341	0.00311681	MAP1A
ENSG00000130244	140.05	-2.04075	0.534457	-3.81836	0.000134342	0.00312031	FAM98C
ENSG00000079215	88.7672	2.45742	0.643903	3.81645	0.000135386	0.00314243	SLC1A3
ENSG00000163798	313.116	1.1468	0.300571	3.8154	0.00013596	0.00315363	SLC4A1AP
ENSG00000026036	75.3382	-2.14868	0.563274	-3.81463	0.000136385	0.00315822	RTEL1-TNFRSF6B
ENSG00000137936	221.94	-1.87125	0.490557	-3.81454	0.000136434	0.00315822	BCAR3
ENSG00000170185	252.979	1.48969	0.390503	3.8148	0.000136293	0.00315822	USP38
ENSG00000112977	548.933	-1.13281	0.297107	-3.81282	0.000137392	0.00317827	DAP
ENSG00000135018	571.078	1.26714	0.332745	3.80814	0.000140017	0.0032368	UBQLN1
ENSG00000130733	124.07	-1.89625	0.498092	-3.80703	0.000140647	0.00324918	YIPF2
ENSG00000102753	412.877	1.34261	0.352777	3.80583	0.00014133	0.00326275	KPNA3
ENSG00000101132	427.779	1.35692	0.356715	3.80395	0.000142409	0.00328546	PFDN4
ENSG00000094880	395.344	1.20942	0.318062	3.80245	0.00014327	0.0033031	CDC23
ENSG00000265808	435.013	1.21603	0.319893	3.80138	0.000143895	0.00331527	SEC22B
ENSG00000089048	406.506	1.18722	0.312454	3.79968	0.000144885	0.00333585	ESF1
ENSG00000168389	58.1534	2.26649	0.596526	3.79948	0.000145002	0.0033363	MFSD2A
ENSG00000228300	142.49	-1.70288	0.44846	-3.79716	0.000146362	0.00336535	FAM174C
ENSG00000053254	92.4798	-3.36376	0.885962	-3.79673	0.000146617	0.00336671	FOXN3
ENSG00000121579	1312.89	1.21532	0.320095	3.79674	0.000146614	0.00336671	NAA50
ENSG00000009844	1009.43	1.01698	0.268032	3.79427	0.000148079	0.00339686	VTA1
ENSG00000241127	142.763	1.48235	0.39069	3.79419	0.000148129	0.00339686	YAE1
ENSG00000210049	22.2041	4.07733	1.07545	3.79128	0.000149875	0.00343461	MT-TF
ENSG00000173457	381.265	-1.69526	0.447377	-3.78933	0.000151054	0.00345932	PPP1R14B
ENSG00000189171	1283.97	-1.17449	0.30997	-3.78903	0.000151238	0.00346123	S100A13
ENSG00000107281	274.176	-1.68654	0.445423	-3.78638	0.000152857	0.00349595	NPDC1
ENSG00000148019	278.939	1.26848	0.335052	3.78592	0.000153138	0.00350006	CEP78
ENSG00000118985	117.289	-2.11292	0.558324	-3.78439	0.000154088	0.00351707	ELL2
ENSG00000112983	451.498	1.25471	0.331767	3.78189	0.000155644	0.00355023	BRD8
ENSG00000178105	466.455	2.04194	0.54015	3.78032	0.000156628	0.00357032	DDX10
ENSG00000185187	205.352	-1.42663	0.377415	-3.78001	0.000156824	0.0035724	SIGIRR
ENSG00000166181	434.881	1.45235	0.384248	3.77971	0.000157012	0.0035743	API5
ENSG00000117242	36.0513	2.99966	0.793729	3.77919	0.000157337	0.00357934	PINK1-AS
ENSG00000172687	37.5986	2.92614	0.774412	3.77852	0.000157761	0.00358661	ZNF738
ENSG00000106245	1345.21	-1.16912	0.309565	-3.77666	0.000158946	0.00361115	BUD31
ENSG00000089335	59.2747	1.92408	0.509648	3.77532	0.000159802	0.0036258	ZNF302
ENSG00000197713	437.614	1.29812	0.343831	3.77547	0.000159709	0.0036258	RPE
ENSG00000173546	117.533	-1.48658	0.393894	-3.77407	0.000160606	0.00363923	CSPG4
ENSG00000083307	120.757	2.361	0.625666	3.77357	0.000160928	0.00364412	GRHL2
ENSG00000122952	1872.27	1.0516	0.278763	3.77238	0.000161699	0.00365917	ZWINT
ENSG00000165609	1826.16	0.814006	0.215791	3.77219	0.000161822	0.00365953	NUDT5
ENSG00000148248	1674.31	0.897713	0.238005	3.77182	0.000162061	0.00366254	SURF4
ENSG00000163026	147.902	2.10528	0.558266	3.77111	0.000162526	0.00366893	WDCP
ENSG00000198331	215.286	1.42736	0.378503	3.77106	0.000162558	0.00366893	HYLS1
ENSG00000103502	249.26	-1.59858	0.424102	-3.76932	0.000163694	0.00369215	CDIPT
ENSG00000134352	187.901	2.79735	0.74232	3.76839	0.000164306	0.00370352	IL6ST
ENSG00000175322	55.5375	2.05104	0.544776	3.76492	0.000166605	0.00375287	ZNF519
ENSG00000138134	98.4375	1.6466	0.437409	3.76443	0.000166927	0.00375766	STAMBPL1
ENSG00000170854	271.024	2.01052	0.534136	3.76406	0.000167173	0.00376075	RIOX2
ENSG00000137804	1730.43	0.96956	0.257603	3.76378	0.000167364	0.00376256	NUSAP1
ENSG00000169679	769.005	1.46096	0.388276	3.76268	0.000168102	0.00377669	BUB1
ENSG00000134698	50.168	-3.46321	0.920472	-3.76243	0.00016827	0.00377798	AGO4
ENSG00000090487	282.765	-1.19125	0.316646	-3.76209	0.000168501	0.0037807	SPG21
ENSG00000183971	192.295	-1.48975	0.396359	-3.7586	0.000170867	0.00383128	NPW
ENSG00000164403	46.0126	-4.98318	1.32593	-3.75826	0.0001711	0.00383399	SHROOM1
ENSG00000087510	51.3311	-2.19035	0.583031	-3.75683	0.000172082	0.0038535	TFAP2C
ENSG00000177169	78.207	-2.75731	0.734009	-3.75651	0.000172298	0.00385582	ULK1
ENSG00000112877	78.955	1.68917	0.449811	3.75528	0.000173145	0.00387225	CEP72
ENSG00000204842	239.286	-1.50158	0.39988	-3.75508	0.000173285	0.00387285	ATXN2
ENSG00000181827	26.0761	-6.37256	1.69724	-3.75466	0.000173575	0.00387681	RFX7
ENSG00000257267	209.589	1.30747	0.348294	3.75391	0.000174097	0.00388595	ZNF271P
ENSG00000165672	5718.75	0.845007	0.225184	3.75252	0.000175064	0.00390499	PRDX3
ENSG00000198231	266.601	1.59238	0.424396	3.75211	0.000175353	0.00390751	DDX42
ENSG00000267278	38.9553	-2.98719	0.796151	-3.75204	0.000175405	0.00390751	MAP3K14-AS1
ENSG00000135124	193.431	-1.40896	0.375555	-3.75167	0.000175658	0.00391062	P2RX4
ENSG00000010017	77.3731	1.64068	0.437387	3.7511	0.000176059	0.0039151	RANBP9
ENSG00000165819	651.543	1.0639	0.283627	3.75106	0.000176088	0.0039151	METTL3
ENSG00000065427	2136.87	1.01644	0.271025	3.75037	0.000176573	0.00392334	KARS1
ENSG00000115392	330.493	1.21779	0.324758	3.74984	0.00017695	0.00392919	FANCL
ENSG00000203666	79.3119	2.2588	0.602762	3.74741	0.000178672	0.00396486	EFCAB2
ENSG00000156931	156.068	1.5879	0.423887	3.74604	0.000179647	0.00398393	VPS8
ENSG00000197183	40.8684	-3.34009	0.891704	-3.74573	0.000179867	0.00398623	NOL4L
ENSG00000119977	551.942	1.15603	0.308813	3.74348	0.000181492	0.00401963	TCTN3
ENSG00000103226	224.482	-2.24604	0.600197	-3.74217	0.000182434	0.00403011	NOMO3
ENSG00000104613	616.564	1.76679	0.472103	3.74239	0.000182278	0.00403011	INTS10
ENSG00000163428	728.343	0.878054	0.234627	3.74233	0.00018232	0.00403011	LRRC58
ENSG00000015479	1463.57	1.2273	0.327994	3.74185	0.000182671	0.00403016	MATR3
ENSG00000225138	54.5437	-2.70822	0.723765	-3.74186	0.000182666	0.00403016	SLC9A3-AS1
ENSG00000104408	4107.97	1.11774	0.298741	3.7415	0.000182922	0.00403072	EIF3E
ENSG00000174938	65.6059	-2.23283	0.596775	-3.74149	0.000182932	0.00403072	SEZ6L2
ENSG00000087053	328.303	1.45679	0.389386	3.74125	0.000183105	0.00403193	MTMR2
ENSG00000271913	30.5962	-2.91066	0.778023	-3.74109	0.000183222	0.00403193	TAGAP-AS1
ENSG00000012171	113.679	-1.88352	0.5036	-3.74012	0.000183932	0.00404497	SEMA3B
ENSG00000213186	307.877	1.47449	0.39431	3.73943	0.000184436	0.00405346	TRIM59
ENSG00000139793	531.286	1.36272	0.364528	3.73831	0.000185258	0.00406892	MBNL2
ENSG00000136205	40.3449	2.75944	0.738438	3.73686	0.00018633	0.00408522	TNS3
ENSG00000154978	205.853	-1.23344	0.33008	-3.73679	0.000186382	0.00408522	VOPP1
ENSG00000198561	608.299	1.45093	0.388292	3.7367	0.000186453	0.00408522	CTNND1
ENSG00000243279	105.12	-1.86858	0.500066	-3.73667	0.000186476	0.00408522	PRAF2
ENSG00000112200	443.092	1.39544	0.373483	3.73629	0.000186752	0.00408865	ZNF451
ENSG00000120800	80.218	2.32069	0.621273	3.73538	0.00018743	0.00410087	UTP20
ENSG00000117410	1204.27	-1.32204	0.354066	-3.73389	0.000188548	0.00412118	ATP6V0B
ENSG00000137817	211.149	-1.60016	0.428576	-3.73366	0.000188718	0.00412118	PARP6
ENSG00000255717	1165.16	1.17493	0.314679	3.73374	0.000188661	0.00412118	SNHG1
ENSG00000232119	1092.56	0.969153	0.259664	3.73233	0.000189717	0.00414037	MCTS1
ENSG00000134686	206.399	-1.70155	0.456049	-3.73108	0.00019066	0.00415831	PHC2
ENSG00000156697	105.78	1.51803	0.406917	3.73055	0.000191062	0.00416442	UTP14A
ENSG00000204713	585.061	0.914246	0.245097	3.73014	0.00019137	0.0041685	TRIM27
ENSG00000123545	394.525	1.1265	0.302052	3.72948	0.000191874	0.00417239	NDUFAF4
ENSG00000214194	771.937	1.20009	0.321788	3.72943	0.000191914	0.00417239	SMIM30
ENSG00000052802	973.238	-1.26288	0.338675	-3.72888	0.000192335	0.0041789	MSMO1
ENSG00000156970	594.355	1.48302	0.39776	3.72844	0.000192671	0.00418355	BUB1B
ENSG00000066248	23.1568	-4.30119	1.15408	-3.72694	0.000193817	0.00420313	NGEF
ENSG00000125651	654.041	1.28459	0.344667	3.72706	0.000193727	0.00420313	GTF2F1
ENSG00000172380	934.36	1.19284	0.32019	3.72542	0.000194993	0.00422595	GNG12
ENSG00000142765	123.333	-2.0811	0.558772	-3.72442	0.000195766	0.00424002	SYTL1
ENSG00000140830	142.963	1.39255	0.373953	3.72386	0.000196202	0.00424413	TXNL4B
ENSG00000171150	114.734	1.53884	0.413237	3.72387	0.000196189	0.00424413	SOCS5
ENSG00000136908	671.9	-1.34973	0.362481	-3.72359	0.000196408	0.0042459	DPM2
ENSG00000089234	271.765	1.10849	0.297755	3.72284	0.000196997	0.00424793	BRAP
ENSG00000146409	158.415	1.45839	0.391719	3.72305	0.000196829	0.00424793	SLC18B1
ENSG00000168066	561.859	1.24042	0.333157	3.72324	0.000196679	0.00424793	SF1
ENSG00000198130	246.832	1.79349	0.481735	3.72297	0.000196894	0.00424793	HIBCH
ENSG00000003756	379.731	1.17954	0.316925	3.72183	0.000197787	0.00426016	RBM5
ENSG00000137955	864.745	1.143	0.307111	3.72179	0.000197812	0.00426016	RABGGTB
ENSG00000057657	27.2749	-5.90389	1.58668	-3.72091	0.000198506	0.00427175	PRDM1
ENSG00000148459	173.74	1.47789	0.397198	3.72079	0.000198599	0.00427175	PDSS1
ENSG00000064313	353.291	1.72231	0.463281	3.71764	0.000201091	0.00432263	TAF2
ENSG00000083099	231.415	1.53556	0.413283	3.71553	0.00020278	0.00435621	LYRM2
ENSG00000135913	295.493	1.62075	0.436418	3.71375	0.000204211	0.00438422	USP37
ENSG00000131263	354.452	1.23071	0.331418	3.71347	0.000204438	0.00438635	RLIM
ENSG00000165886	56.9563	-2.82777	0.761756	-3.71217	0.000205491	0.00440619	UBTD1
ENSG00000148516	24.3385	3.77298	1.01656	3.71152	0.000206016	0.00441467	ZEB1
ENSG00000135747	12.0973	4.38038	1.1804	3.71092	0.000206506	0.00442243	ZNF670-ZNF695
ENSG00000105281	521.294	-0.956559	0.257871	-3.70945	0.000207708	0.00444539	SLC1A5
ENSG00000204540	25.9199	-3.47925	0.937992	-3.70925	0.000207873	0.00444616	PSORS1C1
ENSG00000113328	1049.22	1.33187	0.359149	3.70839	0.000208578	0.00445846	CCNG1
ENSG00000101335	82.1361	-1.83549	0.495242	-3.70624	0.000210357	0.00449367	MYL9
ENSG00000143393	181.22	-1.43239	0.386576	-3.70533	0.000211112	0.004507	PI4KB
ENSG00000237330	11.2175	-6.48164	1.74993	-3.70393	0.000212281	0.00452914	RNF223
ENSG00000112511	237.327	-2.03421	0.549256	-3.70358	0.00021258	0.0045327	PHF1
ENSG00000163319	668.489	1.29566	0.350023	3.70165	0.000214204	0.00456451	MRPS18C
ENSG00000205765	274.133	1.40017	0.378381	3.70043	0.000215233	0.00458359	C5orf51
ENSG00000127804	149.025	1.3919	0.376239	3.69951	0.000216014	0.00459736	METTL16
ENSG00000165480	429.297	1.40654	0.380376	3.69776	0.000217512	0.00462637	SKA3
ENSG00000168488	343.94	-1.23549	0.334189	-3.69699	0.000218174	0.00463758	ATXN2L
ENSG00000127561	57.6852	-2.27609	0.615813	-3.69607	0.000218965	0.00465152	SYNGR3
ENSG00000102221	123.943	1.47695	0.399848	3.69376	0.000220958	0.00469095	JADE3
ENSG00000141580	1625.73	-0.735931	0.199271	-3.69312	0.000221516	0.00469989	WDR45B
ENSG00000007392	241.411	1.5981	0.432954	3.69116	0.000223234	0.00473341	LUC7L
ENSG00000117505	886.878	0.93504	0.253363	3.69051	0.000223801	0.0047425	DR1
ENSG00000145623	256.33	-1.13532	0.307775	-3.68881	0.000225302	0.00476843	OSMR
ENSG00000171202	176.973	1.30109	0.352709	3.68884	0.00022528	0.00476843	TMEM126A
ENSG00000163961	245.782	1.12395	0.30485	3.68689	0.00022701	0.00479866	RNF168
ENSG00000065183	383.708	1.34721	0.365614	3.68478	0.000228904	0.00483275	WDR3
ENSG00000072958	251.515	-1.36301	0.369897	-3.68483	0.000228854	0.00483275	AP1M1
ENSG00000160323	41.7893	-2.60705	0.707605	-3.68433	0.000229308	0.0048383	ADAMTS13
ENSG00000136826	65.7662	-1.86736	0.506979	-3.68332	0.000230219	0.00485453	KLF4
ENSG00000163660	495.226	1.12842	0.306438	3.68237	0.000231075	0.0048696	CCNL1
ENSG00000127564	391.127	-1.20879	0.32831	-3.68185	0.000231551	0.00487663	PKMYT1
ENSG00000157657	81.4322	1.89333	0.514369	3.68087	0.000232437	0.00489229	ZNF618
ENSG00000053372	722.503	1.04901	0.285052	3.68007	0.00023317	0.00490472	MRTO4
ENSG00000108641	112.668	-1.54167	0.419114	-3.67839	0.000234709	0.00493104	B9D1
ENSG00000148950	151.749	2.02821	0.551373	3.67847	0.00023464	0.00493104	IMMP1L
ENSG00000119888	2113.59	-0.740404	0.20134	-3.67738	0.000235637	0.00494752	EPCAM
ENSG00000169118	73.4708	-2.38584	0.648916	-3.67665	0.000236317	0.00495876	CSNK1G1
ENSG00000241549	24.0012	4.75823	1.29431	3.67627	0.000236671	0.00496315	GUSBP2
ENSG00000099849	450.398	-1.37088	0.373098	-3.67431	0.000238489	0.00499822	RASSF7
ENSG00000110400	79.0595	2.76017	0.751869	3.67108	0.000241531	0.00505888	NECTIN1
ENSG00000143222	759.925	0.96328	0.262501	3.66962	0.000242914	0.00508475	UFC1
ENSG00000100290	426.618	-1.53386	0.418088	-3.66875	0.000243735	0.00509883	BIK
ENSG00000122545	1617.09	0.900028	0.245375	3.66798	0.000244478	0.00511022	SEPTIN7
ENSG00000196505	142.133	1.94013	0.528952	3.66787	0.000244577	0.00511022	GDAP2
ENSG00000141279	1345.46	-0.844677	0.230371	-3.6666	0.000245801	0.00513267	NPEPPS
ENSG00000180644	25.3615	-3.43092	0.935788	-3.66634	0.000246047	0.00513469	PRF1
ENSG00000180346	87.6393	1.69928	0.463586	3.66552	0.000246841	0.00514813	TIGD2
ENSG00000116670	771.345	-1.33651	0.364639	-3.66529	0.000247055	0.00514945	MAD2L2
ENSG00000155850	98.8237	2.2187	0.605391	3.66491	0.000247427	0.00515408	SLC26A2
ENSG00000138385	1144.92	1.12423	0.30688	3.66343	0.000248861	0.00518081	SSB
ENSG00000173269	41.9035	-3.47658	0.949283	-3.66232	0.000249938	0.00520008	MMRN2
ENSG00000158604	791.444	-0.872509	0.238281	-3.66168	0.000250569	0.00521005	TMED4
ENSG00000105427	77.763	-1.88846	0.515789	-3.6613	0.000250936	0.00521452	CNFN
ENSG00000076641	89.8176	-3.04908	0.832889	-3.66084	0.000251385	0.00522069	PAG1
ENSG00000170017	276.701	-1.39517	0.381176	-3.66017	0.000252052	0.00523137	ALCAM
ENSG00000153048	280.833	-2.07706	0.567631	-3.65918	0.000253028	0.00524845	CARHSP1
ENSG00000111145	173.003	-1.97603	0.540142	-3.65836	0.000253837	0.00526206	ELK3
ENSG00000133318	440.982	-0.92505	0.252908	-3.65765	0.000254542	0.00527349	RTN3
ENSG00000197498	966.427	1.12845	0.308798	3.65432	0.000257862	0.00533905	RPF2
ENSG00000168795	145.028	1.33936	0.366545	3.654	0.000258185	0.00534251	ZBTB5
ENSG00000213523	598.625	-1.28232	0.350964	-3.65372	0.000258469	0.00534517	SRA1
ENSG00000272391	186.287	-2.14278	0.586603	-3.65286	0.000259333	0.00535981	POM121C
ENSG00000282458	139.102	-1.87161	0.512513	-3.65182	0.000260386	0.00537834	WASH5P
ENSG00000035403	805.92	1.23419	0.338025	3.65119	0.000261029	0.00538837	VCL
ENSG00000048991	154.856	2.80664	0.768738	3.65097	0.000261249	0.00538968	R3HDM1
ENSG00000260001	35.8087	-3.25547	0.891798	-3.65045	0.000261777	0.00539732	TGFBR3L
ENSG00000100519	1000.9	1.34792	0.369302	3.6499	0.000262337	0.00540512	PSMC6
ENSG00000124191	85.3508	-2.09246	0.573311	-3.64978	0.00026247	0.00540512	TOX2
ENSG00000255561	41.5354	2.60039	0.71257	3.64932	0.00026294	0.00541155	FDXACB1
ENSG00000160799	429.699	-0.974996	0.267243	-3.64835	0.000263932	0.00542871	CCDC12
ENSG00000115946	230.459	1.30382	0.357474	3.64731	0.000264998	0.00544737	PNO1
ENSG00000164062	1388.85	0.956081	0.262253	3.64565	0.000266721	0.00547951	APEH
ENSG00000103363	961.641	-1.18677	0.325631	-3.64451	0.000267905	0.00550054	ELOB
ENSG00000168385	1374.72	1.35062	0.370723	3.6432	0.000269267	0.0055252	SEPTIN2
ENSG00000166272	157.2	-1.27789	0.350804	-3.64275	0.000269737	0.00553153	WBP1L
ENSG00000131069	253.275	-1.47154	0.404099	-3.64153	0.000271024	0.00555461	ACSS2
ENSG00000111696	145.354	1.76546	0.484865	3.64114	0.000271436	0.00555974	NT5DC3
ENSG00000231023	30.2907	2.46043	0.675858	3.64046	0.000272152	0.00557108	LINC00326
ENSG00000105650	18.4049	-4.21507	1.15802	-3.63988	0.000272764	0.00558029	PDE4C
ENSG00000198783	167.197	1.18	0.324225	3.63946	0.000273211	0.0055861	ZNF830
ENSG00000197696	76.7265	-2.16673	0.595407	-3.63908	0.00027361	0.00559094	NMB
ENSG00000123737	1030.77	1.17342	0.32274	3.63582	0.000277098	0.00565883	EXOSC9
ENSG00000233954	114.678	1.51652	0.417316	3.63399	0.000279074	0.0056958	UQCRHL
ENSG00000112208	391.632	0.983061	0.270576	3.63321	0.000279914	0.00570955	BAG2
ENSG00000164346	781.022	1.02804	0.283035	3.63221	0.000281008	0.00572846	NSA2
ENSG00000256537	215.203	1.32386	0.364585	3.63113	0.00028218	0.00574893	SMIM10L1
ENSG00000123416	17547	0.804503	0.221677	3.62917	0.000284333	0.00578594	TUBA1B
ENSG00000163938	2150.79	1.11356	0.306828	3.62926	0.000284236	0.00578594	GNL3
ENSG00000100300	1006.93	-1.23279	0.339743	-3.62861	0.000284953	0.00579512	TSPO
ENSG00000105948	131.163	2.12583	0.585933	3.6281	0.00028551	0.00580301	TTC26
ENSG00000105127	214.179	1.23633	0.340803	3.6277	0.000285961	0.00580873	AKAP8
ENSG00000250328	183.545	-1.32276	0.364645	-3.62754	0.000286135	0.00580883	MGC32805
ENSG00000100722	621.082	1.38294	0.381272	3.62718	0.000286533	0.00581348	ZC3H14
ENSG00000130348	187.931	1.62501	0.448268	3.62509	0.000288856	0.00585714	QRSL1
ENSG00000143315	80.4517	1.59741	0.440937	3.62276	0.00029148	0.00590686	PIGM
ENSG00000119509	112.446	1.52385	0.420685	3.6223	0.000291992	0.00591375	INVS
ENSG00000105618	800.312	1.23509	0.341302	3.61876	0.000296018	0.0059855	PRPF31
ENSG00000132300	951.348	1.78528	0.493309	3.61899	0.000295755	0.0059855	PTCD3
ENSG00000214826	30.7995	3.5774	0.988581	3.61872	0.000296058	0.0059855	DDX12P
ENSG00000136111	338.12	-1.18822	0.328418	-3.618	0.000296886	0.0059987	TBC1D4
ENSG00000214274	145.977	-1.55009	0.42854	-3.61713	0.000297883	0.0060153	ANG
ENSG00000163468	7627.23	0.909941	0.251609	3.61649	0.00029862	0.00602665	CCT3
ENSG00000169299	397.935	1.41119	0.390233	3.61628	0.00029887	0.00602814	PGM2
ENSG00000080986	513.195	1.60033	0.442558	3.61608	0.000299094	0.00602912	NDC80
ENSG00000118503	63.7339	-3.52742	0.975551	-3.61583	0.000299391	0.00603157	TNFAIP3
ENSG00000104312	331.099	1.02701	0.284103	3.61492	0.000300439	0.00604912	RIPK2
ENSG00000122484	246.007	1.31975	0.365138	3.61439	0.000301058	0.00605804	RPAP2
ENSG00000287151	63.3782	1.7597	0.486925	3.6139	0.000301624	0.00606341	C2orf27A
ENSG00000085831	75.9362	-2.57477	0.712571	-3.61335	0.000302262	0.00607159	TTC39A
ENSG00000101138	502.299	1.00787	0.278961	3.61295	0.000302737	0.00607749	CSTF1
ENSG00000129993	24.8134	-4.04919	1.12079	-3.6128	0.000302909	0.00607749	CBFA2T3
ENSG00000167815	263.502	-1.00751	0.278969	-3.61155	0.000304373	0.00610328	PRDX2
ENSG00000261040	22.7972	-5.93203	1.64363	-3.6091	0.000307262	0.00615761	WFDC21P
ENSG00000198498	250.583	1.4229	0.394309	3.60858	0.000307875	0.00616631	TMA16
ENSG00000226688	84.0263	1.78881	0.495964	3.60673	0.000310083	0.00620691	ENTPD1-AS1
ENSG00000179041	160.588	1.58704	0.440157	3.60562	0.000311403	0.00622969	RRS1
ENSG00000188343	849.981	0.953107	0.264404	3.60473	0.000312476	0.00624388	CIBAR1
ENSG00000198894	172.135	1.77941	0.493616	3.60483	0.000312351	0.00624388	CIPC
ENSG00000146386	330.319	1.0896	0.302335	3.60394	0.000313425	0.00625921	ABRACL
ENSG00000138772	2473.78	0.843517	0.234076	3.60361	0.000313826	0.00626357	ANXA3
ENSG00000010278	2235.34	-0.921598	0.255863	-3.60191	0.000315884	0.00629999	CD9
ENSG00000159314	154.886	-2.14976	0.596856	-3.6018	0.000316018	0.00629999	ARHGAP27
ENSG00000107951	252.525	1.68186	0.467077	3.60082	0.00031722	0.0063166	MTPAP
ENSG00000187730	87.4648	-1.8469	0.512933	-3.60067	0.000317403	0.0063166	GABRD
ENSG00000249992	59.3757	-2.41508	0.67068	-3.60094	0.00031707	0.0063166	TMEM158
ENSG00000177628	159.949	1.57501	0.437462	3.60033	0.000317808	0.006321	GBA
ENSG00000186687	252.553	2.10941	0.585989	3.59974	0.000318533	0.00633174	LYRM7
ENSG00000159322	507.766	1.29345	0.359365	3.59925	0.000319132	0.00633997	ADPGK
ENSG00000137720	250.858	1.20533	0.334914	3.59893	0.000319535	0.00634431	C11orf1
ENSG00000044574	7643.99	0.829128	0.230433	3.59813	0.000320519	0.00636018	HSPA5
ENSG00000108424	1004.75	1.00479	0.279301	3.59753	0.000321252	0.00637104	KPNB1
ENSG00000107816	205.389	-1.32457	0.368258	-3.59684	0.000322104	0.00638423	LZTS2
ENSG00000084093	320.396	-1.22064	0.339542	-3.59497	0.000324426	0.00642655	REST
ENSG00000108669	116.392	-1.6791	0.467271	-3.59342	0.000326361	0.00646116	CYTH1
ENSG00000130731	393.008	-1.36616	0.38033	-3.59204	0.000328098	0.0064918	METTL26
ENSG00000185418	76.8868	1.71474	0.477735	3.58931	0.000331557	0.00655647	TARS3
ENSG00000139613	214.195	1.41698	0.394973	3.58754	0.000333819	0.00659359	SMARCC2
ENSG00000196810	41.4878	-2.47476	0.689806	-3.58762	0.000333714	0.00659359	CTBP1-DT
ENSG00000144635	541.153	1.11976	0.312184	3.58687	0.000334674	0.00660668	DYNC1LI1
ENSG00000113070	92.8358	-1.68613	0.470152	-3.58636	0.000335327	0.00661578	HBEGF
ENSG00000165959	181.683	-2.01665	0.562358	-3.58606	0.000335711	0.00661954	CLMN
ENSG00000014138	202.696	1.40374	0.391569	3.5849	0.000337202	0.00664513	POLA2
ENSG00000158669	413.036	1.48594	0.414524	3.58468	0.000337486	0.0066469	GPAT4
ENSG00000110651	270.028	-1.24198	0.346535	-3.58399	0.000338391	0.00665708	CD81
ENSG00000141543	3448.39	0.939572	0.262156	3.58402	0.000338346	0.00665708	EIF4A3
ENSG00000106617	165.198	1.39288	0.388738	3.58308	0.000339562	0.0066763	PRKAG2
ENSG00000134531	232.851	-1.86745	0.521303	-3.58227	0.000340617	0.00669322	EMP1
ENSG00000198917	357.497	1.4048	0.392179	3.58205	0.00034091	0.00669513	SPOUT1
ENSG00000143933	8939.05	1.02007	0.284838	3.58122	0.000341998	0.00671265	CALM2
ENSG00000145833	1604.35	0.894862	0.250063	3.57855	0.000345508	0.00677764	DDX46
ENSG00000204469	228.988	-1.74325	0.48716	-3.5784	0.000345703	0.00677764	PRRC2A
ENSG00000158796	80.6289	-1.84813	0.516663	-3.57706	0.000347484	0.00680865	DEDD
ENSG00000152193	247.306	1.32358	0.370167	3.57562	0.0003494	0.0068385	OBI1
ENSG00000274471	27.9821	2.66438	0.745154	3.57562	0.000349405	0.0068385	HERC2P7
ENSG00000241058	87.9183	2.17851	0.609321	3.57531	0.000349819	0.00684269	NSUN6
ENSG00000113441	98.1894	1.77188	0.495767	3.57403	0.000351535	0.00686844	LNPEP
ENSG00000198612	870.059	0.846347	0.236805	3.57403	0.000351525	0.00686844	COPS8
ENSG00000170296	1330.28	-1.16698	0.326534	-3.57384	0.000351783	0.00686938	GABARAP
ENSG00000162385	216.778	1.24193	0.347557	3.57333	0.000352475	0.00687898	MAGOH
ENSG00000165698	67.6967	-2.36577	0.662558	-3.57067	0.000356074	0.00694527	SPACA9
ENSG00000141627	150.059	-1.54335	0.43241	-3.56917	0.00035811	0.00698101	DYM
ENSG00000103264	125.885	-2.46908	0.69196	-3.56824	0.000359388	0.00700194	FBXO31
ENSG00000134243	113.663	-2.21067	0.619689	-3.56738	0.000360562	0.00701989	SORT1
ENSG00000167767	35.8054	-2.64842	0.742422	-3.56727	0.000360718	0.00701989	KRT80
ENSG00000164163	1180.93	1.45533	0.408075	3.56633	0.000362016	0.00704116	ABCE1
ENSG00000161642	66.7635	-1.97763	0.554571	-3.56605	0.000362406	0.00704475	ZNF385A
ENSG00000136045	785.751	1.0326	0.28959	3.56572	0.000362856	0.00704951	PWP1
ENSG00000083520	668.673	1.11051	0.311627	3.56359	0.000365818	0.00709501	DIS3
ENSG00000152700	488.842	1.33457	0.374476	3.56383	0.000365486	0.00709501	SAR1B
ENSG00000265241	2442.63	0.91915	0.257918	3.56372	0.000365632	0.00709501	RBM8A
ENSG00000185215	101.165	-2.52285	0.708407	-3.5613	0.000369019	0.00715305	TNFAIP2
ENSG00000078399	200.638	1.0866	0.305143	3.56096	0.000369496	0.00715437	HOXA9
ENSG00000111371	1182.51	1.1285	0.316915	3.56088	0.000369616	0.00715437	SLC38A1
ENSG00000185721	1640.04	1.39699	0.392324	3.56081	0.000369712	0.00715437	DRG1
ENSG00000166451	791.797	1.1472	0.32219	3.56063	0.00036997	0.00715533	CENPN
ENSG00000141741	922.011	-1.29239	0.363061	-3.55971	0.000371261	0.00717625	MIEN1
ENSG00000170191	124.457	1.39651	0.392566	3.55739	0.000374563	0.007236	NANP
ENSG00000162244	3178.44	-1.1353	0.319298	-3.55562	0.000377084	0.00728061	RPL29
ENSG00000124659	179.199	1.43838	0.404626	3.55483	0.00037822	0.00729844	TBCC
ENSG00000058600	345.934	1.08807	0.30626	3.55276	0.000381215	0.00734797	POLR3E
ENSG00000204084	137.64	1.9365	0.54507	3.55276	0.000381209	0.00734797	INPP5B
ENSG00000196591	1153.67	1.05675	0.297502	3.55208	0.0003822	0.00736282	HDAC2
ENSG00000099817	868.997	-0.804018	0.226525	-3.54935	0.000386186	0.00743289	POLR2E
ENSG00000162735	290.836	-1.61083	0.453866	-3.54914	0.000386487	0.00743289	PEX19
ENSG00000214253	947.414	-0.961412	0.27088	-3.54922	0.000386377	0.00743289	FIS1
ENSG00000111364	387.46	1.05135	0.296402	3.54705	0.000389577	0.00748812	DDX55
ENSG00000076928	104.563	-2.07209	0.584491	-3.54511	0.000392447	0.00753906	ARHGEF1
ENSG00000100296	462.366	1.33613	0.377018	3.54394	0.000394191	0.00756071	THOC5
ENSG00000101577	119.564	-1.96936	0.555662	-3.54417	0.000393848	0.00756071	LPIN2
ENSG00000157456	1148.43	0.850435	0.239971	3.54391	0.000394234	0.00756071	CCNB2
ENSG00000163138	167.296	1.12695	0.318021	3.54363	0.000394652	0.0075645	PACRGL
ENSG00000001036	853.43	0.79818	0.225285	3.54299	0.000395625	0.00757891	FUCA2
ENSG00000165410	407.424	1.22572	0.346048	3.54206	0.000397009	0.00760119	CFL2
ENSG00000133731	462.107	1.05783	0.298887	3.53922	0.000401311	0.00767927	IMPA1
ENSG00000101843	738.898	1.24054	0.35059	3.53845	0.000402488	0.0076975	PSMD10
ENSG00000118855	156.647	1.60293	0.453177	3.53709	0.000404558	0.00773278	MFSD1
ENSG00000218739	405.746	1.07903	0.30522	3.53526	0.000407371	0.00778221	CEBPZOS
ENSG00000003056	775.468	1.15932	0.327962	3.53493	0.000407884	0.00778299	M6PR
ENSG00000023734	293.84	1.34229	0.379712	3.53502	0.000407741	0.00778299	STRAP
ENSG00000102081	80.9432	1.69908	0.480673	3.53479	0.000408092	0.00778299	FMR1
ENSG00000171401	20.096	-5.14035	1.4543	-3.5346	0.000408393	0.0077844	KRT13
ENSG00000180957	686.084	1.21487	0.343734	3.53433	0.000408814	0.00778811	PITPNB
ENSG00000182796	35.4842	-2.57168	0.727917	-3.53294	0.000410972	0.00782489	TMEM198B
ENSG00000079134	103.605	1.70543	0.482776	3.53254	0.000411582	0.00783215	THOC1
ENSG00000170525	94.5507	-2.31982	0.656758	-3.53223	0.000412076	0.0078372	PFKFB3
ENSG00000134440	1933.28	1.16153	0.328946	3.53105	0.000413912	0.00785906	NARS1
ENSG00000102096	122.123	-1.48832	0.421619	-3.53001	0.000415542	0.00788362	PIM2
ENSG00000167895	46.3454	-2.45729	0.696146	-3.52985	0.000415792	0.00788362	TMC8
ENSG00000189159	4095.97	-1.09433	0.310027	-3.52979	0.000415894	0.00788362	JPT1
ENSG00000197961	355.075	1.40711	0.398687	3.52937	0.000416545	0.0078916	ZNF121
ENSG00000103194	1439.96	1.47465	0.417843	3.52919	0.00041683	0.00789264	USP10
ENSG00000060339	600.981	1.43536	0.40691	3.52747	0.000419558	0.00793991	CCAR1
ENSG00000185164	586.387	-1.17963	0.334443	-3.52715	0.000420052	0.00794489	NOMO2
ENSG00000231607	208.595	1.49337	0.42361	3.52535	0.000422927	0.00799486	DLEU2
ENSG00000133983	675.849	0.902864	0.256157	3.52465	0.000424044	0.00801156	COX16
ENSG00000178229	38.2558	2.10892	0.598365	3.52448	0.000424314	0.00801225	ZNF543
ENSG00000171492	94.0218	1.51589	0.430279	3.52304	0.000426632	0.00805159	LRRC8D
ENSG00000136824	361.626	1.17316	0.333152	3.52139	0.000429285	0.00809721	SMC2
ENSG00000114744	309.18	1.2203	0.346645	3.52032	0.000431026	0.0081099	COMMD2
ENSG00000120158	272.207	1.20432	0.342093	3.52046	0.000430792	0.0081099	RCL1
ENSG00000138375	121.422	1.53545	0.436177	3.52025	0.000431139	0.0081099	SMARCAL1
ENSG00000181163	18900.7	1.04088	0.29565	3.52065	0.000430483	0.0081099	NPM1
ENSG00000186205	129.633	1.74196	0.49477	3.52075	0.000430325	0.0081099	MTARC1
ENSG00000237441	93.255	-1.85515	0.527216	-3.51876	0.000433561	0.00815099	RGL2
ENSG00000133773	373.621	0.933539	0.265334	3.51836	0.000434227	0.00815551	CCDC59
ENSG00000136451	436.54	-1.1224	0.319029	-3.51818	0.000434514	0.00815551	VEZF1
ENSG00000221944	38.7402	2.0581	0.584969	3.51831	0.000434304	0.00815551	TIGD1
ENSG00000151348	595.816	0.985405	0.280137	3.51759	0.000435492	0.00816939	EXT2
ENSG00000245954	18.8297	-3.1275	0.889162	-3.51736	0.000435861	0.00817186	LINC02273
ENSG00000119318	91.0921	1.6243	0.461888	3.51665	0.000437025	0.00817583	RAD23B
ENSG00000148334	256.653	-1.1726	0.333433	-3.51674	0.000436874	0.00817583	PTGES2
ENSG00000154764	8.73498	-7.04673	2.00377	-3.51674	0.000436882	0.00817583	WNT7A
ENSG00000196684	170.342	-1.52106	0.432511	-3.5168	0.000436775	0.00817583	HSH2D
ENSG00000146282	297.989	1.24607	0.354382	3.51617	0.000437827	0.00818636	RARS2
ENSG00000143756	329.961	1.51342	0.430485	3.51562	0.000438734	0.00819868	FBXO28
ENSG00000149743	322.939	-1.60626	0.45691	-3.51548	0.000438963	0.00819868	TRPT1
ENSG00000101146	902.924	0.958175	0.272706	3.51359	0.000442097	0.00825272	RAE1
ENSG00000143977	1991.73	1.19765	0.341119	3.51094	0.000446531	0.00833096	SNRPG
ENSG00000168078	1155.54	1.1287	0.321562	3.51006	0.000448007	0.00835396	PBK
ENSG00000134108	449.209	0.95233	0.271502	3.50764	0.000452102	0.00842575	ARL8B
ENSG00000104325	411.783	1.18552	0.338025	3.50718	0.000452881	0.00843568	DECR1
ENSG00000166135	865.381	1.10284	0.314471	3.50697	0.000453243	0.00843783	HIF1AN
ENSG00000177602	81.678	1.55212	0.442605	3.50677	0.000453579	0.00843952	HASPIN
ENSG00000188100	23.6449	-3.42091	0.97563	-3.50636	0.000454273	0.00844784	FAM25A
ENSG00000008226	29.1365	2.31023	0.659019	3.50556	0.000455656	0.00846898	DLEC1
ENSG00000106459	162.258	1.20361	0.343517	3.50379	0.000458679	0.00852056	NRF1
ENSG00000170445	967.284	0.897095	0.256051	3.50359	0.000459037	0.0085226	HARS1
ENSG00000174886	816.01	-1.36426	0.389574	-3.50194	0.000461891	0.00857096	NDUFA11
ENSG00000117395	1151.56	1.14281	0.326355	3.50174	0.000462237	0.00857273	EBNA1BP2
ENSG00000144744	389.437	1.7039	0.486658	3.50124	0.000463102	0.00858415	UBA3
ENSG00000162924	93.5581	-1.63978	0.468673	-3.49877	0.000467402	0.0086545	REL
ENSG00000178966	173.559	1.662	0.475008	3.49888	0.000467216	0.0086545	RMI1
ENSG00000112218	43.6341	2.17303	0.621263	3.49776	0.000469178	0.00868271	GPR63
ENSG00000105701	138.736	-1.57462	0.450214	-3.49749	0.000469652	0.0086868	FKBP8
ENSG00000213599	107.947	-3.00525	0.859639	-3.49594	0.000472398	0.00873288	SLX1A-SULT1A3
ENSG00000129534	469.956	1.04792	0.299786	3.49556	0.000473077	0.00874071	MIS18BP1
ENSG00000169359	170.291	1.31998	0.377726	3.49453	0.000474902	0.00876972	SLC33A1
ENSG00000177494	223.015	1.24635	0.356685	3.49427	0.00047536	0.00877347	ZBED2
ENSG00000117724	1408.05	0.827575	0.236855	3.49402	0.000475801	0.00877688	CENPF
ENSG00000155636	64.0104	2.27057	0.649948	3.49347	0.000476791	0.00879042	RBM45
ENSG00000084207	4538.82	-1.23797	0.354451	-3.49263	0.000478288	0.00881328	GSTP1
ENSG00000167325	1372.28	1.15428	0.330504	3.49247	0.00047857	0.00881376	RRM1
ENSG00000096433	478.164	-0.889512	0.254729	-3.492	0.000479419	0.00882466	ITPR3
ENSG00000227057	135.968	-1.3421	0.38441	-3.49132	0.00048064	0.00884239	WDR46
ENSG00000205659	198.258	1.96498	0.562898	3.49082	0.000481541	0.00885422	LIN52
ENSG00000142634	191.543	-1.26472	0.362517	-3.48873	0.000485317	0.00891887	EFHD2
ENSG00000173011	45.0963	2.18392	0.626318	3.48691	0.00048863	0.00897495	TADA2B
ENSG00000138442	767.933	1.27183	0.364836	3.48605	0.000490218	0.00899931	WDR12
ENSG00000116791	378.752	1.38342	0.397003	3.48465	0.000492776	0.00904142	CRYZ
ENSG00000160888	1484.78	-1.19776	0.343738	-3.4845	0.000493052	0.00904165	IER2
ENSG00000041880	85.4761	-1.93436	0.555217	-3.48398	0.000494013	0.00904479	PARP3
ENSG00000127022	2412.38	1.02753	0.294912	3.48421	0.000493599	0.00904479	CANX
ENSG00000128609	863.204	1.03444	0.296909	3.48403	0.000493929	0.00904479	NDUFA5
ENSG00000058729	215.625	1.58029	0.45375	3.48274	0.000496314	0.00908207	RIOK2
ENSG00000202198	84.0411	-3.11663	0.895013	-3.48222	0.000497282	0.00909494	7SK
ENSG00000069399	51.7874	-2.13838	0.614539	-3.47964	0.000502086	0.00917791	BCL3
ENSG00000115514	262.204	1.21801	0.350209	3.47795	0.000505259	0.00922608	TXNDC9
ENSG00000181061	1109.87	1.09776	0.315629	3.47799	0.00050518	0.00922608	HIGD1A
ENSG00000103042	33.5556	3.10448	0.892947	3.47666	0.000507693	0.0092552	SLC38A7
ENSG00000119632	152.816	-1.62997	0.468825	-3.47672	0.00050759	0.0092552	IFI27L2
ENSG00000165125	13.9135	6.47958	1.8638	3.47654	0.000507932	0.0092552	TRPV6
ENSG00000168280	89.9421	1.99842	0.574773	3.47689	0.000507264	0.0092552	KIF5C
ENSG00000066926	323.361	1.22607	0.352909	3.47418	0.000512418	0.00933199	FECH
ENSG00000120526	613.28	1.20789	0.347762	3.47333	0.000514051	0.00935181	NUDCD1
ENSG00000213949	16.7074	-3.89114	1.12026	-3.47342	0.000513863	0.00935181	ITGA1
ENSG00000119787	271.337	1.1189	0.322244	3.47222	0.000516181	0.00937695	ATL2
ENSG00000162069	56.8771	-2.61514	0.753171	-3.47218	0.000516252	0.00937695	BICDL2
ENSG00000162174	216.912	1.36232	0.392325	3.47244	0.000515755	0.00937695	ASRGL1
ENSG00000163389	142.742	2.06932	0.595999	3.47202	0.000516551	0.00937741	POGLUT1
ENSG00000184281	216.534	1.22409	0.352591	3.47169	0.000517201	0.00938425	TSSC4
ENSG00000108840	225.263	-1.68628	0.4858	-3.47114	0.000518247	0.00939329	HDAC5
ENSG00000198931	1705.73	-1.16605	0.335923	-3.47119	0.000518159	0.00939329	APRT
ENSG00000129226	10.6131	-7.64789	2.20366	-3.47054	0.000519409	0.00940938	CD68
ENSG00000164902	256.797	1.21086	0.348928	3.47023	0.000520013	0.00941537	PHAX
ENSG00000135972	542.054	0.99945	0.288056	3.46964	0.000521161	0.00943118	MRPS9
ENSG00000175416	158.396	-1.8538	0.534386	-3.46903	0.00052235	0.00944771	CLTB
ENSG00000153989	156.94	1.60034	0.461552	3.46729	0.000525726	0.00950376	NUS1
ENSG00000131019	166.726	1.3808	0.398413	3.46576	0.000528744	0.00953824	ULBP3
ENSG00000133114	134.649	1.80591	0.521052	3.46589	0.000528471	0.00953824	GPALPP1
ENSG00000150712	187.635	1.99379	0.575277	3.46579	0.000528678	0.00953824	MTMR12
ENSG00000214530	104.947	-2.58188	0.744901	-3.46607	0.000528129	0.00953824	STARD10
ENSG00000094916	655.519	0.864759	0.249547	3.46532	0.000529607	0.00953877	CBX5
ENSG00000197603	58.0487	3.80506	1.09802	3.46538	0.000529487	0.00953877	CPLANE1
ENSG00000168894	734.299	-1.04156	0.300676	-3.46406	0.000532078	0.00957824	RNF181
ENSG00000144591	396.402	-0.917342	0.26508	-3.46062	0.000538933	0.0096864	GMPPA
ENSG00000159388	115.165	-1.68488	0.486863	-3.46068	0.000538814	0.0096864	BTG2
ENSG00000117697	328.376	1.04255	0.301687	3.45572	0.000548831	0.00985915	NSL1
ENSG00000117399	1948.71	1.16557	0.337393	3.45463	0.000551043	0.00989185	CDC20
ENSG00000172137	35.2309	-3.01715	0.873388	-3.45454	0.000551228	0.00989185	CALB2
ENSG00000186166	109.815	1.61357	0.467363	3.4525	0.000555425	0.00996195	CENATAC
ENSG00000151500	411.052	0.880184	0.254982	3.45195	0.000556559	0.00997709	THYN1
ENSG00000267123	70.4134	-1.77779	0.515059	-3.45162	0.000557239	0.00998405	SCAT1
ENSG00000052749	321.193	1.21691	0.352586	3.45138	0.000557721	0.00998704	RRP12
ENSG00000128928	272.088	1.40721	0.407739	3.45125	0.000557987	0.00998704	IVD
ENSG00000139826	111.089	1.47156	0.426494	3.45035	0.000559855	0.0100153	ABHD13
ENSG00000234176	22.6227	2.99065	0.867225	3.44852	0.000563663	0.0100781	HSPA8P1
ENSG00000146476	174.774	1.37484	0.398741	3.44794	0.000564882	0.0100947	ARMT1
ENSG00000152056	1479.09	0.851925	0.247447	3.44286	0.000575592	0.0102807	AP1S3
ENSG00000152332	557.564	1.02985	0.299172	3.44235	0.000576693	0.010295	UHMK1
ENSG00000099992	98.9305	-1.52522	0.443588	-3.43838	0.00058521	0.0104416	TBC1D10A
ENSG00000121766	522.163	0.924133	0.268962	3.43592	0.000590541	0.0105313	ZCCHC17
ENSG00000204396	26.6576	-3.9685	1.15511	-3.43561	0.000591213	0.0105378	VWA7
ENSG00000068903	97.4468	-1.54617	0.450068	-3.43541	0.000591661	0.0105399	SIRT2
ENSG00000145901	276.528	-1.45944	0.42484	-3.43528	0.000591948	0.0105399	TNIP1
ENSG00000213782	1280.07	1.14646	0.333776	3.43481	0.000592967	0.0105526	DDX47
ENSG00000163754	528.965	1.60957	0.468809	3.43332	0.000596249	0.0106055	GYG1
ENSG00000112742	429.585	1.64147	0.478225	3.43243	0.000598203	0.0106348	TTK
ENSG00000138758	944.758	1.061	0.309128	3.43222	0.00059866	0.0106374	SEPTIN11
ENSG00000066654	364.648	1.60733	0.468327	3.43207	0.000598999	0.0106379	THUMPD1
ENSG00000232442	47.5096	-2.60851	0.760084	-3.43188	0.000599414	0.0106398	MHENCR
ENSG00000108439	392.839	-1.44729	0.421938	-3.43011	0.000603339	0.0107039	PNPO
ENSG00000140474	424.578	-1.15144	0.335805	-3.42888	0.00060608	0.010747	ULK3
ENSG00000069956	467.97	1.12374	0.327851	3.42758	0.000608993	0.010793	MAPK6
ENSG00000168743	104.309	-1.76239	0.514289	-3.42685	0.000610637	0.010811	NPNT
ENSG00000186868	111	-2.10018	0.612844	-3.42694	0.000610434	0.010811	MAPT
ENSG00000105655	977.249	-0.992095	0.289553	-3.4263	0.000611858	0.010827	ISYNA1
ENSG00000189280	148.724	-1.25678	0.366989	-3.42457	0.00061577	0.0108907	GJB5
ENSG00000128585	324.115	1.27464	0.372332	3.42341	0.000618418	0.0109262	MKLN1
ENSG00000136237	62.6478	-2.39202	0.699143	-3.42136	0.000623096	0.0110032	RAPGEF5
ENSG00000256642	62.3579	-2.49348	0.728905	-3.42085	0.000624246	0.0110179	LINC00273
ENSG00000105810	596.784	-1.78171	0.521037	-3.41954	0.000627264	0.0110654	CDK6
ENSG00000136144	143.999	1.41815	0.414848	3.41849	0.000629695	0.0111026	RCBTB1
ENSG00000179820	236.894	-1.27893	0.374162	-3.41812	0.000630548	0.0111119	MYADM
ENSG00000214145	13.5808	-5.64711	1.6522	-3.41793	0.000630992	0.0111141	LINC00887
ENSG00000174943	63.1419	-2.59928	0.760874	-3.41617	0.000635078	0.0111803	KCTD13
ENSG00000175707	92.6757	-1.63447	0.478616	-3.41498	0.000637859	0.0112235	KDF1
ENSG00000134758	661.609	1.45369	0.425783	3.41415	0.000639821	0.0112523	RNF138
ENSG00000081181	214.53	-1.32004	0.386714	-3.41347	0.000641406	0.0112686	ARG2
ENSG00000154727	239.648	1.49717	0.4386	3.41351	0.000641313	0.0112686	GABPA
ENSG00000163512	213.022	1.56939	0.45983	3.41298	0.000642573	0.0112833	AZI2
ENSG00000055732	77.0421	1.62635	0.476639	3.41212	0.000644586	0.0113129	MCOLN3
ENSG00000122483	141.21	1.55768	0.456603	3.41145	0.000646173	0.0113349	CCDC18
ENSG00000162714	153.938	-1.19614	0.350643	-3.41128	0.000646595	0.0113366	ZNF496
ENSG00000163535	355.911	1.0452	0.306486	3.41029	0.000648948	0.0113662	SGO2
ENSG00000134851	507.772	0.982713	0.288365	3.40788	0.000654687	0.0114609	TMEM165
ENSG00000074181	30.6326	-2.87877	0.84484	-3.40747	0.000655681	0.0114724	NOTCH3
ENSG00000137818	9777.67	-1.30175	0.382229	-3.40568	0.000659989	0.0115419	RPLP1
ENSG00000140941	2001.11	-0.791993	0.232657	-3.40412	0.000663767	0.0115998	MAP1LC3B
ENSG00000223903	34.3145	5.51566	1.62033	3.40404	0.000663973	0.0115998	RPL23P4
ENSG00000039123	478.119	1.5723	0.462156	3.4021	0.000668701	0.0116705	MTREX
ENSG00000137656	195.447	1.33197	0.391501	3.4022	0.000668449	0.0116705	BUD13
ENSG00000149218	448.973	1.0115	0.297359	3.40161	0.000669902	0.0116855	ENDOD1
ENSG00000111530	982.933	1.23627	0.363461	3.40139	0.000670443	0.011689	CAND1
ENSG00000106355	627.593	1.09374	0.321666	3.40024	0.000673277	0.0117265	LSM5
ENSG00000118965	44.6523	2.22412	0.654155	3.39999	0.000673874	0.011731	WDR35
ENSG00000147400	359.697	0.980169	0.288347	3.39926	0.000675674	0.0117563	CETN2
ENSG00000068784	152.652	1.98037	0.58272	3.3985	0.000677564	0.0117832	SRBD1
ENSG00000137815	386.135	-1.63228	0.480638	-3.39607	0.000683607	0.0118823	RTF1
ENSG00000159214	95.5573	-1.42535	0.41976	-3.39565	0.000684669	0.0118913	CCDC24
ENSG00000198909	91.7108	-2.40694	0.708844	-3.39559	0.000684817	0.0118913	MAP3K3
ENSG00000169756	374.767	1.19208	0.351091	3.39537	0.000685371	0.0118949	LIMS1
ENSG00000169964	137.743	-1.4775	0.435342	-3.39387	0.000689122	0.011954	TMEM42
ENSG00000158079	93.8893	-1.54297	0.454841	-3.39234	0.000692985	0.0120149	PTPDC1
ENSG00000228696	150.952	1.28853	0.379874	3.392	0.000693855	0.0120239	ARL17B
ENSG00000162426	41.3791	-2.56897	0.757667	-3.39063	0.000697327	0.012078	SLC45A1
ENSG00000263004	21.5844	-3.3568	0.990103	-3.39035	0.000698027	0.012084	AKAP1-DT
ENSG00000281344	69.048	1.82331	0.537901	3.38967	0.000699769	0.012108	HELLPAR
ENSG00000117419	278.92	-1.12051	0.33073	-3.388	0.000704054	0.0121761	ERI3
ENSG00000101624	133.94	1.42195	0.41973	3.38777	0.00070464	0.0121801	CEP76
ENSG00000167491	146.043	2.30012	0.679207	3.38648	0.000707949	0.0122311	GATAD2A
ENSG00000197568	115.292	-1.23912	0.365935	-3.38617	0.000708747	0.0122387	HHLA3
ENSG00000171345	11932.7	-1.40562	0.415592	-3.3822	0.00071907	0.0123977	KRT19
ENSG00000198892	22.8422	-2.50123	0.739556	-3.38208	0.000719399	0.0123977	SHISA4
ENSG00000132382	165.23	1.45563	0.43047	3.38149	0.000720936	0.012418	MYBBP1A
ENSG00000179562	245.632	1.23294	0.364737	3.38035	0.000723942	0.0124635	GCC1
ENSG00000162521	1151.17	1.00564	0.297543	3.37981	0.000725353	0.0124815	RBBP4
ENSG00000008282	1188.24	0.958102	0.283498	3.37957	0.000726002	0.0124864	SYPL1
ENSG00000233429	29.5628	-3.01588	0.892499	-3.37914	0.000727133	0.0124996	HOTAIRM1
ENSG00000014216	1205.87	-0.857556	0.253842	-3.37831	0.000729328	0.0125311	CAPN1
ENSG00000132640	188.956	1.3572	0.401987	3.37624	0.000734849	0.0126196	BTBD3
ENSG00000163762	36.7462	2.42077	0.717053	3.37599	0.000735494	0.0126244	TM4SF18
ENSG00000198898	1392.88	1.70834	0.506057	3.37579	0.000736043	0.0126275	CAPZA2
ENSG00000125991	1927.01	-0.716667	0.212311	-3.37556	0.00073666	0.0126318	ERGIC3
ENSG00000018408	480.743	-0.897469	0.265944	-3.37465	0.000739101	0.0126673	WWTR1
ENSG00000114520	232.505	1.22728	0.363862	3.37293	0.000743715	0.01274	SNX4
ENSG00000137076	316.165	-1.33718	0.396465	-3.37276	0.0007442	0.012742	TLN1
ENSG00000118900	210.503	-1.34637	0.399257	-3.37219	0.000745721	0.0127616	UBN1
ENSG00000105726	185.531	-1.33344	0.395578	-3.37087	0.000749321	0.0128169	ATP13A1
ENSG00000117155	380.795	1.28771	0.382121	3.36991	0.000751931	0.0128487	SSX2IP
ENSG00000171503	162.467	1.10716	0.328536	3.36998	0.00075173	0.0128487	ETFDH
ENSG00000197191	50.856	-2.17081	0.64431	-3.36921	0.000753842	0.0128749	CYSRT1
ENSG00000099940	189.776	-1.4817	0.439812	-3.36894	0.000754572	0.0128806	SNAP29
ENSG00000185088	1811.07	0.894368	0.265485	3.36881	0.000754924	0.0128806	RPS27L
ENSG00000197548	159.968	-1.39461	0.414169	-3.36724	0.000759253	0.0129416	ATG7
ENSG00000123159	55.6121	-2.41379	0.716913	-3.36692	0.000760127	0.0129501	GIPC1
ENSG00000225484	75.0322	-1.66931	0.495868	-3.36644	0.000761438	0.012966	NUTM2B-AS1
ENSG00000172269	375.3	0.970842	0.288422	3.36604	0.000762544	0.0129784	DPAGT1
ENSG00000119231	351.929	1.20325	0.35751	3.36565	0.00076364	0.0129844	SENP5
ENSG00000142396	318.691	1.02784	0.305396	3.36559	0.000763802	0.0129844	ERVK3-1
ENSG00000179021	181.534	1.51465	0.450052	3.36551	0.000764032	0.0129844	C3orf38
ENSG00000099622	856.621	-0.857541	0.254834	-3.36509	0.000765181	0.0129975	CIRBP
ENSG00000133134	370.077	-1.23226	0.366206	-3.36492	0.000765649	0.012999	BEX2
ENSG00000101447	482.593	0.881501	0.26207	3.36361	0.000769293	0.0130544	FAM83D
ENSG00000111077	81.4672	3.29869	0.980968	3.36269	0.000771875	0.0130917	TNS2
ENSG00000015532	110.109	-1.43264	0.426082	-3.36236	0.000772784	0.0130942	XYLT2
ENSG00000111641	744.971	0.925346	0.275199	3.36246	0.000772507	0.0130942	NOP2
ENSG00000172766	104.003	1.57324	0.467956	3.36194	0.000773965	0.0131078	NAA16
ENSG00000105647	73.4075	-1.88811	0.561821	-3.3607	0.000777439	0.0131533	PIK3R2
ENSG00000182944	1963.48	0.941337	0.280112	3.36057	0.000777805	0.0131533	EWSR1
ENSG00000109881	203.27	1.28043	0.381057	3.36019	0.000778876	0.013165	CCDC34
ENSG00000166887	169.432	1.2008	0.357489	3.35898	0.000782316	0.0132101	VPS39
ENSG00000164543	163.467	-1.16402	0.346635	-3.35804	0.000784959	0.0132482	STK17A
ENSG00000114346	370.886	1.32413	0.394443	3.35695	0.000788061	0.0132875	ECT2
ENSG00000117308	824.9	-1.15197	0.343145	-3.35709	0.000787682	0.0132875	GALE
ENSG00000145214	95.5352	-1.63449	0.486957	-3.35655	0.000789223	0.0133006	DGKQ
ENSG00000174748	8093.98	-1.02786	0.306374	-3.35493	0.000793864	0.0133722	RPL15
ENSG00000167004	4212.44	0.654495	0.195121	3.3543	0.000795649	0.0133957	PDIA3
ENSG00000002016	130.211	1.54738	0.461555	3.35253	0.000800755	0.0134654	RAD52
ENSG00000103528	77.9386	-2.49973	0.74562	-3.35256	0.000800684	0.0134654	SYT17
ENSG00000165475	180.636	-1.15082	0.343286	-3.35235	0.000801276	0.0134654	CRYL1
ENSG00000183011	377.129	-1.33509	0.398259	-3.35232	0.000801359	0.0134654	NAA38
ENSG00000264364	105.666	1.44105	0.429955	3.35163	0.000803361	0.0134925	DYNLL2
ENSG00000150756	103.073	1.88285	0.561913	3.35078	0.000805833	0.0135162	ATPSCKMT
ENSG00000169981	36.0916	3.02477	0.902665	3.35093	0.000805395	0.0135162	ZNF35
[truncated: 723 more rows]

## Sheet: Fig4a-NN-HF
gene	baseMean	log2FoldChange	lfcSE	stat	pvalue	padj	gene_name
ENSG00000000003	459.81	2.00601	0.343791	5.83498	5.37978e-09	1.69123e-07	TSPAN6
ENSG00000000419	1056.63	1.41833	0.270703	5.23944	1.61061e-07	3.72829e-06	DPM1
ENSG00000000457	46.303	2.39934	0.714465	3.35823	0.000784436	0.00718295	SCYL3
ENSG00000000460	123.247	2.13955	0.553208	3.86753	0.000109945	0.00130238	C1orf112
ENSG00000001036	853.43	1.82833	0.231795	7.8877	3.07802e-15	3.01901e-13	FUCA2
ENSG00000001167	244.684	1.5402	0.36568	4.21188	2.53259e-05	0.000357635	NFYA
ENSG00000001497	629.344	1.27299	0.29296	4.34528	1.39097e-05	0.000208336	LAS1L
ENSG00000001561	137.04	2.02077	0.536088	3.76948	0.00016359	0.0018443	ENPP4
ENSG00000001630	605.719	1.16706	0.351666	3.31866	0.00090452	0.00812435	CYP51A1
ENSG00000002016	130.211	1.91434	0.471603	4.05922	4.92379e-05	0.000644582	RAD52
ENSG00000002549	504.584	1.96281	0.293021	6.69854	2.10506e-11	1.05036e-09	LAP3
ENSG00000002586	352.449	-1.86902	0.362896	-5.15029	2.60088e-07	5.71977e-06	CD99
ENSG00000002587	707.588	1.35077	0.274935	4.91305	8.96724e-07	1.76411e-05	HS3ST1
ENSG00000002834	425.123	-1.68897	0.299615	-5.63713	1.72911e-08	4.93011e-07	LASP1
ENSG00000003096	79.3461	4.14417	0.57081	7.26016	3.86619e-13	2.61265e-11	KLHL13
ENSG00000003137	27.2712	-3.37032	0.936586	-3.59851	0.000320041	0.00330824	CYP26B1
ENSG00000003402	324.199	-0.897595	0.29972	-2.99478	0.00274641	0.0211393	CFLAR
ENSG00000003756	379.731	1.64377	0.323474	5.08161	3.7425e-07	8.00597e-06	RBM5
ENSG00000004059	767.39	-2.06504	0.422312	-4.88986	1.00909e-06	1.96155e-05	ARF5
ENSG00000004399	76.7987	-2.72406	0.743375	-3.66445	0.000247866	0.00265078	PLXND1
ENSG00000004455	2036.16	-0.958787	0.349051	-2.74684	0.00601722	0.0411812	AK2
ENSG00000004478	1292.23	-0.971639	0.218591	-4.445	8.7891e-06	0.000137521	FKBP4
ENSG00000004897	538.843	1.31261	0.3834	3.42361	0.000617963	0.00582921	CDC27
ENSG00000004975	129.216	-2.81674	0.46321	-6.08091	1.19502e-09	4.28225e-08	DVL2
ENSG00000005022	5905.35	1.16643	0.286875	4.06599	4.78291e-05	0.000628608	SLC25A5
ENSG00000005100	122.727	1.33839	0.408178	3.27893	0.001042	0.00917165	DHX33
ENSG00000005156	211.36	2.16387	0.516587	4.18877	2.80467e-05	0.000391632	LIG3
ENSG00000005194	838.337	1.38149	0.276925	4.98867	6.07949e-07	1.23786e-05	CIAPIN1
ENSG00000005206	121.756	-2.0771	0.508497	-4.08478	4.41179e-05	0.000585663	SPPL2B
ENSG00000005238	53.5873	-3.02982	0.699147	-4.3336	1.4669e-05	0.00021809	FAM214B
ENSG00000005448	1746.86	-2.88657	0.332827	-8.67289	4.21297e-18	6.6957e-16	WDR54
ENSG00000005801	307.716	1.22731	0.434033	2.82769	0.00468851	0.0333096	ZNF195
ENSG00000005884	346.082	-3.16661	0.413847	-7.65164	1.98428e-14	1.69871e-12	ITGA3
ENSG00000005893	568.838	3.53144	0.40655	8.68636	3.74236e-18	6.00334e-16	LAMP2
ENSG00000005961	16.8351	-3.37289	1.15034	-2.93208	0.00336698	0.0251764	ITGA2B
ENSG00000006007	482.291	2.15009	0.306001	7.02642	2.11903e-12	1.27398e-10	GDE1
ENSG00000006015	396.412	-1.6864	0.409015	-4.12306	3.73864e-05	0.000506687	REX1BD
ENSG00000006062	67.8574	-1.72982	0.563094	-3.07199	0.00212637	0.0169443	MAP3K14
ENSG00000006118	87.6697	-2.63732	0.533431	-4.94406	7.65105e-07	1.53061e-05	TMEM132A
ENSG00000006194	101.944	2.03544	0.492896	4.12956	3.63456e-05	0.00049473	ZNF263
ENSG00000006282	359.309	-1.67614	0.371263	-4.51471	6.34037e-06	0.000103058	SPATA20
ENSG00000006432	98.7246	-2.42105	0.680822	-3.55607	0.000376442	0.00381544	MAP3K9
ENSG00000006451	299.686	-1.36085	0.314497	-4.32706	1.51112e-05	0.000224084	RALA
ENSG00000006530	319.072	1.60141	0.404137	3.96254	7.41554e-05	0.000921681	AGK
ENSG00000006634	431.833	2.65055	0.295079	8.98252	2.64637e-19	5.07527e-17	DBF4
ENSG00000006638	13.0508	-4.37552	1.54005	-2.84116	0.00449497	0.0321408	TBXA2R
ENSG00000006652	285.986	2.06883	0.486217	4.25494	2.09101e-05	0.000300093	IFRD1
ENSG00000006715	320.01	2.90594	0.437051	6.64897	2.95156e-11	1.44131e-09	VPS41
ENSG00000006744	1006.21	2.35897	0.28303	8.3347	7.76971e-17	9.87875e-15	ELAC2
ENSG00000007047	18.9091	-3.20922	1.09464	-2.93177	0.00337039	0.0251855	MARK4
ENSG00000007080	113.907	-1.10605	0.413199	-2.67679	0.00743307	0.0492986	CCDC124
ENSG00000007168	427.983	-0.996454	0.314973	-3.16362	0.0015582	0.0129519	PAFAH1B1
ENSG00000007202	426.796	-1.53758	0.350507	-4.38672	1.15072e-05	0.000175102	KIAA0100
ENSG00000007255	90.4244	-2.50339	0.513197	-4.87804	1.07146e-06	2.07224e-05	TRAPPC6A
ENSG00000007384	89.2338	-2.96306	0.798562	-3.7105	0.000206854	0.00226438	RHBDF1
ENSG00000007541	75.2622	-3.23562	1.04102	-3.10813	0.00188277	0.0152187	PIGQ
ENSG00000007866	62.2937	-2.23961	0.569516	-3.93248	8.40757e-05	0.00102786	TEAD3
ENSG00000007968	88.4194	-1.51171	0.476453	-3.17284	0.00150956	0.0126118	E2F2
ENSG00000008128	285.579	-1.303	0.409338	-3.18318	0.00145666	0.0122448	CDK11A
ENSG00000008130	152.136	-1.74916	0.465476	-3.75778	0.00017143	0.00192509	NADK
ENSG00000008256	67.5862	-2.55643	0.60282	-4.24078	2.22744e-05	0.00031689	CYTH3
ENSG00000008282	1188.24	1.55999	0.285962	5.45522	4.89112e-08	1.25868e-06	SYPL1
ENSG00000008294	247.473	-1.91918	0.406997	-4.71547	2.41153e-06	4.28931e-05	SPAG9
ENSG00000008300	101.817	-5.1787	0.572774	-9.04143	1.54642e-19	3.1045e-17	CELSR3
ENSG00000008311	31.1843	3.55343	0.844969	4.2054	2.60624e-05	0.000366979	AASS
ENSG00000008323	41.4826	-4.2111	0.984546	-4.27719	1.89264e-05	0.000274957	PLEKHG6
ENSG00000008324	371.425	1.64077	0.314266	5.22095	1.78008e-07	4.07317e-06	SS18L2
ENSG00000008382	26.5988	-4.04935	1.51394	-2.67471	0.00747939	0.0495676	MPND
ENSG00000008517	30.5703	-4.93782	1.0273	-4.80662	1.53507e-06	2.86088e-05	IL32
ENSG00000008710	154.182	-2.4533	0.536666	-4.57136	4.84562e-06	8.13823e-05	PKD1
ENSG00000008838	346.012	-1.78445	0.301548	-5.91764	3.266e-09	1.06678e-07	MED24
ENSG00000008853	47.9107	-4.24069	1.07658	-3.93904	8.18069e-05	0.00100334	RHOBTB2
ENSG00000008988	5587.93	-1.56632	0.370395	-4.22879	2.34949e-05	0.000333288	RPS20
ENSG00000009844	1009.43	2.39638	0.272533	8.79299	1.45631e-18	2.51225e-16	VTA1
ENSG00000009950	250.464	-1.50033	0.483564	-3.10266	0.00191791	0.0154772	MLXIPL
ENSG00000009954	665.41	1.07105	0.244258	4.3849	1.16037e-05	0.000176258	BAZ1B
ENSG00000010072	92.637	2.36139	0.503029	4.69433	2.67481e-06	4.71615e-05	SPRTN
ENSG00000010165	225.852	1.82828	0.512434	3.56784	0.000359934	0.00367306	EEF1AKNMT
ENSG00000010219	203.118	1.07365	0.367311	2.92299	0.00346689	0.0257943	DYRK4
ENSG00000010244	1037.41	1.70977	0.305766	5.59175	2.24788e-08	6.24838e-07	ZNF207
ENSG00000010270	354.624	1.91222	0.304399	6.28195	3.34353e-10	1.31478e-08	STARD3NL
ENSG00000010292	1302.05	1.34016	0.337357	3.97253	7.11124e-05	0.000888734	NCAPD2
ENSG00000010322	186.689	-1.40612	0.377266	-3.72713	0.000193675	0.00214335	NISCH
ENSG00000010539	64.2208	1.99103	0.605902	3.28605	0.00101602	0.00898475	ZNF200
ENSG00000010704	61.5629	3.5919	0.778945	4.61124	4.00279e-06	6.81606e-05	HFE
ENSG00000010818	84.5019	-1.99888	0.560891	-3.56377	0.000365573	0.00372175	HIVEP2
ENSG00000011007	526.478	1.53156	0.307641	4.97839	6.41158e-07	1.29931e-05	ELOA
ENSG00000011009	225.401	-1.40283	0.338585	-4.14322	3.4246e-05	0.000469127	LYPLA2
ENSG00000011028	30.069	-2.41565	0.786846	-3.07004	0.00214027	0.0170353	MRC2
ENSG00000011198	145.786	1.31882	0.412092	3.2003	0.00137283	0.0116566	ABHD5
ENSG00000011304	1115.46	-1.25474	0.303216	-4.13812	3.50164e-05	0.000478534	PTBP1
ENSG00000011347	40.4684	-2.72438	0.868869	-3.13555	0.00171534	0.0140338	SYT7
ENSG00000011422	1134.79	-2.5816	0.317274	-8.13681	4.05825e-16	4.58275e-14	PLAUR
ENSG00000011426	1036.49	1.49679	0.373977	4.00235	6.27152e-05	0.000794475	ANLN
ENSG00000011451	33.7909	-1.76194	0.64537	-2.73012	0.00633113	0.0430464	WIZ
ENSG00000011638	312.919	1.4163	0.342609	4.13386	3.56718e-05	0.000486522	TMEM159
ENSG00000012061	720.544	-1.64868	0.371148	-4.44212	8.90773e-06	0.000139204	ERCC1
ENSG00000012171	113.679	-2.69543	0.508745	-5.29821	1.16945e-07	2.78499e-06	SEMA3B
ENSG00000012174	198.668	2.63096	0.395917	6.64523	3.02751e-11	1.47084e-09	MBTPS2
ENSG00000012211	35.405	-2.46439	0.677615	-3.63685	0.000275988	0.00290526	PRICKLE3
ENSG00000012963	514.807	1.80511	0.330851	5.45596	4.87103e-08	1.25445e-06	UBR7
ENSG00000013374	232.866	1.15979	0.33131	3.50062	0.000464173	0.00458022	NUB1
ENSG00000013503	105.374	2.7659	0.477828	5.78849	7.1023e-09	2.16982e-07	POLR3B
ENSG00000013561	306.949	1.61222	0.456904	3.52857	0.00041781	0.00417833	RNF14
ENSG00000013563	30.427	-6.21094	1.74187	-3.56567	0.000362926	0.0037003	DNASE1L1
ENSG00000013588	4399.08	-0.607385	0.22442	-2.70647	0.00680024	0.0457915	GPRC5A
ENSG00000013619	45.3497	-1.78611	0.649928	-2.74817	0.00599282	0.0410388	MAMLD1
ENSG00000013810	464.704	-0.869462	0.318898	-2.72646	0.00640186	0.0434585	TACC3
ENSG00000014123	237.86	1.59746	0.379233	4.21235	2.52725e-05	0.000357029	UFL1
ENSG00000014138	202.696	2.32634	0.398849	5.83263	5.45607e-09	1.71051e-07	POLA2
ENSG00000014164	70.5761	-1.67362	0.472486	-3.54216	0.000396864	0.00399646	ZC3H3
ENSG00000014824	684.835	3.25273	0.299331	10.8667	1.6619e-27	9.50854e-25	SLC30A9
ENSG00000014914	62.8327	-3.1294	0.591488	-5.29072	1.21836e-07	2.89446e-06	MTMR11
ENSG00000014919	603.025	1.58868	0.367563	4.3222	1.54479e-05	0.000228385	COX15
ENSG00000015171	117.244	1.60908	0.482617	3.33407	0.000855839	0.00774179	ZMYND11
ENSG00000015479	1463.57	1.26411	0.328882	3.84367	0.000121207	0.00142011	MATR3
ENSG00000015532	110.109	-1.87872	0.434811	-4.32078	1.55479e-05	0.000229765	XYLT2
ENSG00000017483	95.4749	-1.73818	0.544012	-3.19511	0.00139778	0.0118363	SLC38A5
ENSG00000017797	458.915	-1.09193	0.320305	-3.40903	0.000651952	0.00611165	RALBP1
ENSG00000018408	480.743	-0.790311	0.27161	-2.90973	0.00361742	0.0267476	WWTR1
ENSG00000018610	216.353	1.43707	0.397384	3.61633	0.000298808	0.00311503	STEEP1
ENSG00000018699	220.164	2.2672	0.496441	4.56691	4.94957e-06	8.29252e-05	TTC27
ENSG00000019186	560.999	3.78351	0.432449	8.74902	2.15215e-18	3.55198e-16	CYP24A1
ENSG00000019505	19.902	2.67119	0.962054	2.77655	0.00549391	0.0381782	SYT13
ENSG00000020577	54.4869	-3.74521	0.733066	-5.10896	3.23929e-07	6.99382e-06	SAMD4A
ENSG00000021300	94.9232	-2.36017	0.801811	-2.94354	0.00324478	0.0243582	PLEKHB1
ENSG00000021574	85.8114	3.2237	0.654708	4.92387	8.48485e-07	1.674e-05	SPAST
ENSG00000022267	124.136	1.26931	0.469243	2.70502	0.00683001	0.045947	FHL1
ENSG00000023041	962.301	2.02274	0.337024	6.00176	1.95189e-09	6.64747e-08	ZDHHC6
ENSG00000023228	714.153	1.76358	0.427156	4.12867	3.64875e-05	0.000496267	NDUFS1
ENSG00000023287	410.188	-2.24883	0.388392	-5.79011	7.03416e-09	2.15603e-07	RB1CC1
ENSG00000023330	639.911	-0.763525	0.284605	-2.68275	0.00730187	0.0485881	ALAS1
ENSG00000023445	210.719	-2.69209	0.500855	-5.37499	7.65852e-08	1.88196e-06	BIRC3
ENSG00000023608	162.509	1.82695	0.443639	4.11811	3.8199e-05	0.00051607	SNAPC1
ENSG00000023697	406.991	0.925627	0.310332	2.9827	0.00285718	0.0218938	DERA
ENSG00000023839	288.925	2.35706	0.36615	6.43743	1.21512e-10	5.18831e-09	ABCC2
ENSG00000023892	259.769	1.65049	0.406641	4.05884	4.93169e-05	0.000645198	DEF6
ENSG00000023909	148.387	-2.83752	0.545459	-5.20208	1.97066e-07	4.44779e-06	GCLM
ENSG00000024048	166.506	1.36075	0.481262	2.82745	0.00469198	0.0333204	UBR2
ENSG00000024422	280.645	-3.33465	0.427899	-7.79308	6.53952e-15	6.05108e-13	EHD2
ENSG00000024526	465.027	2.96988	0.522362	5.68549	1.30436e-08	3.79149e-07	DEPDC1
ENSG00000025423	21.2312	2.34709	0.832282	2.82006	0.00480146	0.0340135	HSD17B6
ENSG00000025708	260.267	-5.00025	0.542555	-9.21611	3.08088e-20	7.14619e-18	TYMP
ENSG00000026025	40.706	4.60993	1.02639	4.49143	7.0748e-06	0.00011365	VIM
ENSG00000026036	75.3382	-2.95779	0.567835	-5.20889	1.89978e-07	4.31334e-06	RTEL1-TNFRSF6B
ENSG00000026103	166.561	2.08892	0.515774	4.05007	5.12015e-05	0.000667057	FAS
ENSG00000026652	208.647	-5.8591	0.549044	-10.6715	1.38426e-26	6.88884e-24	AGPAT4
ENSG00000027697	268.484	2.32129	0.421457	5.50777	3.63416e-08	9.6412e-07	IFNGR1
ENSG00000028116	280.595	1.84762	0.428198	4.31486	1.59701e-05	0.000235353	VRK2
ENSG00000029363	990.405	1.36646	0.395832	3.45211	0.000556214	0.00533956	BCLAF1
ENSG00000029364	428.84	1.0537	0.340362	3.09583	0.00196261	0.0157971	SLC39A9
ENSG00000029993	973.699	1.29789	0.273635	4.74317	2.10402e-06	3.79155e-05	HMGB3
ENSG00000030066	467.992	1.39024	0.325421	4.27213	1.93617e-05	0.000280569	NUP160
ENSG00000030582	1473.77	-1.94626	0.285118	-6.82615	8.72233e-12	4.6137e-10	GRN
ENSG00000031081	20.8203	-5.99238	1.44118	-4.15796	3.21106e-05	0.000442522	ARHGAP31
ENSG00000031691	184.642	2.2551	0.436821	5.16253	2.43638e-07	5.38907e-06	CENPQ
ENSG00000031698	1726.64	0.610032	0.222823	2.73774	0.00618634	0.0421706	SARS1
ENSG00000031823	76.7678	-1.60866	0.466125	-3.45113	0.000558248	0.0053546	RANBP3
ENSG00000032219	167.901	1.8475	0.410018	4.5059	6.60915e-06	0.00010687	ARID4A
ENSG00000032389	234.698	1.18334	0.341938	3.4607	0.000538779	0.00520421	EIPR1
ENSG00000032742	71.7915	2.63038	0.720906	3.64872	0.000263555	0.00279418	IFT88
ENSG00000033011	232.304	2.78859	0.419057	6.65445	2.84366e-11	1.39457e-09	ALG1
ENSG00000033170	138.853	2.78136	0.508126	5.47377	4.4056e-08	1.14489e-06	FUT8
ENSG00000033627	164.687	-2.00817	0.424663	-4.72885	2.25795e-06	4.0498e-05	ATP6V0A1
ENSG00000033867	320.089	-1.78752	0.351908	-5.07952	3.78399e-07	8.08137e-06	SLC4A7
ENSG00000034152	470.216	-1.32423	0.447083	-2.96193	0.00305721	0.0231527	MAP2K3
ENSG00000034510	19547.6	-2.14168	0.308716	-6.93737	3.99479e-12	2.28944e-10	TMSB10
ENSG00000034533	38.5151	1.95504	0.710989	2.74975	0.00596412	0.0408994	ASTE1
ENSG00000035141	770.37	1.84892	0.241236	7.66439	1.79683e-14	1.54208e-12	FAM136A
ENSG00000035403	805.92	1.39233	0.341747	4.07416	4.61799e-05	0.000609735	VCL
ENSG00000035499	387.73	2.79681	0.340048	8.22475	1.95603e-16	2.32348e-14	DEPDC1B
ENSG00000035687	278.463	2.13932	0.360549	5.9335	2.96544e-09	9.78852e-08	ADSS2
ENSG00000035928	818.687	-0.841195	0.252214	-3.33524	0.000852258	0.00771754	RFC1
ENSG00000036054	203.661	2.09678	0.51043	4.10787	3.99331e-05	0.000536751	TBC1D23
ENSG00000036549	380.304	1.44115	0.418574	3.443	0.000575301	0.00548902	ZZZ3
ENSG00000037474	590.548	1.65513	0.275007	6.01849	1.76056e-09	6.11103e-08	NSUN2
ENSG00000037637	246.881	1.76876	0.371135	4.76582	1.88089e-06	3.43817e-05	FBXO42
ENSG00000038274	622.976	1.91921	0.404805	4.74107	2.12592e-06	3.827e-05	MAT2B
ENSG00000039123	478.119	2.54697	0.465896	5.46682	4.58179e-08	1.18708e-06	MTREX
ENSG00000039139	29.9938	-2.53847	0.813042	-3.12219	0.00179511	0.0145926	DNAH5
ENSG00000040608	37.7461	-3.10753	0.720722	-4.31168	1.62017e-05	0.000238196	RTN4R
ENSG00000041357	4411.02	1.22216	0.276096	4.42659	9.5736e-06	0.000148577	PSMA4
ENSG00000041802	421.398	2.33811	0.340011	6.87656	6.1317e-12	3.36792e-10	LSG1
ENSG00000041880	85.4761	-1.66727	0.561679	-2.96837	0.00299384	0.022748	PARP3
ENSG00000042088	191.687	1.14269	0.383741	2.97776	0.00290365	0.0221705	TDP1
ENSG00000042429	364.754	2.60634	0.347043	7.51014	5.90637e-14	4.56666e-12	MED17
ENSG00000042493	1178.01	-2.74931	0.349487	-7.86671	3.64077e-15	3.55068e-13	CAPG
ENSG00000044090	141.334	-1.50757	0.392579	-3.84017	0.000122948	0.00143707	CUL7
ENSG00000044574	7643.99	1.86378	0.230887	8.07228	6.89988e-16	7.44861e-14	HSPA5
ENSG00000046604	605.693	1.23299	0.324099	3.80435	0.000142177	0.00163401	DSG2
ENSG00000047315	766.974	1.62788	0.394669	4.12466	3.71287e-05	0.000503592	POLR2B
ENSG00000047932	177.654	1.15639	0.428879	2.6963	0.0070115	0.046938	GOPC
ENSG00000048028	205.975	2.85483	0.427354	6.68025	2.3853e-11	1.18502e-09	USP28
ENSG00000048162	684.491	1.01959	0.314495	3.24198	0.001187	0.0102927	NOP16
ENSG00000048392	558.046	1.49975	0.362436	4.13796	3.50413e-05	0.000478684	RRM2B
ENSG00000048544	786.772	1.18179	0.289048	4.08857	4.34048e-05	0.000576642	MRPS10
ENSG00000049130	2258.85	2.18566	0.310059	7.04919	1.7996e-12	1.09926e-10	KITLG
ENSG00000049167	203.034	2.46983	0.578404	4.27007	1.95409e-05	0.000282451	ERCC8
ENSG00000049245	691.953	0.75375	0.268967	2.80239	0.00507255	0.035607	VAMP3
ENSG00000049249	105.797	-8.30387	1.41062	-5.88667	3.94064e-09	1.27022e-07	TNFRSF9
ENSG00000049883	176.26	3.08593	0.358308	8.61252	7.14735e-18	1.08986e-15	PTCD2
ENSG00000050130	709.463	1.67171	0.376334	4.44209	8.9088e-06	0.000139204	JKAMP
ENSG00000050393	417.75	-1.13143	0.415697	-2.72177	0.00649334	0.0439527	MCUR1
ENSG00000050426	371.829	0.975582	0.332936	2.93024	0.00338699	0.025282	LETMD1
ENSG00000050438	8.7074	6.58243	2.26462	2.90664	0.00365331	0.0269971	SLC4A8
ENSG00000050820	81.2938	-2.49055	0.678965	-3.66816	0.000244298	0.00261832	BCAR1
ENSG00000051009	84.6396	-3.54207	0.527483	-6.71504	1.88015e-11	9.45003e-10	FAM160A2
ENSG00000051108	898.101	1.91943	0.233948	8.20449	2.31574e-16	2.71321e-14	HERPUD1
ENSG00000051180	327.955	-0.907788	0.326778	-2.778	0.00546944	0.0380236	RAD51
ENSG00000051523	501.226	-1.37328	0.42625	-3.22178	0.00127398	0.0109254	CYBA
ENSG00000051596	826.151	0.877218	0.291989	3.00428	0.00266207	0.020564	THOC3
ENSG00000052126	105.583	1.74399	0.573359	3.04171	0.0023524	0.0184795	PLEKHA5
ENSG00000052344	341.148	-2.14717	0.339565	-6.32329	2.56052e-10	1.03205e-08	PRSS8
ENSG00000052723	298.162	-1.28592	0.433879	-2.96379	0.00303877	0.0230411	SIKE1
ENSG00000053372	722.503	0.783252	0.28833	2.71651	0.00659741	0.0445757	MRTO4
ENSG00000053747	90.1281	-2.35348	0.627297	-3.75177	0.000175588	0.00196601	LAMA3
ENSG00000053770	150.045	2.85945	0.591991	4.83022	1.3638e-06	2.57666e-05	AP5M1
ENSG00000053900	195.136	0.987965	0.36299	2.72174	0.00649387	0.0439527	ANAPC4
ENSG00000054118	885.802	0.975172	0.255799	3.81226	0.000137703	0.00158845	THRAP3
ENSG00000054179	37.4078	-3.82479	0.811132	-4.71537	2.41273e-06	4.28931e-05	ENTPD2
ENSG00000054267	442.72	2.25183	0.379123	5.93956	2.85792e-09	9.47003e-08	ARID4B
ENSG00000054277	10.1795	5.25826	1.89254	2.77841	0.00546257	0.0379912	OPN3
ENSG00000054523	380.473	-2.59341	0.396731	-6.53696	6.27834e-11	2.84339e-09	KIF1B
ENSG00000054611	129.888	-1.55965	0.424096	-3.67759	0.000235447	0.00253534	TBC1D22A
ENSG00000054654	395.389	1.47304	0.395026	3.72897	0.000192266	0.00212982	SYNE2
ENSG00000054690	30.5562	-4.18865	0.834592	-5.0188	5.19965e-07	1.07724e-05	PLEKHH1
ENSG00000054967	111.592	-2.50856	0.471129	-5.32458	1.01188e-07	2.42745e-06	RELT
ENSG00000055044	1755.68	1.87166	0.240395	7.78577	6.92915e-15	6.36019e-13	NOP58
ENSG00000055070	233.667	-2.11264	0.364509	-5.79587	6.79686e-09	2.09076e-07	SZRD1
ENSG00000055130	613.343	1.97054	0.377942	5.21387	1.84942e-07	4.20456e-06	CUL1
ENSG00000055147	151.528	2.2799	0.591817	3.85238	0.000116977	0.00137619	FAM114A2
ENSG00000055163	491.715	-1.05146	0.33436	-3.14469	0.00166262	0.0136834	CYFIP2
ENSG00000055211	380.394	1.49489	0.296887	5.03522	4.77295e-07	1.00031e-05	GINM1
ENSG00000055332	290.272	1.16913	0.305447	3.8276	0.000129397	0.00150323	EIF2AK2
ENSG00000055609	232.382	-2.2902	0.671046	-3.41288	0.000642804	0.00603413	KMT2C
ENSG00000056050	240.85	1.01554	0.359403	2.82562	0.00471885	0.0334905	HPF1
ENSG00000056277	92.4449	3.26071	0.523365	6.23027	4.65619e-10	1.79196e-08	ZNF280C
ENSG00000056736	214.786	1.65647	0.427516	3.87464	0.000106784	0.00126898	IL17RB
ENSG00000056972	97.5465	-1.82585	0.404985	-4.50843	6.53087e-06	0.000105804	TRAF3IP2
ENSG00000057252	201.424	1.60327	0.467355	3.43053	0.000602409	0.00572222	SOAT1
ENSG00000057608	1306.88	1.63052	0.286063	5.69988	1.19893e-08	3.50879e-07	GDI2
ENSG00000057657	27.2749	-6.90908	1.59039	-4.34427	1.39741e-05	0.000209117	PRDM1
ENSG00000057663	521.786	1.63726	0.273972	5.976	2.28686e-09	7.69661e-08	ATG5
ENSG00000057757	378.307	1.44822	0.311721	4.64588	3.38634e-06	5.82705e-05	PITHD1
ENSG00000058085	434.484	-2.01687	0.549143	-3.67276	0.000239942	0.00257727	LAMC2
ENSG00000058600	345.934	1.63792	0.313849	5.2188	1.80083e-07	4.11043e-06	POLR3E
ENSG00000058729	215.625	2.04433	0.462963	4.41575	1.00662e-05	0.000155308	RIOK2
ENSG00000058804	573.126	1.95911	0.387614	5.05427	4.32047e-07	9.14411e-06	NDC1
ENSG00000059122	261.538	-1.43023	0.360153	-3.97116	7.15233e-05	0.000892196	FLYWCH1
ENSG00000059378	286.749	-3.13113	0.32235	-9.71345	2.64236e-22	7.62266e-20	PARP12
ENSG00000059573	717.149	3.19464	0.334026	9.56406	1.13223e-21	2.98988e-19	ALDH18A1
ENSG00000059691	267.072	1.47915	0.366292	4.03818	5.38676e-05	0.000696505	GATB
ENSG00000059758	203.259	1.7206	0.46231	3.72175	0.000197847	0.00218248	CDK17
ENSG00000059804	301.052	-4.18438	0.441891	-9.46926	2.81837e-21	7.1141e-19	SLC2A3
ENSG00000060069	90.7948	-3.71974	0.861745	-4.31652	1.58508e-05	0.000233839	CTDP1
ENSG00000060138	568.717	-1.85929	0.344736	-5.39337	6.91494e-08	1.72266e-06	YBX3
ENSG00000060237	302.951	-1.89953	0.476144	-3.98939	6.62427e-05	0.000834512	WNK1
ENSG00000060339	600.981	2.11329	0.411927	5.13024	2.89366e-07	6.29907e-06	CCAR1
ENSG00000060491	78.5204	-3.87235	0.557541	-6.94541	3.7736e-12	2.17356e-10	OGFR
ENSG00000060642	164.275	1.82102	0.366901	4.96326	6.93211e-07	1.39819e-05	PIGV
ENSG00000060656	206.638	-4.24097	0.410731	-10.3254	5.40772e-25	2.38002e-22	PTPRU
ENSG00000060688	964.062	1.53396	0.312557	4.90776	9.21228e-07	1.80713e-05	SNRNP40
ENSG00000060971	446.618	1.87115	0.350487	5.3387	9.36158e-08	2.2616e-06	ACAA1
ENSG00000061273	110.907	-2.37224	0.536088	-4.4251	9.6397e-06	0.000149468	HDAC7
ENSG00000061337	44.7199	-4.54064	1.29389	-3.5093	0.000449291	0.00444872	LZTS1
ENSG00000061656	31.1122	-4.73513	1.06362	-4.45192	8.51059e-06	0.000133735	SPAG4
ENSG00000061794	996.1	1.69778	0.301026	5.63998	1.70071e-08	4.85721e-07	MRPS35
ENSG00000061987	180.386	2.81805	0.524735	5.37042	7.85531e-08	1.92755e-06	MON2
ENSG00000062582	756.154	-1.97497	0.462622	-4.26908	1.96285e-05	0.000283597	MRPS24
ENSG00000062650	403.03	-1.84671	0.474077	-3.89538	9.80468e-05	0.00117646	WAPL
ENSG00000062822	340.53	-2.28887	0.390727	-5.85799	4.68509e-09	1.49059e-07	POLD1
ENSG00000063169	29.7488	-3.32401	1.07957	-3.07902	0.00207681	0.016584	BICRA
ENSG00000063180	43.2452	-2.43873	0.802366	-3.03942	0.00237035	0.0186035	CA11
ENSG00000063245	200.05	-1.32741	0.440191	-3.01552	0.00256536	0.0199065	EPN1
ENSG00000063601	45.6392	-2.54235	0.904203	-2.8117	0.00492807	0.0347598	MTMR1
ENSG00000063660	191.77	-3.48174	0.470383	-7.40191	1.34236e-13	9.78386e-12	GPC1
ENSG00000063761	58.469	2.19488	0.63868	3.43659	0.000589096	0.00560973	ADCK1
ENSG00000064012	171.026	3.26671	0.375543	8.69865	3.35863e-18	5.41307e-16	CASP8
ENSG00000064199	118.388	2.35245	0.80554	2.92034	0.00349652	0.0259641	SPA17
ENSG00000064225	84.335	1.59717	0.584518	2.73245	0.00628651	0.0428024	ST3GAL6
ENSG00000064300	32.2266	-1.92909	0.706892	-2.72898	0.00635306	0.0431784	NGFR
ENSG00000064313	353.291	2.18133	0.470923	4.63204	3.62081e-06	6.19019e-05	TAF2
ENSG00000064393	264.898	-1.00954	0.362278	-2.78664	0.00532573	0.0371599	HIPK2
ENSG00000064419	554.936	2.89568	0.316926	9.13679	6.43355e-20	1.37178e-17	TNPO3
ENSG00000064601	521.426	-1.00404	0.251779	-3.9878	6.6688e-05	0.000839199	CTSA
ENSG00000064607	355.912	-1.81811	0.342984	-5.30084	1.15271e-07	2.74801e-06	SUGP2
ENSG00000064666	335.26	-1.25	0.290102	-4.30882	1.64131e-05	0.000241098	CNN2
ENSG00000064687	327.934	-2.58062	0.429835	-6.00374	1.92823e-09	6.5865e-08	ABCA7
ENSG00000064703	238.938	4.27437	0.458064	9.3314	1.04485e-20	2.54387e-18	DDX20
ENSG00000064726	435.282	1.29977	0.338488	3.83991	0.000123079	0.00143811	BTBD1
ENSG00000064932	105.214	-3.02374	0.736613	-4.10492	4.04461e-05	0.000542585	SBNO2
ENSG00000064961	316.683	-1.51232	0.380865	-3.97074	7.16492e-05	0.000893442	HMG20B
ENSG00000064995	225.123	1.16164	0.332586	3.49275	0.000478071	0.00469576	TAF11
ENSG00000065000	475.741	-1.75153	0.426238	-4.10928	3.96901e-05	0.000533903	AP3D1
ENSG00000065135	1574.82	1.18424	0.287698	4.11626	3.85073e-05	0.000519214	GNAI3
ENSG00000065154	1832.13	2.46956	0.343665	7.18596	6.67373e-13	4.33907e-11	OAT
ENSG00000065183	383.708	2.36952	0.373273	6.34795	2.18203e-10	8.89632e-09	WDR3
ENSG00000065268	949.38	-1.96216	0.422161	-4.6479	3.35325e-06	5.78171e-05	WDR18
ENSG00000065308	232.782	-1.01147	0.33885	-2.98501	0.00283573	0.0217391	TRAM2
ENSG00000065518	1135.2	-1.52803	0.373664	-4.08931	4.32658e-05	0.000575241	NDUFB4
ENSG00000065526	345.576	-1.70485	0.491188	-3.47088	0.000518759	0.00503776	SPEN
ENSG00000065559	249.111	1.79801	0.36868	4.87687	1.07781e-06	2.08216e-05	MAP2K4
ENSG00000065600	177.545	1.94741	0.431214	4.51611	6.29845e-06	0.000102522	PACC1
ENSG00000065615	184.54	3.48989	0.522493	6.6793	2.40093e-11	1.19106e-09	CYB5R4
ENSG00000065809	204.878	-1.85353	0.413752	-4.4798	7.47116e-06	0.000119236	FAM107B
ENSG00000065911	3586.38	1.95941	0.270336	7.24804	4.22854e-13	2.83766e-11	MTHFD2
ENSG00000065970	107.873	-1.58158	0.418469	-3.77944	0.000157182	0.00177909	FOXJ2
ENSG00000065978	2513.59	-0.804255	0.24984	-3.21908	0.00128603	0.0110095	YBX1
ENSG00000065989	137.834	-2.42087	0.439172	-5.51234	3.54087e-08	9.42284e-07	PDE4A
ENSG00000066044	195.852	-1.62564	0.414579	-3.92119	8.81133e-05	0.00107264	ELAVL1
ENSG00000066279	393.936	1.97077	0.385477	5.11253	3.17864e-07	6.87152e-06	ASPM
ENSG00000066322	367.145	-1.33299	0.377548	-3.53066	0.000414526	0.00415119	ELOVL1
ENSG00000066422	237.662	2.22023	0.40465	5.48678	4.09322e-08	1.07101e-06	ZBTB11
ENSG00000066557	130.852	1.96023	0.477771	4.10287	4.08058e-05	0.000546556	LRRC40
ENSG00000066583	576.853	2.77464	0.277185	10.01	1.37699e-23	4.82355e-21	ISOC1
ENSG00000066651	273.096	1.66333	0.608921	2.73161	0.00630264	0.0428952	TRMT11
ENSG00000066654	364.648	2.37891	0.47518	5.00633	5.54767e-07	1.14229e-05	THUMPD1
ENSG00000066697	187.957	-2.35595	0.369878	-6.36954	1.89595e-10	7.83225e-09	MSANTD3
ENSG00000066735	14.7516	-3.35201	1.00882	-3.32271	0.000891472	0.00802816	KIF26A
ENSG00000066926	323.361	2.17883	0.363209	5.99882	1.98757e-09	6.75557e-08	FECH
ENSG00000067082	988.975	-1.55208	0.308483	-5.03133	4.8708e-07	1.01833e-05	KLF6
ENSG00000067167	1328.83	2.1255	0.423191	5.02256	5.09883e-07	1.05955e-05	TRAM1
ENSG00000067177	81.1421	-1.65719	0.526494	-3.14759	0.00164622	0.0135653	PHKA1
ENSG00000067208	67.3515	-2.51526	0.803974	-3.12853	0.0017568	0.0143219	EVI5
ENSG00000067225	6531.91	-2.16154	0.192647	-11.2202	3.24382e-29	2.18347e-26	PKM
ENSG00000067248	327.984	2.13168	0.450424	4.73261	2.21652e-06	3.97757e-05	DHX29
ENSG00000067334	880.015	1.69987	0.387357	4.38837	1.14201e-05	0.000174008	DNTTIP2
ENSG00000067533	293.114	1.36776	0.494753	2.76454	0.00570035	0.039342	RRP15
ENSG00000067646	20.1666	4.29036	1.50619	2.84848	0.00439284	0.0315156	ZFY
ENSG00000067704	1258.21	2.12868	0.280745	7.58225	3.39617e-14	2.7497e-12	IARS2
ENSG00000068001	264.913	-1.4428	0.344656	-4.18622	2.83637e-05	0.000395651	HYAL2
ENSG00000068078	46.6732	-2.23439	0.657424	-3.3987	0.000677071	0.00631779	FGFR3
ENSG00000068097	287.814	1.82278	0.401519	4.53971	5.63313e-06	9.2971e-05	HEATR6
ENSG00000068120	347.818	-2.20704	0.361662	-6.1025	1.0442e-09	3.76538e-08	COASY
ENSG00000068137	237.876	-2.63871	0.453578	-5.81754	5.97213e-09	1.8621e-07	PLEKHH3
ENSG00000068323	43.4299	-2.17618	0.662344	-3.28557	0.00101776	0.00899557	TFE3
ENSG00000068354	78.0172	-1.71332	0.607599	-2.81982	0.00480511	0.0340197	TBC1D25
ENSG00000068400	245.609	-1.83618	0.500246	-3.67056	0.000242021	0.00259635	GRIPAP1
ENSG00000068489	557.625	3.244	1.10333	2.9402	0.00327998	0.0245902	PRR11
ENSG00000068615	86.1374	-1.56752	0.446523	-3.5105	0.00044727	0.00443254	REEP1
ENSG00000068745	851.712	1.1239	0.317766	3.53689	0.000404872	0.00406637	IP6K2
ENSG00000068878	166.301	1.25962	0.466697	2.69902	0.0069545	0.0466473	PSME4
ENSG00000068971	38.4978	-3.09498	0.993902	-3.11397	0.00184591	0.0149524	PPP2R5B
ENSG00000069248	408.42	2.69231	0.467215	5.76247	8.28921e-09	2.51194e-07	NUP133
ENSG00000069345	954.451	3.20498	0.239072	13.4059	5.58258e-41	1.00865e-37	DNAJA2
ENSG00000069399	51.7874	-2.37621	0.624531	-3.80479	0.000141923	0.00163219	BCL3
ENSG00000069482	111.45	-3.7566	0.579132	-6.48661	8.77908e-11	3.87374e-09	GAL
ENSG00000069509	115.199	1.25843	0.416758	3.01957	0.00253138	0.0196784	FUNDC1
ENSG00000069812	39.8175	-2.63596	0.838514	-3.14361	0.00166879	0.0137244	HES2
ENSG00000069849	2104.79	0.774626	0.265197	2.92094	0.00348977	0.0259252	ATP1B3
ENSG00000069869	76.5935	1.90296	0.666653	2.8545	0.00431052	0.0310482	NEDD4
ENSG00000069956	467.97	1.87068	0.332019	5.63425	1.75824e-08	5.00072e-07	MAPK6
ENSG00000070010	1434.94	0.715727	0.25028	2.85971	0.00424034	0.0305877	UFD1
ENSG00000070061	553.379	1.38839	0.253544	5.47594	4.35199e-08	1.13439e-06	ELP1
ENSG00000070081	294.873	1.40813	0.381251	3.69345	0.000221228	0.0024041	NUCB2
ENSG00000070214	895.644	-1.11917	0.324345	-3.45056	0.000559434	0.00536148	SLC44A1
ENSG00000070366	120.563	-1.76659	0.578131	-3.0557	0.00224536	0.0177524	SMG6
ENSG00000070367	533.37	2.93818	0.50166	5.85693	4.71513e-09	1.49876e-07	EXOC5
ENSG00000070404	120.196	-2.90827	0.488221	-5.95686	2.57123e-09	8.56968e-08	FSTL3
ENSG00000070413	203.624	-1.28104	0.381325	-3.35944	0.000780999	0.00715339	DGCR2
ENSG00000070423	94.7506	-2.70569	0.569839	-4.74816	2.05277e-06	3.71478e-05	RNF126
ENSG00000070444	34.4139	-2.46104	0.781569	-3.14884	0.00163921	0.0135205	MNT
ENSG00000070476	132.035	-3.54044	0.433965	-8.15834	3.39667e-16	3.8998e-14	ZXDC
ENSG00000070540	178.686	1.38197	0.386707	3.57367	0.000352008	0.00360396	WIPI1
ENSG00000070669	1494.43	1.692	0.302678	5.59008	2.26964e-08	6.30377e-07	ASNS
ENSG00000070756	6783.31	1.56642	0.208215	7.52307	5.35047e-14	4.18397e-12	PABPC1
ENSG00000070759	54.0518	1.87345	0.653321	2.86758	0.00413625	0.0299122	TESK2
ENSG00000070761	700.372	1.03246	0.316494	3.26217	0.00110563	0.00965777	CFAP20
ENSG00000071127	783.041	-0.932702	0.250871	-3.71785	0.000200925	0.00221076	WDR1
ENSG00000071189	171.84	1.7555	0.354913	4.94629	7.56395e-07	1.51566e-05	SNX13
ENSG00000071537	179.547	1.37856	0.426374	3.23322	0.00122404	0.0105737	SEL1L
ENSG00000071564	272.345	-1.63447	0.468441	-3.48917	0.000484525	0.004751	TCF3
ENSG00000071794	440.837	1.60326	0.342597	4.67973	2.87246e-06	5.04393e-05	HLTF
ENSG00000071859	450.017	-3.15977	0.489671	-6.45285	1.09766e-10	4.73386e-09	FAM50A
ENSG00000071889	59.3812	-1.9409	0.566584	-3.42562	0.000613409	0.00579624	FAM3A
ENSG00000071894	641.542	-1.03443	0.276152	-3.74587	0.00017977	0.00200758	CPSF1
ENSG00000072042	967.763	1.18837	0.325712	3.64852	0.000263753	0.00279543	RDH11
ENSG00000072071	147.823	-2.33276	0.422684	-5.51893	3.41069e-08	9.11173e-07	ADGRL1
ENSG00000072134	187.047	-1.43423	0.437503	-3.27821	0.00104466	0.00919074	EPN2
ENSG00000072210	564.792	1.7713	0.404468	4.37933	1.19045e-05	0.000180269	ALDH3A2
ENSG00000072310	287.699	-2.29936	0.357162	-6.43786	1.21174e-10	5.18028e-09	SREBF1
ENSG00000072415	179.637	2.32729	0.480126	4.84725	1.25182e-06	2.38876e-05	MPP5
ENSG00000072501	778.014	1.2463	0.260413	4.78584	1.7027e-06	3.13752e-05	SMC1A
ENSG00000072571	591.185	2.49541	0.362733	6.87947	6.00741e-12	3.32091e-10	HMMR
ENSG00000072736	212.842	1.67728	0.329163	5.09558	3.4768e-07	7.47838e-06	NFATC3
ENSG00000072756	146.986	1.42125	0.441336	3.22033	0.00128041	0.0109669	TRNT1
ENSG00000072778	887.979	-2.64264	0.283133	-9.33354	1.02396e-20	2.51081e-18	ACADVL
ENSG00000072786	96.8605	-2.30727	0.647329	-3.56429	0.000364839	0.00371538	STK10
ENSG00000072818	64.7318	-6.16874	0.850054	-7.25688	3.96118e-13	2.67158e-11	ACAP1
ENSG00000072864	315.716	1.8956	0.295768	6.40908	1.46403e-10	6.15161e-09	NDE1
ENSG00000072958	251.515	-2.54474	0.374693	-6.79153	1.10948e-11	5.76209e-10	AP1M1
ENSG00000073111	1739.61	1.71485	0.236672	7.24569	4.3025e-13	2.87916e-11	MCM2
ENSG00000073169	94.9314	-2.00651	0.509448	-3.93861	8.19564e-05	0.00100481	SELENOO
ENSG00000073350	394.95	-2.02884	0.369311	-5.49359	3.93844e-08	1.03429e-06	LLGL2
ENSG00000073536	269.515	1.8887	0.430371	4.38855	1.14111e-05	0.000173949	NLE1
ENSG00000073578	1676.05	-1.01963	0.248867	-4.09706	4.18425e-05	0.000558046	SDHA
ENSG00000073910	7.28147	6.78634	2.20164	3.0824	0.00205336	0.0164159	FRY
ENSG00000073969	741.379	1.37858	0.310071	4.446	8.74843e-06	0.000136947	NSF
ENSG00000074181	30.6326	-2.64358	0.852846	-3.09971	0.00193707	0.0156135	NOTCH3
ENSG00000074201	1197.75	1.05637	0.249924	4.22675	2.37094e-05	0.000336053	CLNS1A
ENSG00000074211	49.5809	-2.76827	0.879612	-3.14715	0.00164872	0.0135762	PPP2R2C
ENSG00000074356	472.799	2.88306	0.919705	3.13477	0.0017199	0.0140577	NCBP3
ENSG00000074370	19.7748	-3.83969	1.15128	-3.33514	0.000852578	0.00771839	ATP2A3
ENSG00000074410	46.8552	-2.3059	0.589838	-3.90938	9.25352e-05	0.00111854	CA12
ENSG00000074416	146.774	-3.52826	0.675597	-5.22243	1.76588e-07	4.04949e-06	MGLL
ENSG00000074695	566.097	1.24106	0.329474	3.7668	0.000165353	0.00186173	LMAN1
ENSG00000074696	957.741	1.82907	0.240799	7.59585	3.05768e-14	2.51719e-12	HACD3
ENSG00000074935	232.991	2.78083	0.393643	7.06435	1.61375e-12	9.91029e-11	TUBE1
ENSG00000075089	405.562	1.40849	0.372314	3.78307	0.000154908	0.00175738	ACTR6
ENSG00000075131	368.258	2.25326	0.363961	6.19094	5.9805e-10	2.26606e-08	TIPIN
ENSG00000075142	1041.69	0.848082	0.314434	2.69717	0.0069931	0.0468605	SRI
ENSG00000075188	882.638	1.10294	0.338526	3.25807	0.00112171	0.00978337	NUP37
ENSG00000075239	743.137	1.7697	0.276207	6.40713	1.4828e-10	6.22286e-09	ACAT1
ENSG00000075240	16.4604	-5.74055	1.43652	-3.99615	6.43807e-05	0.000812845	GRAMD4
ENSG00000075275	100.383	-2.01183	0.595687	-3.37732	0.000731956	0.00675647	CELSR1
ENSG00000075336	406.862	2.07198	0.355843	5.82274	5.78899e-09	1.80828e-07	TIMM21
ENSG00000075413	223.564	1.44686	0.448682	3.22469	0.0012611	0.0108312	MARK3
ENSG00000075415	7118.86	0.749611	0.226052	3.3161	0.000912822	0.00818393	SLC25A3
ENSG00000075426	231.155	-3.33575	0.376255	-8.86566	7.60545e-19	1.37414e-16	FOSL2
ENSG00000075539	165.55	-1.40862	0.449709	-3.13228	0.00173452	0.0141603	FRYL
ENSG00000075618	422.714	-1.93477	0.376159	-5.14348	2.69689e-07	5.91576e-06	FSCN1
ENSG00000075624	25398	-3.00057	0.186973	-16.0481	5.8896e-58	4.04368e-54	ACTB
ENSG00000075643	158.943	2.08273	0.700428	2.9735	0.00294421	0.0224205	MOCOS
ENSG00000075711	260.058	-3.13318	0.743741	-4.21274	2.52294e-05	0.000356566	DLG1
ENSG00000075790	345.56	1.43765	0.298738	4.8124	1.49132e-06	2.7869e-05	BCAP29
ENSG00000075856	512.96	2.06003	0.304802	6.75858	1.39353e-11	7.14008e-10	SART3
ENSG00000075945	109.18	1.28016	0.452019	2.8321	0.00462437	0.0329357	KIFAP3
ENSG00000075975	465.429	1.41973	0.293578	4.83598	1.32493e-06	2.50873e-05	MKRN2
ENSG00000076003	1364.74	2.75949	0.258476	10.676	1.31838e-26	6.75503e-24	MCM6
ENSG00000076053	267.133	1.66233	0.450321	3.69143	0.000222993	0.00241944	RBM7
ENSG00000076201	92.9893	-1.77174	0.495652	-3.57457	0.000350802	0.00359269	PTPN23
ENSG00000076248	1157.7	1.07246	0.216825	4.9462	7.56747e-07	1.51566e-05	UNG
ENSG00000076321	107.736	2.52995	0.648601	3.90062	9.59451e-05	0.00115285	KLHL20
ENSG00000076604	231.814	-1.67789	0.472131	-3.55387	0.000379605	0.00384296	TRAF4
ENSG00000076641	89.8176	-6.56741	0.828861	-7.92342	2.31069e-15	2.31941e-13	PAG1
ENSG00000076826	49.0623	-4.02213	1.07124	-3.75465	0.000173584	0.00194547	CAMSAP3
ENSG00000076928	104.563	-2.98747	0.581124	-5.14085	2.73501e-07	5.98789e-06	ARHGEF1
ENSG00000076944	128.304	-2.42247	0.530355	-4.56764	4.93238e-06	8.26775e-05	STXBP2
ENSG00000077044	236.132	-3.64717	0.78262	-4.66021	3.15888e-06	5.48514e-05	DGKD
ENSG00000077150	112.179	-4.3077	0.714204	-6.03148	1.62468e-09	5.6854e-08	NFKB2
ENSG00000077152	1377.05	1.27289	0.222575	5.71892	1.07206e-08	3.15632e-07	UBE2T
ENSG00000077157	53.4763	2.45427	0.774871	3.16733	0.00153847	0.0128283	PPP1R12B
ENSG00000077232	751.302	2.09672	0.469225	4.46848	7.87786e-06	0.000124914	DNAJC10
ENSG00000077235	321.757	-1.20736	0.319529	-3.77857	0.000157731	0.00178391	GTF3C1
ENSG00000077238	52.3063	-2.14282	0.726647	-2.94891	0.00318894	0.0240041	IL4R
ENSG00000077254	393.152	1.40342	0.433561	3.23695	0.00120814	0.0104495	USP33
ENSG00000077312	456.151	-1.21161	0.289948	-4.1787	2.93174e-05	0.0004073	SNRPA
ENSG00000077782	329.426	-1.5584	0.550177	-2.83255	0.0046179	0.0329169	FGFR1
ENSG00000077942	436.698	-2.3822	0.358125	-6.65187	2.89401e-11	1.41522e-09	FBLN1
ENSG00000078043	268.663	2.41597	0.396038	6.10034	1.05842e-09	3.81265e-08	PIAS2
ENSG00000078061	81.0977	-1.81961	0.527436	-3.44992	0.000560745	0.00536955	ARAF
ENSG00000078070	128.99	2.51304	0.905568	2.77509	0.00551856	0.0382876	MCCC1
ENSG00000078124	174.999	1.47903	0.499025	2.96385	0.00303818	0.0230411	ACER3
ENSG00000078269	146.136	-3.04808	0.472708	-6.44813	1.13237e-10	4.87134e-09	SYNJ2
ENSG00000078369	281.073	-2.28596	0.420851	-5.43176	5.5802e-08	1.41375e-06	GNB1
ENSG00000078399	200.638	0.960409	0.316414	3.03529	0.00240304	0.0188342	HOXA9
ENSG00000078668	2568.69	1.19369	0.323989	3.68434	0.000229297	0.00247923	VDAC3
ENSG00000078674	413.761	1.16661	0.368615	3.16485	0.00155165	0.0129142	PCM1
ENSG00000078699	88.2623	-2.29642	0.615587	-3.73046	0.000191133	0.00211932	CBFA2T2
ENSG00000078747	430.117	-3.60633	0.983239	-3.66781	0.00024464	0.00262118	ITCH
ENSG00000078808	211.414	-2.0757	0.440436	-4.71283	2.44304e-06	4.33646e-05	SDF4
ENSG00000078900	80.0907	-3.14948	0.582299	-5.40869	6.34864e-08	1.59431e-06	TP73
ENSG00000079156	158.26	1.8429	0.434034	4.24597	2.17647e-05	0.000310928	OSBPL6
ENSG00000079215	88.7672	1.97871	0.669898	2.95374	0.00313948	0.023692	SLC1A3
ENSG00000079313	50.0745	-2.91761	0.949914	-3.07145	0.00213024	0.0169713	REXO1
ENSG00000079332	1009.73	0.777594	0.284722	2.73107	0.00631299	0.0429486	SAR1A
ENSG00000079432	82.6583	-2.84905	0.698417	-4.0793	4.51712e-05	0.000598027	CIC
ENSG00000079616	937.722	1.08425	0.366997	2.95439	0.00313291	0.0236633	KIF22
ENSG00000079739	382.634	-2.04981	0.318593	-6.43395	1.24333e-10	5.28607e-09	PGM1
ENSG00000079785	688.37	1.20694	0.346711	3.4811	0.000499359	0.00487695	DDX1
ENSG00000079805	199.975	-2.13114	0.452518	-4.70951	2.48313e-06	4.39852e-05	DNM2
ENSG00000080298	27.5855	-2.96408	0.963532	-3.07627	0.0020961	0.0167225	RFX3
ENSG00000080345	286.853	2.08489	0.459821	4.53413	5.78407e-06	9.50721e-05	RIF1
ENSG00000080802	146.758	-1.99128	0.418054	-4.76321	1.9054e-06	3.47742e-05	CNOT4
ENSG00000080819	601.872	0.871595	0.29948	2.91036	0.00361012	0.0267152	CPOX
ENSG00000080823	50.5339	1.83306	0.673416	2.72203	0.0064883	0.0439496	MOK
ENSG00000080824	32594.9	1.7662	0.215881	8.18137	2.8064e-16	3.25476e-14	HSP90AA1
ENSG00000080845	92.2967	-4.42006	0.600101	-7.36552	1.76454e-13	1.25674e-11	DLGAP4
ENSG00000080986	513.195	2.11387	0.448779	4.71027	2.47389e-06	4.38441e-05	NDC80
ENSG00000081019	153.834	-1.91521	0.425817	-4.49772	6.86864e-06	0.000110494	RSBN1
ENSG00000081052	61.9021	-2.30762	0.638338	-3.61505	0.000300291	0.003129	COL4A4
ENSG00000081059	68.6374	-1.75126	0.621713	-2.81683	0.00485002	0.0342797	TCF7
ENSG00000081177	180.42	1.7258	0.393599	4.38468	1.16157e-05	0.000176362	EXD2
ENSG00000081307	405.068	2.21068	0.394613	5.60215	2.11706e-08	5.9571e-07	UBA5
ENSG00000081320	132.692	2.05456	0.413893	4.964	6.90565e-07	1.39449e-05	STK17B
ENSG00000081721	218.853	1.68462	0.396046	4.25361	2.10353e-05	0.000301638	DUSP12
ENSG00000081913	66.2543	-1.90276	0.678987	-2.80236	0.00507308	0.035607	PHLPP1
ENSG00000082213	209.435	1.58275	0.454154	3.48505	0.000492036	0.00481502	C5orf22
ENSG00000082258	207.209	2.56688	0.41501	6.1851	6.20613e-10	2.34379e-08	CCNT2
ENSG00000082516	343.626	2.64555	0.39214	6.74645	1.51508e-11	7.72826e-10	GEMIN5
ENSG00000082996	284.814	1.70758	0.46231	3.69359	0.000221107	0.00240354	RNF13
ENSG00000083099	231.415	1.51869	0.417442	3.63808	0.000274675	0.00289598	LYRM2
ENSG00000083307	120.757	2.32791	0.639904	3.63791	0.000274858	0.00289624	GRHL2
ENSG00000083444	3407.03	-1.45617	0.245711	-5.92638	3.09682e-09	1.01538e-07	PLOD1
ENSG00000083457	159.354	1.59516	0.431571	3.69616	0.000218882	0.00238313	ITGAE
ENSG00000083520	668.673	0.965408	0.315497	3.05996	0.00221369	0.0175302	DIS3
ENSG00000083535	126.684	2.96654	0.499987	5.93323	2.97034e-09	9.79527e-08	PIBF1
ENSG00000083635	154.65	3.57221	0.399673	8.93785	3.96825e-19	7.4036e-17	NUFIP1
ENSG00000083642	106.869	3.35688	0.629836	5.32977	9.83368e-08	2.36566e-06	PDS5B
ENSG00000083720	440.526	2.03115	0.348149	5.83415	5.4067e-09	1.69814e-07	OXCT1
ENSG00000083750	37.0246	2.93263	0.72046	4.0705	4.69133e-05	0.000617991	RRAGB
ENSG00000083896	313.677	-2.69037	0.497615	-5.40653	6.42585e-08	1.61252e-06	YTHDC1
ENSG00000083937	609.576	1.19866	0.269331	4.45049	8.56765e-06	0.000134424	CHMP2B
ENSG00000084070	46.0624	-1.95907	0.698741	-2.80371	0.00505181	0.0354795	SMAP2
ENSG00000084072	960.055	1.27865	0.26743	4.78127	1.74192e-06	3.19949e-05	PPIE
ENSG00000084073	472.516	2.53002	0.388467	6.51284	7.37426e-11	3.28768e-09	ZMPSTE24
ENSG00000084090	975.263	2.2393	0.359083	6.23615	4.48467e-10	1.73372e-08	STARD7
ENSG00000084092	383.568	1.93715	0.299614	6.46548	1.00977e-10	4.38235e-09	NOA1
ENSG00000084112	347.653	-1.4372	0.460543	-3.12067	0.00180439	0.014661	SSH1
ENSG00000084207	4538.82	-0.966123	0.354802	-2.72299	0.00646933	0.0438413	GSTP1
ENSG00000084234	1985.98	-1.05197	0.283704	-3.70799	0.00020891	0.0022847	APLP2
ENSG00000084623	4517.38	1.25703	0.260431	4.82672	1.38799e-06	2.61804e-05	EIF3I
ENSG00000084652	478.215	1.68227	0.261912	6.42302	1.33594e-10	5.66189e-09	TXLNA
ENSG00000084731	73.9607	-5.22769	0.852133	-6.13482	8.52541e-10	3.14698e-08	KIF3C
ENSG00000084733	1387.25	1.85492	0.279148	6.64494	3.03346e-11	1.47084e-09	RAB10
ENSG00000084754	925.45	1.13372	0.286839	3.95247	7.73471e-05	0.000957536	HADHA
ENSG00000084764	18.9663	-3.04945	0.9566	-3.18779	0.00143362	0.0120891	MAPRE3
ENSG00000084774	451.646	-1.56412	0.371884	-4.20593	2.60007e-05	0.000366262	CAD
ENSG00000085063	2314.54	-0.873978	0.26785	-3.26293	0.00110265	0.00963667	CD59
ENSG00000085185	92.8154	-2.10057	0.563825	-3.72557	0.000194871	0.00215451	BCORL1
ENSG00000085224	452.573	1.01827	0.347516	2.93013	0.00338823	0.0252849	ATRX
ENSG00000085231	391.979	2.25792	0.330373	6.83446	8.23124e-12	4.38094e-10	AK6
ENSG00000085377	517.592	0.786198	0.259246	3.03263	0.00242436	0.018971	PREP
ENSG00000085415	602.092	2.39051	0.280776	8.51396	1.68086e-17	2.41114e-15	SEH1L
ENSG00000085449	622.028	1.85553	0.376583	4.9273	8.33745e-07	1.65013e-05	WDFY1
ENSG00000085719	1384.26	1.19197	0.372961	3.19596	0.00139366	0.0118043	CPNE3
ENSG00000085721	344.246	2.4127	0.431152	5.59593	2.19436e-08	6.12441e-07	RRN3
ENSG00000085760	509.947	1.4413	0.450776	3.19738	0.00138682	0.011758	MTIF2
ENSG00000085840	240.32	1.94443	0.324787	5.98678	2.14034e-09	7.23187e-08	ORC1
ENSG00000085872	120.906	-2.28347	0.485069	-4.70752	2.50748e-06	4.43937e-05	CHERP
ENSG00000085978	268.308	2.35351	0.360551	6.52756	6.68517e-11	3.00387e-09	ATG16L1
ENSG00000086015	194.863	-2.55047	0.743779	-3.42907	0.000605662	0.00574517	MAST2
ENSG00000086061	1859.77	2.39436	0.258354	9.26777	1.90086e-20	4.53157e-18	DNAJA1
ENSG00000086062	127.842	-1.55327	0.383326	-4.05208	5.07638e-05	0.000661657	B4GALT1
ENSG00000086189	443.565	2.32656	0.300294	7.74763	9.36231e-15	8.41358e-13	DIMT1
ENSG00000086289	116.169	1.51946	0.408619	3.71853	0.000200387	0.00220695	EPDR1
ENSG00000086544	36.5444	-3.04011	0.6937	-4.38245	1.17351e-05	0.000177939	ITPKC
ENSG00000086598	2665.73	0.962248	0.246251	3.9076	9.32188e-05	0.0011264	TMED2
ENSG00000086666	681.903	1.43372	0.257533	5.56712	2.58982e-08	7.09546e-07	ZFAND6
ENSG00000086712	373.703	2.22707	0.314904	7.07223	1.52465e-12	9.4136e-11	TXLNG
ENSG00000086730	124.148	-1.72787	0.452294	-3.82023	0.000133326	0.00154366	LAT2
ENSG00000086827	186.035	2.44452	0.471625	5.18319	2.18127e-07	4.88142e-06	ZW10
ENSG00000087053	328.303	1.67402	0.395796	4.22951	2.34204e-05	0.000332368	MTMR2
ENSG00000087077	195.67	-1.13347	0.316262	-3.58394	0.000338445	0.00347963	TRIP6
ENSG00000087086	39566.9	-1.05448	0.197491	-5.33935	9.32811e-08	2.25669e-06	FTL
ENSG00000087087	441.301	-2.71191	0.368787	-7.3536	1.92944e-13	1.36851e-11	SRRT
ENSG00000087152	46.1644	-2.49821	0.875429	-2.8537	0.00432139	0.03112	ATXN7L3
ENSG00000087253	85.3839	2.01565	0.48866	4.12484	3.70985e-05	0.000503381	LPCAT2
ENSG00000087263	357.069	2.27416	0.36035	6.31099	2.77263e-10	1.11194e-08	OGFOD1
ENSG00000087266	137.394	-4.52239	0.51015	-8.86482	7.66278e-19	1.37725e-16	SH3BP2
ENSG00000087274	124.032	-2.35931	0.525942	-4.48587	7.26158e-06	0.00011627	ADD1
ENSG00000087299	77.1791	1.42134	0.485249	2.9291	0.00339949	0.0253477	L2HGDH
ENSG00000087365	784.878	-1.1756	0.310137	-3.79058	0.000150296	0.00171355	SF3B2
ENSG00000087502	580.284	1.43276	0.404559	3.54153	0.000397809	0.00400363	ERGIC2
ENSG00000087586	627.696	2.13337	0.358045	5.95836	2.54774e-09	8.49965e-08	AURKA
ENSG00000087995	612.376	0.861276	0.277062	3.10861	0.00187969	0.0152009	METTL2A
ENSG00000088035	123.537	2.33357	0.534059	4.36951	1.24528e-05	0.000187909	ALG6
ENSG00000088038	80.4423	-1.78196	0.650781	-2.73819	0.00617788	0.0421296	CNOT3
ENSG00000088179	98.9194	3.28571	0.797889	4.11801	3.82159e-05	0.000516095	PTPN4
ENSG00000088247	218.388	-2.02721	0.425854	-4.76035	1.93259e-06	3.52519e-05	KHSRP
ENSG00000088298	219.314	1.89765	0.398285	4.76456	1.89268e-06	3.45789e-05	EDEM2
ENSG00000088325	1472.41	2.53664	0.251352	10.092	5.99546e-24	2.14394e-21	TPX2
ENSG00000088340	32.3419	-4.27311	0.957084	-4.46471	8.01761e-06	0.000126896	FER1L4
ENSG00000088367	68.5249	-1.79499	0.591747	-3.03337	0.00241836	0.0189327	EPB41L1
ENSG00000088451	251.71	1.52724	0.409593	3.72867	0.000192495	0.00213167	TGDS
ENSG00000088543	22.0743	-2.44906	0.912005	-2.68536	0.00724512	0.0482666	C3orf18
ENSG00000088682	622.1	1.04081	0.380392	2.73617	0.00621598	0.042339	COQ9
ENSG00000088726	144.206	-2.16879	0.411977	-5.26435	1.40683e-07	3.3011e-06	TMEM40
ENSG00000088826	238.218	-2.07079	0.642964	-3.2207	0.00127879	0.0109557	SMOX
ENSG00000088832	499.478	-0.955567	0.267706	-3.56947	0.000357708	0.0036536	FKBP1A
ENSG00000088833	702.865	1.34177	0.418091	3.20927	0.00133073	0.0113525	NSFL1C
ENSG00000088836	86.4781	-2.32566	0.676754	-3.43649	0.000589306	0.00561017	SLC4A11
ENSG00000088888	476.958	-0.777287	0.248942	-3.12236	0.00179406	0.0145875	MAVS
ENSG00000088930	1288.31	2.52974	0.272397	9.28697	1.58739e-20	3.81075e-18	XRN2
ENSG00000089006	824.392	1.5911	0.265858	5.98478	2.1668e-09	7.31406e-08	SNX5
ENSG00000089041	8.32707	6.38633	2.01973	3.16198	0.00156703	0.0130064	P2RX7
ENSG00000089048	406.506	2.01981	0.325013	6.21457	5.14648e-10	1.974e-08	ESF1
ENSG00000089053	1250.43	1.09744	0.284364	3.85927	0.000113726	0.00134208	ANAPC5
ENSG00000089063	1294.09	1.35358	0.22604	5.98824	2.12128e-09	7.17452e-08	TMEM230
ENSG00000089123	108.382	1.84903	0.502217	3.68174	0.000231647	0.00250149	TASP1
ENSG00000089154	683.017	-1.94839	0.483989	-4.02569	5.68086e-05	0.000728768	GCN1
ENSG00000089157	23764.6	0.49926	0.18084	2.76079	0.00576621	0.0397486	RPLP0
ENSG00000089159	689.13	-2.56684	0.332681	-7.71561	1.20404e-14	1.06529e-12	PXN
ENSG00000089220	3362.51	1.05301	0.305702	3.44455	0.000572003	0.00546059	PEBP1
ENSG00000089234	271.765	2.58828	0.315529	8.20298	2.34496e-16	2.7381e-14	BRAP
ENSG00000089289	496.727	0.991341	0.314217	3.15496	0.00160519	0.0132628	IGBP1
ENSG00000089327	83.2302	-1.87916	0.498036	-3.77314	0.000161207	0.00181923	FXYD5
ENSG00000089335	59.2747	4.08993	0.602128	6.79246	1.10234e-11	5.73369e-10	ZNF302
ENSG00000089351	51.3804	-2.49794	0.717595	-3.48099	0.000499567	0.00487759	GRAMD1A
ENSG00000089597	1058.04	-1.14375	0.356856	-3.20509	0.00135021	0.0114845	GANAB
ENSG00000089685	1691	2.09233	0.289155	7.23602	4.62037e-13	3.07389e-11	BIRC5
ENSG00000089820	174.452	-2.49254	0.402894	-6.18659	6.14784e-10	2.32433e-08	ARHGAP4
ENSG00000090006	221.626	-1.46907	0.526055	-2.79262	0.00522838	0.036555	LTBP4
ENSG00000090013	1387.42	-2.32146	0.40241	-5.7689	7.97884e-09	2.42394e-07	BLVRB
ENSG00000090054	838.731	1.9348	0.325422	5.94553	2.75571e-09	9.15787e-08	SPTLC1
ENSG00000090061	258.505	3.56687	0.36896	9.66736	4.14924e-22	1.1487e-19	CCNK
ENSG00000090097	158.979	-1.56335	0.445102	-3.51234	0.00044418	0.00440828	PCBP4
ENSG00000090266	743.056	-2.26417	0.303025	-7.47188	7.90595e-14	5.99125e-12	NDUFB2
ENSG00000090273	1818.05	1.30999	0.374775	3.49541	0.000473328	0.00465451	NUDC
ENSG00000090372	121.694	-1.91041	0.487096	-3.92204	8.78019e-05	0.00106923	STRN4
ENSG00000090432	255.492	1.09582	0.327772	3.34325	0.000828045	0.00752408	MUL1
ENSG00000090539	41.4366	-3.43933	0.684123	-5.02735	4.97307e-07	1.03781e-05	CHRD
ENSG00000090615	182.497	-1.45316	0.504285	-2.88162	0.00395639	0.0288424	GOLGA3
ENSG00000090661	29.019	-3.61062	1.12455	-3.21072	0.00132403	0.011301	CERS4
ENSG00000090686	489.122	1.41446	0.289449	4.88672	1.02528e-06	1.99191e-05	USP48
ENSG00000090776	64.2702	-3.57422	0.658841	-5.42502	5.79496e-08	1.46491e-06	EFNB1
ENSG00000090861	1366.12	0.854887	0.264429	3.23296	0.00122515	0.0105807	AARS1
ENSG00000090889	315.392	1.71135	0.451663	3.789	0.000151254	0.00172218	KIF4A
ENSG00000090971	58.215	-2.16684	0.64654	-3.35144	0.000803921	0.00733399	NAT14
ENSG00000090975	33.5777	-3.83899	0.72797	-5.27356	1.33801e-07	3.14823e-06	PITPNM2
ENSG00000090989	174.308	1.41495	0.473182	2.99029	0.00278711	0.0214046	EXOC1
ENSG00000091073	95.016	-1.8245	0.573722	-3.1801	0.00147223	0.012348	DTX2
ENSG00000091127	422.549	2.86199	0.355267	8.0559	7.88947e-16	8.46367e-14	PUS7
ENSG00000091137	7.39197	6.76857	2.1537	3.14277	0.00167358	0.0137544	SLC26A4
ENSG00000091140	1110.56	2.05773	0.363906	5.65457	1.56238e-08	4.49581e-07	DLD
ENSG00000091317	850.405	2.77896	0.308371	9.01174	2.02811e-19	3.94866e-17	CMTM6
ENSG00000091409	464.593	0.872115	0.299726	2.90971	0.00361761	0.0267476	ITGA6
ENSG00000091483	868.751	1.17675	0.252647	4.65768	3.19795e-06	5.54737e-05	FH
ENSG00000091542	411.214	-1.32431	0.269215	-4.91914	8.69248e-07	1.71201e-05	ALKBH5
ENSG00000091640	341.8	-1.54361	0.265345	-5.81736	5.97855e-09	1.86241e-07	SPAG7
ENSG00000091651	616.728	0.878437	0.294534	2.98246	0.00285941	0.021906	ORC6
ENSG00000091732	304.544	1.0977	0.331736	3.30896	0.000936442	0.00837502	ZC3HC1
ENSG00000091879	25.7862	2.53137	0.856954	2.95391	0.00313773	0.023684	ANGPT2
ENSG00000092094	166.664	1.65224	0.61268	2.69675	0.00700204	0.0468992	OSGEP
ENSG00000092096	11.7889	-3.46507	1.22079	-2.83839	0.00453422	0.0323877	SLC22A17
ENSG00000092140	203.333	2.47471	0.486078	5.09118	3.55839e-07	7.62998e-06	G2E3
ENSG00000092199	11060.9	2.11796	0.283634	7.46723	8.19016e-14	6.17934e-12	HNRNPC
ENSG00000092201	2503.39	1.75973	0.303604	5.79614	6.7857e-09	2.0892e-07	SUPT16H
ENSG00000092208	213.392	1.45809	0.331706	4.39574	1.10396e-05	0.00016881	GEMIN2
ENSG00000092439	124.227	1.60024	0.429241	3.72806	0.000192957	0.00213609	TRPM7
ENSG00000092621	898.792	1.41292	0.270675	5.22	1.78921e-07	4.08666e-06	PHGDH
ENSG00000092841	8355.97	-0.863007	0.256104	-3.36976	0.000752346	0.00691864	MYL6
ENSG00000092871	89.4511	-1.6505	0.600425	-2.74889	0.00597982	0.0409825	RFFL
ENSG00000092978	83.8235	1.46415	0.505061	2.89895	0.0037442	0.0275825	GPATCH2
ENSG00000093000	750.764	2.75231	0.384191	7.16391	7.84074e-13	5.03112e-11	NUP50
ENSG00000093144	716.643	2.41462	0.404396	5.97094	2.35884e-09	7.92335e-08	ECHDC1
ENSG00000093183	432.032	1.17297	0.336987	3.48077	0.000499978	0.00488023	SEC22C
ENSG00000094631	289.432	-1.69654	0.441866	-3.8395	0.000123284	0.00143904	HDAC6
ENSG00000094755	85.9279	-2.2802	0.483148	-4.71947	2.36457e-06	4.22826e-05	GABRP
ENSG00000094804	1314.8	2.05306	0.310114	6.62034	3.5837e-11	1.70868e-09	CDC6
ENSG00000094880	395.344	1.82718	0.324024	5.63903	1.71012e-08	4.88002e-07	CDC23
ENSG00000094975	184.187	-1.39826	0.503956	-2.77456	0.0055276	0.038327	SUCO
ENSG00000095002	611.042	2.96072	0.325454	9.09719	9.26996e-20	1.92866e-17	MSH2
ENSG00000095059	590.512	-2.31105	0.338954	-6.81818	9.22033e-12	4.85467e-10	DHPS
ENSG00000095139	603.539	0.934934	0.321092	2.91173	0.00359435	0.02661	ARCN1
ENSG00000095209	316.677	2.92945	0.577617	5.07162	3.94446e-07	8.40529e-06	TMEM38B
ENSG00000095261	524.279	2.88269	0.372514	7.73846	1.00627e-14	9.01934e-13	PSMD5
ENSG00000095380	105.72	1.31654	0.474392	2.7752	0.00551672	0.0382825	NANS
ENSG00000095485	243.301	2.07353	0.4657	4.4525	8.48753e-06	0.000133472	CWF19L1
ENSG00000095539	83.7342	-2.52524	0.567321	-4.45116	8.5407e-06	0.000134123	SEMA4G
ENSG00000095752	7.29629	-7.05504	2.08692	-3.3806	0.000723285	0.00668182	IL11
ENSG00000095787	601.855	1.26481	0.326483	3.87404	0.000107046	0.00127156	WAC
ENSG00000095906	721.725	1.07583	0.389753	2.76028	0.00577514	0.0398022	NUBP2
ENSG00000096063	826.639	1.34235	0.294819	4.55315	5.2849e-06	8.78999e-05	SRPK1
ENSG00000096384	32065.9	1.33487	0.298392	4.47354	7.69363e-06	0.000122502	HSP90AB1
ENSG00000096401	738.126	1.08002	0.276413	3.90727	9.3344e-05	0.0011272	CDC5L
ENSG00000096433	478.164	-1.43181	0.257232	-5.56622	2.6032e-08	7.11925e-07	ITPR3
ENSG00000096654	70.8729	2.45794	0.578324	4.25011	2.13666e-05	0.000305622	ZNF184
ENSG00000096746	1524.58	2.10358	0.305539	6.88482	5.78593e-12	3.214e-10	HNRNPH3
ENSG00000096872	150.997	1.40633	0.371738	3.78313	0.000154869	0.00175738	IFT74
ENSG00000097007	107.871	-3.35072	0.615041	-5.44796	5.09497e-08	1.30526e-06	ABL1
ENSG00000097033	476.198	1.87192	0.289483	6.46644	1.00342e-10	4.36028e-09	SH3GLB1
ENSG00000097046	229.14	2.04051	0.381647	5.3466	8.96201e-08	2.17579e-06	CDC7
ENSG00000099194	4696.66	1.20533	0.239476	5.03318	4.82411e-07	1.0098e-05	SCD
ENSG00000099203	273.161	-2.14359	0.450609	-4.7571	1.9639e-06	3.56901e-05	TMED1
ENSG00000099204	829.069	2.40535	0.359751	6.68616	2.29104e-11	1.13984e-09	ABLIM1
ENSG00000099246	662.463	1.98486	0.366744	5.41213	6.22798e-08	1.5663e-06	RAB18
ENSG00000099282	144.018	1.4849	0.441054	3.36671	0.000760695	0.00698606	TSPAN15
ENSG00000099290	189.634	1.79094	0.377502	4.74419	2.09341e-06	3.78037e-05	WASHC2A
ENSG00000099330	62.393	-2.39796	0.768762	-3.11924	0.00181316	0.0147183	OCEL1
ENSG00000099331	194.867	-1.89891	0.552649	-3.43602	0.000590328	0.00561679	MYO9B
ENSG00000099341	1892.27	-1.07763	0.40133	-2.68514	0.00724995	0.0482894	PSMD8
ENSG00000099617	10.8456	-4.04517	1.33936	-3.02022	0.00252591	0.0196403	EFNA2
ENSG00000099622	856.621	-1.54519	0.257964	-5.98994	2.09919e-09	7.11383e-08	CIRBP
ENSG00000099624	1103.39	-3.06997	0.363084	-8.45526	2.78476e-17	3.83928e-15	ATP5F1D
ENSG00000099783	2655.96	2.9433	0.252212	11.6699	1.81609e-31	1.5206e-28	HNRNPM
ENSG00000099797	1342.14	-1.04428	0.271713	-3.84332	0.000121381	0.00142117	TECR
ENSG00000099800	353.194	-1.48237	0.367861	-4.0297	5.58485e-05	0.00071833	TIMM13
ENSG00000099804	117.423	-2.2027	0.56193	-3.91988	8.85942e-05	0.00107773	CDC34
ENSG00000099810	1593.42	0.994015	0.320822	3.09834	0.00194607	0.015675	MTAP
ENSG00000099812	119.992	-3.81045	0.454936	-8.37579	5.48545e-17	7.21495e-15	MISP
ENSG00000099814	59.3088	-3.95755	0.652375	-6.06637	1.30831e-09	4.64939e-08	CEP170B
ENSG00000099821	586.043	-2.69532	0.330625	-8.15221	3.57326e-16	4.0753e-14	POLRMT
ENSG00000099849	450.398	-2.48	0.374104	-6.62917	3.37586e-11	1.61632e-09	RASSF7
ENSG00000099864	38.45	-3.23515	0.934088	-3.46343	0.000533341	0.0051642	PALM
ENSG00000099875	239.803	-3.95901	0.576572	-6.86646	6.58152e-12	3.57495e-10	MKNK2
ENSG00000099889	115.93	-4.38926	0.434704	-10.0971	5.68831e-24	2.05552e-21	ARVCF
ENSG00000099917	192.233	-2.23074	0.430768	-5.17851	2.2367e-07	4.98919e-06	MED15
ENSG00000099942	1170.85	0.892346	0.271169	3.29074	0.000999234	0.00886179	CRKL
ENSG00000099953	46.1375	-2.14173	0.588726	-3.6379	0.000274868	0.00289624	MMP11
ENSG00000099954	12.9083	-4.36389	1.55362	-2.80884	0.00497197	0.0350119	CECR2
ENSG00000099968	310.116	1.83812	0.33226	5.53218	3.16267e-08	8.5154e-07	BCL2L13
ENSG00000099974	104.389	-3.32728	0.571997	-5.81695	5.99293e-09	1.8652e-07	DDTL
ENSG00000099977	1473.44	-3.48487	0.413117	-8.43555	3.29648e-17	4.49068e-15	DDT
ENSG00000099995	376.38	-1.84052	0.346734	-5.30814	1.10747e-07	2.64751e-06	SF3A1
ENSG00000100003	95.0165	-2.38907	0.588563	-4.05915	4.9251e-05	0.000644582	SEC14L2
ENSG00000100075	1042.59	-1.40549	0.37588	-3.7392	0.000184603	0.00205688	SLC25A1
ENSG00000100083	159.156	-2.99562	0.452116	-6.62579	3.454e-11	1.65143e-09	GGA1
ENSG00000100097	5017.66	-2.70411	0.313938	-8.61353	7.08451e-18	1.08573e-15	LGALS1
ENSG00000100104	96.0226	1.55827	0.579194	2.69042	0.0071362	0.0476612	SRRD
ENSG00000100106	592.951	1.66462	0.290522	5.72976	1.00574e-08	2.97383e-07	TRIOBP
ENSG00000100129	4534.57	-1.63816	0.327825	-4.99706	5.82105e-07	1.19018e-05	EIF3L
ENSG00000100139	52.1348	-3.44262	0.704014	-4.89	1.00838e-06	1.96129e-05	MICALL1
ENSG00000100142	581.958	-0.933677	0.321643	-2.90284	0.00369801	0.0272774	POLR2F
ENSG00000100151	59.352	-2.54235	0.781794	-3.25194	0.00114621	0.00997418	PICK1
ENSG00000100196	408.034	0.919931	0.300386	3.06249	0.00219502	0.0174092	KDELR3
ENSG00000100209	93.5778	1.51118	0.429836	3.5157	0.000438592	0.00435661	HSCB
ENSG00000100216	1562.53	1.17484	0.305862	3.84107	0.000122501	0.00143234	TOMM22
ENSG00000100219	412.805	1.08724	0.311335	3.49219	0.000479083	0.00470301	XBP1
ENSG00000100220	473.99	1.29381	0.359593	3.59799	0.000320691	0.00331397	RTCB
ENSG00000100225	757.167	0.989815	0.235622	4.20085	2.65912e-05	0.000373507	FBXO7
ENSG00000100239	168.81	-1.92272	0.447234	-4.29912	1.71476e-05	0.0002506	PPP6R2
ENSG00000100241	68.1651	-2.3786	0.783237	-3.03689	0.00239034	0.0187519	SBF1
ENSG00000100242	144.157	-4.33431	0.520007	-8.33509	7.74364e-17	9.87875e-15	SUN2
ENSG00000100243	453.01	-2.59597	0.305737	-8.49084	2.05146e-17	2.87448e-15	CYB5R3
ENSG00000100258	133.233	-2.67256	0.410743	-6.50665	7.68434e-11	3.41704e-09	LMF2
ENSG00000100280	219.085	-1.64771	0.377961	-4.35948	1.30375e-05	0.00019587	AP1B1
ENSG00000100284	41.0912	-2.9222	0.899114	-3.25009	0.0011537	0.0100343	TOM1
ENSG00000100288	127.059	-2.17226	0.606327	-3.58265	0.00034013	0.00349381	CHKB
ENSG00000100290	426.618	-1.55583	0.420751	-3.69774	0.000217529	0.00237065	BIK
ENSG00000100292	138.598	-1.48805	0.459747	-3.23667	0.00120933	0.0104572	HMOX1
ENSG00000100304	241.382	-1.40143	0.329127	-4.25801	2.06252e-05	0.000296128	TTLL12
ENSG00000100311	114.453	-1.7194	0.554273	-3.10209	0.00192161	0.0154998	PDGFB
ENSG00000100345	790.03	-2.57781	0.339861	-7.5849	3.32754e-14	2.7069e-12	MYH9
ENSG00000100350	136.459	1.9009	0.466462	4.07515	4.59845e-05	0.000607389	FOXRED2
ENSG00000100353	3203.93	-1.02677	0.244673	-4.19649	2.71085e-05	0.000379531	EIF3D
ENSG00000100354	275.011	-1.98084	0.48003	-4.1265	3.6833e-05	0.000500174	TNRC6B
ENSG00000100359	234.944	-1.02347	0.29798	-3.43468	0.000593252	0.00564305	SGSM3
ENSG00000100360	28.2065	-3.16817	1.13145	-2.80009	0.00510888	0.0358289	IFT27
ENSG00000100364	65.9618	-3.15261	0.548553	-5.74714	9.0765e-09	2.71891e-07	KIAA0930
ENSG00000100376	133.434	1.51018	0.474703	3.18131	0.0014661	0.0123086	FAM118A
ENSG00000100380	1514.9	2.12411	0.218888	9.70412	2.8956e-22	8.21512e-20	ST13
ENSG00000100387	1435.23	-1.23829	0.344663	-3.59277	0.000327184	0.00337497	RBX1
ENSG00000100412	855.99	0.830559	0.295927	2.80664	0.00500615	0.0352236	ACO2
ENSG00000100413	244.639	1.50162	0.429218	3.49851	0.00046786	0.0046113	POLR3H
ENSG00000100418	336.736	-4.57546	0.505467	-9.05194	1.40451e-19	2.8362e-17	DESI1
ENSG00000100441	99.9695	-1.681	0.477627	-3.51948	0.000432395	0.00430127	KHNYN
ENSG00000100442	742.141	1.09721	0.277021	3.96073	7.47216e-05	0.000927709	FKBP3
ENSG00000100461	489.079	1.85348	0.350573	5.28701	1.24335e-07	2.94772e-06	RBM23
ENSG00000100503	142.948	-1.16935	0.415997	-2.81096	0.00493945	0.0348257	NIN
ENSG00000100519	1000.9	1.30824	0.371037	3.5259	0.000422054	0.00421183	PSMC6
ENSG00000100523	317.318	1.56705	0.457299	3.42676	0.000610823	0.00577816	DDHD1
ENSG00000100528	1413.95	2.1462	0.275298	7.7959	6.39513e-15	5.93347e-13	CNIH1
ENSG00000100532	86.7798	1.92566	0.638865	3.01419	0.00257667	0.0199701	CGRRF1
ENSG00000100554	627.506	0.957335	0.333143	2.87365	0.00405759	0.0294426	ATP6V1D
ENSG00000100558	801.314	-1.25021	0.366155	-3.41444	0.000639137	0.00600628	PLEK2
ENSG00000100575	68.975	1.63279	0.570455	2.86225	0.00420642	0.0303685	TIMM9
ENSG00000100591	1232.76	1.95023	0.307173	6.34896	2.16775e-10	8.85913e-09	AHSA1
ENSG00000100599	54.264	-3.12147	0.723265	-4.31581	1.59019e-05	0.000234492	RIN3
ENSG00000100601	126.242	1.49042	0.462123	3.22517	0.00125899	0.0108158	ALKBH1
ENSG00000100603	1010.67	1.16582	0.266096	4.38119	1.18032e-05	0.000178892	SNW1
ENSG00000100612	511.969	1.49202	0.292948	5.09311	3.52229e-07	7.56675e-06	DHRS7
ENSG00000100644	579.571	3.63372	0.35636	10.1968	2.05002e-24	7.99718e-22	HIF1A
ENSG00000100647	40.4046	-3.80034	0.838172	-4.53409	5.78536e-06	9.50721e-05	SUSD6
ENSG00000100650	887.902	0.913815	0.252816	3.61455	0.000300872	0.00313369	SRSF5
ENSG00000100664	1562.29	1.1249	0.260789	4.31345	1.60729e-05	0.000236606	EIF5
ENSG00000100726	94.798	-2.11602	0.642423	-3.2938	0.000988412	0.00878591	TELO2
ENSG00000100744	251.943	2.27278	0.496249	4.57992	4.65152e-06	7.83907e-05	GSKIP
ENSG00000100749	878.584	1.29501	0.323967	3.99736	6.40529e-05	0.000809599	VRK1
ENSG00000100764	3044.69	0.922305	0.289981	3.18057	0.00146985	0.0123371	PSMC1
ENSG00000100767	36.7184	-2.28684	0.775416	-2.94918	0.00318623	0.0239921	PAPLN
ENSG00000100784	212.535	2.54476	0.438649	5.80136	6.57807e-09	2.03624e-07	RPS6KA5
ENSG00000100815	180.557	2.2782	0.503145	4.52792	5.95678e-06	9.74539e-05	TRIP11
ENSG00000100823	1559.97	1.91083	0.29256	6.5314	6.51588e-11	2.93548e-09	APEX1
ENSG00000100867	395.424	-2.97918	0.289027	-10.3076	6.51129e-25	2.79408e-22	DHRS2
ENSG00000100888	121.986	-1.67992	0.491927	-3.41498	0.000637877	0.00599607	CHD8
ENSG00000100890	187.479	1.3808	0.476425	2.89824	0.00375262	0.027609	PRORP
ENSG00000100906	805.723	-2.66231	0.499488	-5.33008	9.81698e-08	2.3633e-06	NFKBIA
ENSG00000100926	374.271	1.84592	0.293321	6.2932	3.10993e-10	1.23423e-08	TM9SF1
ENSG00000100934	511.623	1.13193	0.338443	3.34452	0.000824239	0.00749545	SEC23A
ENSG00000100938	548.164	1.18779	0.402002	2.95468	0.00312994	0.0236513	GMPR2
ENSG00000100949	184.652	-1.97669	0.349694	-5.65263	1.58012e-08	4.53546e-07	RABGGTA
ENSG00000100968	23.7643	-3.52031	1.24957	-2.81721	0.00484426	0.0342601	NFATC4
ENSG00000100979	43.8556	-1.70863	0.634775	-2.69171	0.00710867	0.0475143	PLTP
ENSG00000100982	149.273	-1.45903	0.458252	-3.18391	0.001453	0.0122225	PCIF1
ENSG00000100991	384.32	0.888587	0.256824	3.4599	0.000540375	0.00521358	TRPC4AP
ENSG00000100994	287.289	-0.919625	0.317295	-2.89833	0.00375155	0.0276071	PYGB
ENSG00000101003	341.591	2.02394	0.400985	5.04742	4.47813e-07	9.43706e-06	GINS1
ENSG00000101040	341.439	-3.02565	1.13	-2.67755	0.0074162	0.0491963	ZMYND8
ENSG00000101052	207.693	1.65	0.55771	2.95853	0.00309114	0.0233889	IFT52
ENSG00000101057	278.39	-1.2048	0.321521	-3.74719	0.000178827	0.00199812	MYBL2
ENSG00000101104	222.396	-2.05449	0.366944	-5.59893	2.15677e-08	6.04325e-07	PABPC1L
ENSG00000101109	324.089	1.19816	0.279145	4.29223	1.76887e-05	0.00025796	STK4
ENSG00000101126	313.567	1.53205	0.381083	4.02024	5.81378e-05	0.000743596	ADNP
ENSG00000101132	427.779	1.31331	0.361459	3.63335	0.000279765	0.00293881	PFDN4
ENSG00000101138	502.299	1.56603	0.285105	5.49282	3.95577e-08	1.03741e-06	CSTF1
ENSG00000101144	45.9535	-5.34642	1.14354	-4.67533	2.93478e-06	5.13497e-05	BMP7
ENSG00000101146	902.924	1.67016	0.27554	6.06139	1.34952e-09	4.78098e-08	RAE1
ENSG00000101150	1085.5	0.944141	0.262127	3.60184	0.000315972	0.00327407	TPD52L2
ENSG00000101161	595.41	1.71922	0.282057	6.0953	1.09231e-09	3.93059e-08	PRPF6
ENSG00000101166	876.267	0.891387	0.268565	3.31907	0.000903183	0.00811659	PRELID3B
ENSG00000101182	4778.6	-1.38882	0.379334	-3.66121	0.000251025	0.00267872	PSMA7
ENSG00000101187	264.103	-2.57661	0.331305	-7.77714	7.41824e-15	6.79095e-13	SLCO4A1
ENSG00000101194	83.1424	-1.81534	0.509562	-3.56254	0.00036728	0.00373581	SLC17A9
ENSG00000101199	163.612	-1.99546	0.37053	-5.38543	7.22729e-08	1.79138e-06	ARFGAP1
ENSG00000101210	433.118	-2.64177	0.43924	-6.01442	1.80528e-09	6.24102e-08	EEF1A2
ENSG00000101213	34.4265	-2.00809	0.720424	-2.78737	0.00531372	0.0370913	PTK6
ENSG00000101216	116.804	-3.82586	0.433513	-8.82525	1.09213e-18	1.91284e-16	GMEB2
ENSG00000101220	76.9576	-1.24614	0.445397	-2.79782	0.0051449	0.0360447	C20orf27
ENSG00000101255	343.797	-1.63622	0.330534	-4.95024	7.41212e-07	1.48819e-05	TRIB3
ENSG00000101266	1415.04	1.54998	0.263983	5.87151	4.31836e-09	1.38288e-07	CSNK2A1
ENSG00000101290	545.203	0.710066	0.245635	2.89074	0.00384342	0.0281985	CDS2
ENSG00000101307	8.70897	-6.97625	1.99592	-3.49525	0.000473623	0.00465538	SIRPB1
ENSG00000101310	1061.15	1.87487	0.404029	4.64042	3.47695e-06	5.96503e-05	SEC23B
ENSG00000101335	82.1361	-2.91438	0.498763	-5.84321	5.12058e-09	1.61566e-07	MYL9
ENSG00000101343	212.423	1.22273	0.331503	3.68844	0.00022563	0.00244342	CRNKL1
ENSG00000101347	147.515	2.36294	0.593506	3.98132	6.85331e-05	0.000859997	SAMHD1
ENSG00000101361	2296.52	0.9301	0.202334	4.59685	4.2893e-06	7.26789e-05	NOP56
ENSG00000101367	950.152	1.82181	0.303483	6.003	1.93699e-09	6.60982e-08	MAPRE1
ENSG00000101384	369.694	-1.02814	0.341084	-3.01433	0.00257548	0.0199669	JAG1
ENSG00000101391	452.817	0.985731	0.343639	2.86851	0.00412417	0.02985	CDK5RAP1
ENSG00000101400	45.268	-2.12817	0.74545	-2.85488	0.00430528	0.0310235	SNTA1
ENSG00000101412	110.512	-3.40457	0.439387	-7.74843	9.30323e-15	8.38243e-13	E2F1
ENSG00000101417	91.9883	1.48621	0.478112	3.10849	0.00188046	0.0152036	PXMP4
ENSG00000101439	200.65	-2.15351	0.371796	-5.79217	6.94809e-09	2.13254e-07	CST3
ENSG00000101442	229.697	1.14811	0.315956	3.63377	0.000279309	0.00293493	ACTR5
ENSG00000101444	2067.01	1.60768	0.281066	5.71994	1.06564e-08	3.14281e-07	AHCY
ENSG00000101447	482.593	2.30055	0.276337	8.32514	8.4229e-17	1.05916e-14	FAM83D
ENSG00000101452	120.61	2.65593	0.473833	5.60519	2.08025e-08	5.86796e-07	DHX35
ENSG00000101457	942.187	-2.46831	0.310026	-7.96164	1.6978e-15	1.73463e-13	DNTTIP1
ENSG00000101464	273.722	1.37253	0.418896	3.27655	0.00105085	0.0092381	PIGU
ENSG00000101474	1143.16	0.883224	0.238874	3.69745	0.000217777	0.0023726	APMAP
ENSG00000101557	661.926	1.71068	0.315119	5.42866	5.67784e-08	1.43742e-06	USP14
ENSG00000101558	2500.23	1.83373	0.217837	8.41788	3.83354e-17	5.14069e-15	VAPA
ENSG00000101577	119.564	-2.32798	0.556026	-4.18682	2.82887e-05	0.000394765	LPIN2
ENSG00000101596	401.304	-1.73814	0.492493	-3.52927	0.000416709	0.00417061	SMCHD1
ENSG00000101695	63.306	1.95772	0.577252	3.39145	0.000695234	0.00646969	RNF125
ENSG00000101811	304.305	1.55736	0.394246	3.95022	7.80804e-05	0.00096456	CSTF2
ENSG00000101843	738.898	2.27695	0.35681	6.38142	1.7545e-10	7.29179e-09	PSMD10
ENSG00000101856	999.252	1.85286	0.25856	7.16606	7.71849e-13	4.96195e-11	PGRMC1
ENSG00000101871	387.798	2.62557	0.389935	6.73336	1.65794e-11	8.407e-10	MID1
ENSG00000101888	127.402	2.57429	0.625191	4.11761	3.82828e-05	0.000516593	NXT2
ENSG00000101901	242.467	1.33761	0.367654	3.63823	0.000274521	0.00289525	ALG13
ENSG00000101911	779.341	1.0023	0.240412	4.1691	3.05802e-05	0.000423302	PRPS2
ENSG00000101955	221.086	1.09833	0.368886	2.97742	0.00290688	0.0221855	SRPX
ENSG00000101972	343.827	-1.05551	0.354433	-2.97803	0.00290112	0.0221612	STAG2
ENSG00000101974	90.6611	1.69357	0.55561	3.04812	0.00230277	0.0181312	ATP11C
ENSG00000102007	1336.42	-1.05936	0.240471	-4.40536	1.05609e-05	0.000161922	PLP2
ENSG00000102030	429.205	-1.79129	0.358254	-5.00006	5.73121e-07	1.17461e-05	NAA10
ENSG00000102034	60.287	-1.93155	0.502732	-3.84211	0.000121984	0.00142727	ELF4
ENSG00000102038	302.012	1.42414	0.360591	3.94946	7.83283e-05	0.000966894	SMARCA1
ENSG00000102057	46.197	-2.24826	0.80237	-2.80202	0.00507838	0.0356369	KCND1
ENSG00000102078	105.125	1.29417	0.452265	2.86152	0.0042161	0.0304192	SLC25A14
ENSG00000102119	179.466	-1.62048	0.512445	-3.16226	0.00156551	0.012997	EMD
ENSG00000102144	22323.7	-1.24196	0.295653	-4.20072	2.66071e-05	0.000373577	PGK1
ENSG00000102178	262.223	-1.08975	0.345057	-3.15819	0.00158752	0.0131511	UBL4A
ENSG00000102189	82.9002	-2.66344	0.663954	-4.01148	6.03391e-05	0.000768316	EEA1
ENSG00000102218	84.2332	2.55551	0.568005	4.49909	6.82443e-06	0.000109885	RP2
ENSG00000102265	1877.28	-1.15499	0.242707	-4.75878	1.94763e-06	3.54391e-05	TIMP1
ENSG00000102359	64.0295	3.39623	0.882723	3.84745	0.000119355	0.00139984	SRPX2
ENSG00000102393	606.101	1.33642	0.264401	5.05452	4.31477e-07	9.13767e-06	GLA
ENSG00000102471	408.452	1.12767	0.396195	2.84626	0.00442359	0.0317163	NDFIP2
ENSG00000102554	205.363	-4.9387	0.68488	-7.21104	5.55277e-13	3.65175e-11	KLF5
ENSG00000102606	133.036	-1.7483	0.450283	-3.88267	0.000103316	0.00123236	ARHGEF7
ENSG00000102678	79.7433	3.72705	0.858082	4.34346	1.40255e-05	0.000209796	FGF9
ENSG00000102738	241.369	1.54359	0.421537	3.66181	0.000250443	0.00267501	MRPS31
ENSG00000102743	202.237	1.92346	0.375516	5.12218	3.0202e-07	6.54548e-06	SLC25A15
ENSG00000102753	412.877	2.50588	0.362164	6.91917	4.54284e-12	2.58625e-10	KPNA3
ENSG00000102805	213.674	2.08762	0.409461	5.09847	3.42417e-07	7.37906e-06	CLN5
ENSG00000102858	188.34	-1.99512	0.369207	-5.4038	6.52445e-08	1.63368e-06	MGRN1
ENSG00000102871	141.231	-1.94062	0.599102	-3.23922	0.00119857	0.010377	TRADD
ENSG00000102878	46.7848	-2.56253	0.752259	-3.40645	0.000658136	0.00615953	HSF4
ENSG00000102890	55.6566	-2.05149	0.530879	-3.86433	0.000111394	0.00131858	ELMO3
ENSG00000102897	303.032	2.39848	0.324209	7.39793	1.38319e-13	1.006e-11	LYRM1
ENSG00000102898	2147.67	-1.07272	0.366117	-2.93	0.00338958	0.0252849	NUTF2
ENSG00000102910	399.789	1.3028	0.295936	4.40231	1.07105e-05	0.000164071	LONP2
ENSG00000102931	690.237	2.618	0.475815	5.50213	3.75228e-08	9.92388e-07	ARL2BP
ENSG00000102967	187.991	2.32969	0.611913	3.80722	0.000140535	0.00161894	DHODH
ENSG00000102977	370.117	-0.890882	0.290636	-3.06529	0.00217462	0.0172687	ACD
ENSG00000102981	19.7089	-3.46287	1.05546	-3.28092	0.0010347	0.0091241	PARD6A
ENSG00000102996	73.3595	-2.40422	0.624689	-3.84867	0.00011876	0.00139477	MMP15
ENSG00000103005	501.117	2.09943	0.293535	7.15224	8.53719e-13	5.42728e-11	USB1
ENSG00000103018	1739.54	3.02735	0.258467	11.7127	1.09694e-31	9.41419e-29	CYB5B
ENSG00000103035	1779.46	0.882581	0.255548	3.45368	0.000552988	0.00531157	PSMD7
ENSG00000103043	112.814	-2.0228	0.508691	-3.97648	6.99438e-05	0.000875356	VAC14
ENSG00000103061	266.458	1.23574	0.340821	3.62579	0.000288084	0.00301789	SLC7A6OS
ENSG00000103064	222.05	1.31731	0.456092	2.88825	0.00387387	0.0283689	SLC7A6
ENSG00000103067	110.893	-1.66429	0.470787	-3.53512	0.000407598	0.00408657	ESRP2
ENSG00000103089	40.5297	-3.59155	1.29969	-2.76338	0.00572061	0.039474	FA2H
ENSG00000103126	38.9605	-2.72353	0.736208	-3.6994	0.000216107	0.0023559	AXIN1
ENSG00000103145	60.5577	-2.51318	0.544076	-4.61917	3.85284e-06	6.57703e-05	HCFC1R1
ENSG00000103160	422.911	1.82526	0.490826	3.71874	0.000200218	0.00220584	HSDL1
ENSG00000103187	3831.22	-4.1156	0.313702	-13.1195	2.54725e-39	3.49778e-36	COTL1
ENSG00000103202	249.835	-1.94774	0.372841	-5.22405	1.75055e-07	4.0251e-06	NME4
ENSG00000103222	136.878	-2.06088	0.5703	-3.61367	0.000301892	0.00314179	ABCC1
ENSG00000103249	33.3095	-2.56947	0.841486	-3.05349	0.00226196	0.0178713	CLCN7
ENSG00000103254	85.2022	-2.41091	0.566031	-4.25932	2.05053e-05	0.000294654	ANTKMT
ENSG00000103257	422.855	-1.43732	0.27301	-5.26472	1.40403e-07	3.29679e-06	SLC7A5
ENSG00000103260	62.4987	-2.49557	0.670386	-3.72259	0.000197191	0.00217734	METRN
ENSG00000103264	125.885	-3.24639	0.700109	-4.63698	3.53533e-06	6.05494e-05	FBXO31
ENSG00000103275	1151.33	1.70349	0.405377	4.20223	2.64296e-05	0.00037154	UBE2I
ENSG00000103335	515.664	-2.05324	0.317073	-6.4756	9.44338e-11	4.14025e-09	PIEZO1
ENSG00000103343	62.4255	1.59794	0.533439	2.99554	0.00273955	0.0211007	ZNF174
ENSG00000103351	213.327	2.07835	0.41347	5.0266	4.9924e-07	1.04058e-05	CLUAP1
ENSG00000103356	310.743	1.31209	0.425385	3.08447	0.00203913	0.0163173	EARS2
ENSG00000103363	961.641	-2.42764	0.326132	-7.44376	9.78618e-14	7.27164e-12	ELOB
ENSG00000103381	113.909	2.10365	0.553728	3.79907	0.00014524	0.00166365	CPPED1
ENSG00000103423	747.298	-1.50224	0.264856	-5.67192	1.41206e-08	4.08723e-07	DNAJA3
ENSG00000103489	15.0346	-5.24286	1.75811	-2.9821	0.00286276	0.0219252	XYLT1
ENSG00000103495	282.984	-2.24612	0.350407	-6.41005	1.45469e-10	6.11988e-09	MAZ
ENSG00000103507	160.909	-2.29981	0.3866	-5.9488	2.70115e-09	8.98524e-08	BCKDK
ENSG00000103510	147.223	-1.9703	0.418732	-4.70541	2.53357e-06	4.48305e-05	KAT8
ENSG00000103534	214.251	-4.1482	0.631308	-6.57081	5.00437e-11	2.3153e-09	TMC5
ENSG00000103549	304.33	-1.9971	0.311772	-6.40566	1.4972e-10	6.27563e-09	RNF40
ENSG00000103671	234.836	-1.82187	0.453823	-4.0145	5.95717e-05	0.000759108	TRIP4
ENSG00000103707	312.568	2.06856	0.563483	3.67103	0.000241573	0.00259236	MTFMT
ENSG00000103855	203.032	-2.32756	0.458039	-5.08158	3.74307e-07	8.00597e-06	CD276
ENSG00000103966	202.29	-1.84732	0.38126	-4.84529	1.26426e-06	2.40981e-05	EHD4
ENSG00000104047	277.349	1.39443	0.510625	2.73083	0.00631755	0.0429711	DTWD1
ENSG00000104064	233.055	2.12292	0.392801	5.40458	6.49619e-08	1.62779e-06	GABPB1
ENSG00000104131	297.532	0.9684	0.336608	2.87693	0.00401559	0.0291934	EIF3J
ENSG00000104164	378.794	1.60105	0.467276	3.42636	0.000611739	0.00578364	BLOC1S6
ENSG00000104205	136.489	2.14522	0.520661	4.12018	3.78577e-05	0.000512438	SGK3
ENSG00000104213	72.0526	2.21327	0.589225	3.75623	0.000172489	0.00193509	PDGFRL
ENSG00000104231	696.035	1.48714	0.301116	4.93878	7.86143e-07	1.56904e-05	ZFAND1
ENSG00000104267	763.169	1.45789	0.275453	5.29269	1.20529e-07	2.86541e-06	CA2
ENSG00000104290	202.703	2.12133	0.582122	3.64412	0.000268304	0.00283665	FZD3
ENSG00000104312	331.099	1.28576	0.290989	4.41861	9.93388e-06	0.000153543	RIPK2
ENSG00000104320	547.202	1.73544	0.37147	4.67183	2.98535e-06	5.21547e-05	NBN
ENSG00000104325	411.783	3.09101	0.362326	8.53102	1.4506e-17	2.11905e-15	DECR1
ENSG00000104341	1919.56	0.968476	0.209813	4.6159	3.91394e-06	6.67801e-05	LAPTM4B
ENSG00000104356	203.981	1.28669	0.364888	3.52626	0.000421467	0.00420964	POP1
ENSG00000104375	381.89	2.4546	0.350822	6.9967	2.62054e-12	1.55641e-10	STK3
ENSG00000104381	169.373	2.58813	0.470975	5.49526	3.90128e-08	1.02548e-06	GDAP1
ENSG00000104388	940.49	1.50025	0.299804	5.00411	5.61213e-07	1.15296e-05	RAB2A
ENSG00000104412	296.898	2.13969	0.334419	6.39822	1.57196e-10	6.55696e-09	EMC2
ENSG00000104419	1974.14	-6.62781	0.876587	-7.56093	4.00194e-14	3.18015e-12	NDRG1
ENSG00000104427	124.663	1.45298	0.522369	2.78153	0.00541037	0.0376511	ZC2HC1A
ENSG00000104442	550.141	2.60423	0.442193	5.88936	3.87684e-09	1.25318e-07	ARMC1
ENSG00000104529	3397.31	-2.55247	0.383398	-6.65749	2.78552e-11	1.36997e-09	EEF1D
ENSG00000104613	616.564	1.52053	0.47428	3.20597	0.00134609	0.0114523	INTS10
ENSG00000104626	641.183	2.52683	0.352415	7.17003	7.49806e-13	4.84382e-11	ERI1
ENSG00000104635	785.29	3.42473	0.326779	10.4803	1.06429e-25	5.07443e-23	SLC39A14
ENSG00000104671	844.024	1.43804	0.299424	4.80268	1.56553e-06	2.90818e-05	DCTN6
ENSG00000104691	150.468	2.04547	0.415459	4.9234	8.5052e-07	1.67705e-05	UBXN8
ENSG00000104738	2566.46	2.17996	0.327496	6.65645	2.80525e-11	1.3777e-09	MCM4
ENSG00000104763	643.88	1.34262	0.279921	4.79642	1.61528e-06	2.98606e-05	ASAH1
ENSG00000104774	150.866	-3.16948	0.578055	-5.48301	4.18155e-08	1.09245e-06	MAN2B1
ENSG00000104805	117.905	-1.49339	0.43621	-3.42355	0.000618087	0.00582921	NUCB1
ENSG00000104808	132.998	-2.75849	0.562441	-4.9045	9.36645e-07	1.83214e-05	DHDH
ENSG00000104812	448.696	-1.50372	0.30278	-4.96636	6.82218e-07	1.37926e-05	GYS1
ENSG00000104824	600.66	-1.12223	0.37484	-2.9939	0.00275438	0.0211959	HNRNPL
ENSG00000104825	100.307	-1.50692	0.443003	-3.40161	0.000669894	0.00626104	NFKBIB
ENSG00000104833	110.121	1.40383	0.510681	2.74894	0.00597892	0.0409825	TUBB4A
ENSG00000104835	238.558	-0.991827	0.370926	-2.67392	0.00749695	0.0496743	SARS2
ENSG00000104852	184.625	-1.61783	0.471138	-3.43389	0.00059499	0.00565801	SNRNP70
ENSG00000104856	54.7772	-4.57137	0.782338	-5.84321	5.12036e-09	1.61566e-07	RELB
ENSG00000104872	1030.32	-2.50671	0.344656	-7.27307	3.51405e-13	2.38879e-11	PIH1D1
ENSG00000104880	121.676	-2.46785	0.692106	-3.56571	0.000362875	0.0037003	ARHGEF18
ENSG00000104881	111.821	-2.04499	0.509336	-4.01501	5.9443e-05	0.00075775	PPP1R13L
ENSG00000104884	261.355	1.55176	0.424765	3.65321	0.000258982	0.00275251	ERCC2
ENSG00000104885	190.323	-1.52319	0.549187	-2.77354	0.00554494	0.0384035	DOT1L
ENSG00000104894	29.9024	-4.07519	1.25128	-3.25681	0.00112671	0.00982192	CD37
ENSG00000104899	48.4826	-3.34883	0.762288	-4.39313	1.11729e-05	0.000170772	AMH
ENSG00000104936	51.3414	-2.15945	0.749772	-2.88014	0.00397494	0.0289653	DMPK
ENSG00000104960	349.83	-3.17415	0.391674	-8.10405	5.3158e-16	5.9057e-14	PTOV1
ENSG00000104964	175.761	-2.5369	0.376596	-6.7364	1.62354e-11	8.24474e-10	TLE5
ENSG00000104973	93.2709	-1.88141	0.533873	-3.52407	0.000424966	0.00423843	MED25
ENSG00000104976	178.098	-2.27982	0.393265	-5.79715	6.74495e-09	2.08226e-07	SNAPC2
ENSG00000104998	77.6157	-1.96116	0.483089	-4.05962	4.91528e-05	0.000643787	IL27RA
ENSG00000105011	218.451	-1.81761	0.334387	-5.43566	5.45954e-08	1.38727e-06	ASF1B
ENSG00000105048	610.161	-1.58857	0.275862	-5.75856	8.48335e-09	2.55685e-07	TNNT1
ENSG00000105058	853.315	0.806862	0.25318	3.18691	0.00143804	0.0121204	FAM32A
ENSG00000105063	60.3353	-1.75925	0.559534	-3.14414	0.00166576	0.0137033	PPP6R1
ENSG00000105171	413.277	1.07887	0.35634	3.02763	0.00246476	0.0192346	POP4
ENSG00000105173	550.328	-3.69277	0.311632	-11.8498	2.15817e-32	2.02515e-29	CCNE1
ENSG00000105186	371.433	1.7165	0.378605	4.53375	5.79455e-06	9.51775e-05	ANKRD27
ENSG00000105193	4290.68	-1.52688	0.386945	-3.94599	7.94713e-05	0.000979243	RPS16
ENSG00000105202	1522	-1.99079	0.216996	-9.17432	4.54441e-20	1.01964e-17	FBL
ENSG00000105220	11850.5	-1.4387	0.268286	-5.36257	8.20461e-08	2.00896e-06	GPI
ENSG00000105223	288.743	-2.20449	0.518921	-4.24822	2.15476e-05	0.000307955	PLD3
ENSG00000105251	12.4199	-7.3866	2.1107	-3.49959	0.000465969	0.00459663	SHD
ENSG00000105258	392.977	-1.96556	0.407666	-4.82151	1.42476e-06	2.67564e-05	POLR2I
ENSG00000105281	521.294	-1.80632	0.25925	-6.96748	3.22658e-12	1.88376e-10	SLC1A5
ENSG00000105287	102.56	-1.64358	0.583107	-2.81865	0.00482259	0.0341279	PRKD2
ENSG00000105289	179.33	-2.02005	0.442462	-4.56548	4.98364e-06	8.34146e-05	TJP3
ENSG00000105323	433.593	-1.74728	0.337315	-5.17996	2.21936e-07	4.95732e-06	HNRNPUL1
ENSG00000105325	37.6295	-3.27025	0.855741	-3.82154	0.000132621	0.00153757	FZR1
ENSG00000105327	29.9462	-4.56136	1.24207	-3.6724	0.000240286	0.00257936	BBC3
ENSG00000105329	62.3989	-2.14225	0.725952	-2.95096	0.00316791	0.0238883	TGFB1
ENSG00000105339	151.72	-2.95833	0.419751	-7.04781	1.8175e-12	1.10463e-10	DENND3
ENSG00000105341	539.448	1.52885	0.352542	4.33664	1.44677e-05	0.000215625	DMAC2
ENSG00000105357	61.5573	-3.92812	0.765095	-5.13416	2.83406e-07	6.17326e-06	MYH14
ENSG00000105372	8164.64	-1.78489	0.35472	-5.03183	4.85833e-07	1.01634e-05	RPS19
ENSG00000105373	491.398	-4.53917	0.490557	-9.25309	2.18092e-20	5.09313e-18	NOP53
ENSG00000105376	47.4986	-3.1675	0.688595	-4.59994	4.22611e-06	7.16434e-05	ICAM5
ENSG00000105383	24.5385	-3.73669	1.06993	-3.49245	0.000478615	0.00469977	CD33
ENSG00000105393	313.063	-1.29217	0.393865	-3.28075	0.00103531	0.00912499	BABAM1
ENSG00000105397	320.212	-1.35087	0.3322	-4.06642	4.77401e-05	0.000627679	TYK2
ENSG00000105401	348.442	-1.30482	0.2676	-4.87601	1.08252e-06	2.08774e-05	CDC37
ENSG00000105404	257.067	-1.49691	0.41125	-3.63989	0.000272751	0.00287923	RABAC1
ENSG00000105427	77.763	-3.19247	0.518213	-6.16054	7.24971e-10	2.71762e-08	CNFN
ENSG00000105438	226.121	-2.84934	0.375603	-7.58606	3.29786e-14	2.69827e-12	KDELR1
ENSG00000105447	758.213	2.80805	0.425446	6.60025	4.1046e-11	1.93023e-09	GRWD1
ENSG00000105464	30.0335	-2.54019	0.668851	-3.79784	0.000145964	0.00167026	GRIN2D
ENSG00000105472	41.2064	-2.19433	0.690828	-3.17638	0.00149127	0.0124771	CLEC11A
ENSG00000105486	511.629	-2.43724	0.405041	-6.01727	1.77383e-09	6.1509e-08	LIG1
ENSG00000105518	551.671	-2.32513	0.339675	-6.84517	7.63859e-12	4.09727e-10	TMEM205
ENSG00000105556	57.8797	-2.32514	0.690069	-3.36943	0.000753229	0.00692491	MIER2
ENSG00000105568	2029.72	-1.82595	0.435876	-4.18915	2.8e-05	0.000391214	PPP2R1A
ENSG00000105576	174.929	1.95054	0.652169	2.99086	0.00278196	0.0213699	TNPO2
ENSG00000105618	800.312	1.08598	0.344971	3.14802	0.00164379	0.0135518	PRPF31
ENSG00000105640	5534.2	-2.26456	0.341419	-6.63279	3.29398e-11	1.58374e-09	RPL18A
ENSG00000105650	18.4049	-3.36869	1.17177	-2.87488	0.00404175	0.0293463	PDE4C
ENSG00000105655	977.249	-1.38456	0.291456	-4.75049	2.02925e-06	3.67998e-05	ISYNA1
ENSG00000105656	41.069	-2.28125	0.614695	-3.7112	0.000206281	0.00226027	ELL
ENSG00000105668	55.9816	-4.00542	0.630135	-6.35644	2.06477e-10	8.4584e-09	UPK1A
ENSG00000105669	509.888	-2.93136	0.338016	-8.67226	4.23638e-18	6.70187e-16	COPE
ENSG00000105696	46.9617	-1.94647	0.715276	-2.72128	0.00650291	0.0440052	TMEM59L
ENSG00000105698	82.9795	-1.70499	0.573189	-2.97457	0.00293401	0.0223577	USF2
ENSG00000105699	577.234	-1.08832	0.403844	-2.69489	0.00704116	0.0471089	LSR
ENSG00000105700	127.101	-1.72289	0.378472	-4.55222	5.30822e-06	8.82023e-05	KXD1
ENSG00000105701	138.736	-3.09958	0.450887	-6.87439	6.22541e-12	3.41393e-10	FKBP8
ENSG00000105708	45.5944	2.13501	0.639561	3.33824	0.000843099	0.00764289	ZNF14
ENSG00000105717	27.7196	-2.4799	0.883695	-2.80629	0.00501159	0.0352475	PBX4
ENSG00000105726	185.531	-1.7272	0.399773	-4.32045	1.55714e-05	0.000230014	ATP13A1
ENSG00000105755	399.78	1.53864	0.470476	3.27038	0.00107403	0.00942496	ETHE1
ENSG00000105767	21.9555	-5.03606	1.49281	-3.37354	0.000742088	0.00683163	CADM4
ENSG00000105793	170.676	1.93389	0.488523	3.95865	7.53738e-05	0.000935131	GTPBP10
ENSG00000105808	21.3352	-3.73971	1.24524	-3.0032	0.00267153	0.0206277	RASA4
ENSG00000105819	710.112	2.49113	0.287672	8.65961	4.73381e-18	7.35326e-16	PMPCB
ENSG00000105821	415.242	2.42642	0.27362	8.86783	7.45836e-19	1.35723e-16	DNAJC2
ENSG00000105829	191.793	1.53511	0.417092	3.68051	0.000232768	0.00250964	BET1
ENSG00000105835	918.341	0.915271	0.317196	2.8855	0.00390787	0.0285614	NAMPT
ENSG00000105849	409.27	1.3826	0.451675	3.06105	0.00220565	0.0174747	POLR1F
ENSG00000105854	384.689	1.58005	0.27573	5.73042	1.0018e-08	2.96473e-07	PON2
ENSG00000105879	318.565	2.33803	0.392324	5.95944	2.53107e-09	8.45225e-08	CBLL1
ENSG00000105939	251.867	1.10467	0.392444	2.81485	0.00487995	0.0344699	ZC3HAV1
ENSG00000105948	131.163	2.64414	0.595363	4.44121	8.94524e-06	0.000139709	TTC26
ENSG00000105953	222.891	-1.15347	0.32175	-3.585	0.000337075	0.00346658	OGDH
ENSG00000105971	1757.88	0.738824	0.247897	2.98036	0.0028791	0.0220322	CAV2
ENSG00000105974	5249.93	0.834621	0.183338	4.55237	5.3045e-06	8.81831e-05	CAV1
ENSG00000105983	447.906	1.71327	0.300251	5.70612	1.1558e-08	3.38543e-07	LMBR1
ENSG00000105993	890.192	1.78996	0.227148	7.88015	3.26978e-15	3.19796e-13	DNAJB6
ENSG00000106025	46.4044	1.99957	0.662824	3.01674	0.0025551	0.0198448	TSPAN12
ENSG00000106031	36.9945	-2.28853	0.658418	-3.4758	0.000509327	0.0049602	HOXA13
ENSG00000106049	349.173	0.943693	0.296816	3.17938	0.00147589	0.0123696	HIBADH
ENSG00000106066	129.227	2.10233	0.46135	4.55692	5.19092e-06	8.65885e-05	CPVL
ENSG00000106078	73.45	-2.02271	0.473119	-4.27526	1.90914e-05	0.00027712	COBL
ENSG00000106080	107.02	2.34373	0.534353	4.38611	1.15394e-05	0.000175515	FKBP14
ENSG00000106105	2217.24	2.3006	0.202369	11.3683	6.01274e-30	4.30023e-27	GARS1
ENSG00000106144	440.744	2.59391	0.295987	8.76361	1.89091e-18	3.21352e-16	CASP2
ENSG00000106153	5968.86	-1.36183	0.426258	-3.19486	0.00139897	0.0118406	CHCHD2
ENSG00000106211	1087.62	-1.26635	0.31274	-4.0492	5.1394e-05	0.000669312	HSPB1
ENSG00000106258	22.0262	3.50625	0.963834	3.63782	0.000274958	0.0028963	CYP3A5
ENSG00000106263	899.737	-0.821518	0.289581	-2.83692	0.00455509	0.0325165	EIF3B
ENSG00000106305	384.478	1.02991	0.373581	2.75685	0.00583615	0.0401824	AIMP2
ENSG00000106327	84.4074	-2.85352	0.49662	-5.74588	9.14431e-09	2.73207e-07	TFR2
ENSG00000106328	60.962	-5.75713	0.896661	-6.42063	1.35711e-10	5.73749e-09	FSCN3
ENSG00000106348	371.045	-0.903806	0.331436	-2.72694	0.00639255	0.0434124	IMPDH1
ENSG00000106366	335.655	-2.46871	0.318277	-7.75649	8.73135e-15	7.92959e-13	SERPINE1
ENSG00000106392	239.016	1.06813	0.377246	2.8314	0.0046345	0.0329873	C1GALT1
ENSG00000106400	582.491	-1.16936	0.375112	-3.11737	0.00182472	0.0147982	ZNHIT1
ENSG00000106459	162.258	1.38883	0.357778	3.88183	0.000103673	0.00123576	NRF1
ENSG00000106460	348.361	2.53237	0.360852	7.01774	2.2548e-12	1.35042e-10	TMEM106B
ENSG00000106462	889.129	1.19254	0.244364	4.88018	1.05987e-06	2.05561e-05	EZH2
ENSG00000106524	205.365	2.06362	0.395265	5.22086	1.78095e-07	4.07317e-06	ANKMY2
ENSG00000106554	656.89	0.894135	0.258254	3.46222	0.00053573	0.00517991	CHCHD3
ENSG00000106588	2738.97	1.02241	0.226533	4.51331	6.38244e-06	0.000103644	PSMA2
ENSG00000106591	439.301	0.960464	0.258299	3.71842	0.000200473	0.00220719	MRPL32
ENSG00000106603	656.714	1.66635	0.291368	5.71906	1.07113e-08	3.15628e-07	COA1
ENSG00000106609	321.086	1.25071	0.377982	3.30892	0.000936576	0.00837502	TMEM248
ENSG00000106635	137.765	-1.68645	0.459143	-3.67303	0.000239692	0.0025754	BCL7B
ENSG00000106638	331.74	2.05616	0.315782	6.51132	7.44949e-11	3.31691e-09	TBL2
ENSG00000106682	1866.16	-1.37508	0.253408	-5.42635	5.75181e-08	1.45508e-06	EIF4H
ENSG00000106992	61.0193	-2.84969	0.811913	-3.50984	0.000448377	0.00444095	AK1
ENSG00000106993	174.416	2.13487	0.425045	5.0227	5.09512e-07	1.05955e-05	CDC37L1
ENSG00000107020	161.559	1.24977	0.391416	3.19296	0.00140824	0.0118984	PLGRKT
ENSG00000107036	175.896	-1.58963	0.411823	-3.85998	0.000113397	0.00133865	RIC1
ENSG00000107130	87.1222	-1.72163	0.569214	-3.02457	0.00248987	0.0193952	NCS1
ENSG00000107140	63.0974	-2.77588	0.677423	-4.0977	4.17269e-05	0.000556937	TESK1
ENSG00000107159	88.9806	-9.57167	1.51346	-6.32438	2.5425e-10	1.02684e-08	CA9
ENSG00000107249	31.7935	-4.4091	1.10624	-3.98566	6.72932e-05	0.000846503	GLIS3
ENSG00000107281	274.176	-1.22046	0.451426	-2.70356	0.00686003	0.0461038	NPDC1
ENSG00000107338	41.7198	-4.56523	0.86989	-5.24805	1.53721e-07	3.57769e-06	SHB
ENSG00000107362	162.312	2.12547	0.430835	4.93338	8.08197e-07	1.60745e-05	ABHD17B
ENSG00000107372	908.063	0.786356	0.269042	2.9228	0.00346903	0.0258046	ZFAND5
ENSG00000107404	208.913	-3.46143	0.427305	-8.10061	5.46836e-16	6.05559e-14	DVL1
ENSG00000107438	1042.04	-1.30667	0.314571	-4.15382	3.26978e-05	0.000449712	PDLIM1
ENSG00000107521	391.905	1.11555	0.35509	3.14161	0.00168023	0.0138058	HPS1
ENSG00000107551	54.9674	3.18356	0.880985	3.61364	0.000301924	0.00314179	RASSF4
ENSG00000107566	492.455	2.1792	0.349752	6.23069	4.6438e-10	1.78953e-08	ERLIN1
ENSG00000107581	3019.83	1.77659	0.232779	7.63211	2.30944e-14	1.95273e-12	EIF3A
ENSG00000107651	656.045	1.33433	0.490028	2.72297	0.00646975	0.0438413	SEC23IP
ENSG00000107669	218.499	1.4264	0.361496	3.94584	7.95212e-05	0.000979506	ATE1
ENSG00000107679	595.755	1.08087	0.271461	3.98166	6.84365e-05	0.000859311	PLEKHA1
ENSG00000107719	289.244	-1.49942	0.30003	-4.99757	5.80576e-07	1.18776e-05	PALD1
ENSG00000107731	71.7443	-1.93062	0.563697	-3.42493	0.000614962	0.00580931	UNC5B
ENSG00000107738	42.7539	-3.58501	0.890397	-4.02631	5.66587e-05	0.000727117	VSIR
ENSG00000107789	278.487	2.87427	0.335217	8.57436	9.96361e-18	1.48713e-15	MINPP1
ENSG00000107798	216.483	1.90426	0.370303	5.14244	2.71199e-07	5.94507e-06	LIPA
ENSG00000107815	119.199	1.54336	0.430219	3.5874	0.000333997	0.00343905	TWNK
ENSG00000107819	98.2809	-2.699	0.438401	-6.15647	7.4384e-10	2.78095e-08	SFXN3
ENSG00000107897	179.859	1.36902	0.500021	2.73792	0.00618292	0.0421556	ACBD5
ENSG00000107937	1529.38	1.67807	0.311753	5.38271	7.33743e-08	1.81736e-06	GTPBP4
ENSG00000107938	361.141	2.71701	0.296724	9.1567	5.35096e-20	1.16261e-17	EDRF1
ENSG00000107949	1647.14	2.02543	0.224605	9.01771	1.92065e-19	3.76766e-17	BCCIP
ENSG00000107951	252.525	1.43835	0.472778	3.04235	0.00234741	0.0184488	MTPAP
ENSG00000107957	67.9618	-2.09299	0.597516	-3.50282	0.000460354	0.00454515	SH3PXD2A
ENSG00000107960	435.287	1.31524	0.262761	5.00547	5.57258e-07	1.14556e-05	STN1
ENSG00000107984	2003.09	1.07029	0.247399	4.32618	1.51715e-05	0.000224685	DKK1
ENSG00000108055	1053.33	0.997958	0.270693	3.68668	0.000227197	0.00245806	SMC3
ENSG00000108064	404.563	1.62239	0.277628	5.84373	5.10442e-09	1.61353e-07	TFAM
ENSG00000108094	89.5999	1.90742	0.521046	3.66075	0.000251482	0.00268211	CUL2
ENSG00000108107	1530.64	-1.99022	0.275253	-7.2305	4.81219e-13	3.18914e-11	RPL28
ENSG00000108176	42.9503	2.98753	0.765771	3.90133	9.56654e-05	0.0011503	DNAJC12
ENSG00000108219	411.822	-0.84923	0.280519	-3.02735	0.0024671	0.0192484	TSPAN14
ENSG00000108244	88.5466	1.97677	0.563883	3.50564	0.000455516	0.00450516	KRT23
ENSG00000108306	97.9406	2.16695	0.527138	4.11079	3.94314e-05	0.000530631	FBXL20
ENSG00000108312	196.875	-1.60188	0.480984	-3.33043	0.00086713	0.00782949	UBTF
ENSG00000108344	438.188	-1.33084	0.345866	-3.84784	0.000119164	0.00139903	PSMD3
ENSG00000108384	1356.02	0.661002	0.219341	3.01359	0.0025818	0.0199963	RAD51C
ENSG00000108406	668.906	1.15784	0.303008	3.82114	0.000132835	0.00153902	DHX40
ENSG00000108423	116.576	2.47633	0.48414	5.11492	3.13882e-07	6.79397e-06	TUBD1
ENSG00000108433	411.547	1.15205	0.286104	4.02666	5.65741e-05	0.000726303	GOSR2
ENSG00000108443	543.722	1.22461	0.423869	2.88913	0.00386309	0.0283196	RPS6KB1
ENSG00000108448	123.184	-2.68752	0.885122	-3.03633	0.00239478	0.0187824	TRIM16L
ENSG00000108465	803.846	-0.841568	0.27771	-3.03038	0.00244243	0.0190863	CDK5RAP3
ENSG00000108469	162.224	-1.60306	0.519333	-3.08677	0.00202342	0.0162119	RECQL5
ENSG00000108518	5796.48	-2.51687	0.314069	-8.01375	1.11261e-15	1.17523e-13	PFN1
ENSG00000108523	103.094	-2.16743	0.590172	-3.67254	0.000240156	0.00257877	RNF167
ENSG00000108561	4284.46	1.55377	0.33883	4.58569	4.52497e-06	7.6408e-05	C1QBP
ENSG00000108578	369.78	1.06841	0.287025	3.72238	0.000197355	0.00217846	BLMH
ENSG00000108588	1085.86	2.05192	0.236386	8.68038	3.94437e-18	6.29797e-16	CCDC47
ENSG00000108590	250.213	1.40144	0.315176	4.44654	8.72628e-06	0.000136725	MED31
[truncated: 3,883 more rows]

## Sheet: Fig4a-NN-NE
gene	baseMean	log2FoldChange	lfcSE	stat	pvalue	padj	gene_name
[truncated: 4,133 more rows]

## Sheet: Fig4a-NN-HE
gene	baseMean	log2FoldChange	lfcSE	stat	pvalue	padj	gene_name
[truncated: 7,013 more rows]

[truncated: 1 more sheets: Fig4b-GSVA]
