# Supplementary material for: Fusobacterium nucleatum infection modulates the transcriptome and epigenome of HCT116 colorectal cancer cells in an oxygen-dependent manner
Source: Commun Biol. 2024 May 8;7:551. doi: 10.1038/s42003-024-06201-w (PMC11079022; doi:10.1038/s42003-024-06201-w)
Supplement: Supplementary file 6 — Supplementary Data 4 [file 42003_2024_6201_MOESM6_ESM.xlsx]

## Sheet: Fig 5a_NN-HN
Motif Name	NN	HN
VRN1	20.24	4.792
ZNF467	16.31	1.749
AT2G15740	16.09	6.554
PU.1:IRF8	15.37	6.109
Six2	12.59	8.341
HIF-1b	11.84	8.177
GRHL2	2.712	31.37
NF1-halfsite	7.508	29
KLF10	7.149	28.49
Pdx1	8.372	23.57
FOXK2	8.035	23.44
Tbx5	8.389	22.2
CTCF	2.978	22.15
ATHB33	6.892	21.63
ASHR1	2.812	21.25
p73	6.156	20.72
ANAC038	6.071	20.3
Npas4	4.889	20.17
p63	7.783	20.12
En1	8.897	19.74
HuR	4.292	19.65
FoxL2	8.071	19.6
MYB65	4.075	19.49
Reverb	9.023	19.43
bZIP:IRF	6.562	19.06
p53	4.888	19.04
LHX9	3.742	18.63
ATHB24	7.366	18.04
Hoxd13	8.15	17.77
ANAC046	2.618	17.76
WRKY75	6.768	17.49
MYB101	6.208	16.87
AT3G25990	3.44	16.63
Stat3	4.769	16.61
CDF3	8.68	16.25
AP-2alpha	4.422	16.05
WRKY6	3.59	16.02
Egr1	2.923	15.79
WRKY33	8.403	15.79
Hnf1	6.704	15.62
TATA-Box	5.857	15.53
WRKY18	1.701	15.29
COUP-TFII	7.139	15.26
Egr2	1.603	15.26
Foxh1	4.826	15.16
OBP3	4.79	15
MYB81	8.132	14.94
bZIP52	3.01	14.91
WRKY15	6.228	14.88
AT2G28810	5.228	14.81
GBF6	6.882	14.79
Mef2a	4.638	14.62
LBD2	2.544	14.46
HOXB13	5.25	14.44
Unknown(Homeobox)	5.046	14.41
Mef2b	3.439	14.39
MYB70	5.24	14.27
ETS:RUNX	5.837	14.16
ZNF652/HepG2-ZNF652.Flag	5.865	13.93
Hoxd11	3.872	13.83
MafF	6.533	13.81
Hoxa11	8.062	13.79
WRKY26	3.331	13.58
CDX4	8.932	13.53
WRKY31	6.433	13.49
WRKY28	5.02	13.47
WRKY55	3.975	13.3
Otx2	5.273	13.23
LBD19	7.54	13.17
Initiator/Drosophila	3.872	12.93
WRKY20	2.189	12.91
BORIS	2.476	12.86
EAR2	6.896	12.78
Replumless	8.75	12.7
AT5G66940	2.441	12.64
AT3G12130	5.328	12.55
PPARa	9.196	12.46
WRKY25	3.658	12.43
WRKY27	1.995	12.37
ANAC047	8.202	12.35
HOXD13(Homeobox)/Chicken	7.545	12.29
dof42	7.41	12.24
Nanog	0.5303	12.24
PPARE	9.105	12.16
ZNF416	5.308	11.96
WRKY40	4.079	11.91
AT5G63260	5.175	11.89
Sox17	7.967	11.79
WRKY65	2.823	11.68

## Sheet: Fig 5b_NN-NF
Motif Name	NN	NF
RFX	34.95	7.473
Rfx2	34.14	7.859
Rfx5	28.91	8.707
Rfx1	27.52	5.234
X-box	24.2	4.863
Tcf7	20.82	7.11
VRN1	20.24	4.572
MYB77	20.23	7.631
MYB73	19.56	8.449
Zfp281	16.89	5.049
ZNF467	16.31	3.594
TCFL2	14.96	8.754
KAN2	13.68	8.406
At1g75490	12.67	7.833
Pdx1	8.372	24.56
FoxL2	8.071	19.79
HOXB13	5.25	17.52
HuR	4.292	17.19
ATHB24	7.366	16.75
ATHB33	6.892	16.34
FOXK2	8.035	15.79
MYB58	6.027	15.54
Gata1	8.619	15.31
NF1-halfsite	7.508	14.9
ZNF652/HepG2	5.865	14.9
Hoxd13	8.15	14.61
ATHB23	6.386	14.36
GRHL2	2.712	14.13
CDF3	8.68	14.09
bZIP:IRF	6.562	14.03
KLF10	7.149	13.97
ATHB34	4.168	13.91
AT4G26030	3.532	13.85
ASHR1	2.812	13.75
SeqBias: CA-repeat	2.719	13.5
Npas4	4.889	13.35
FoxD3	8.723	13.28
Hoxd11	3.872	13.19
ANAC047	8.202	13.17
PRDM1	6.752	13
En1	8.897	12.77
MYB49	1.641	12.42
Egr2	1.603	12.39
TATA-Box	5.857	12.38
p73	6.156	12.15
Sox7	7.729	12.13
Gata2	7.877	12.07
Reverb	9.023	11.89
Hnf1	6.704	11.87
Sox17	7.967	11.85
Stat3	4.769	11.68

## Sheet: Fig 5c_NN-HF
Motif Name	NN	HF
VRN1	20.24	6.207
MYB77	20.23	8.316
NLP7	19.13	7.398
Zfp281	16.89	8.24
ZNF467	16.31	2.688
AT2G15740	16.09	8.975
At1g75490	12.67	8.181
ATHB25	12.34	7.681
Hoxc9	12.04	8.221
HIF-1b	11.84	7.996
KLF10	7.149	34.63
FoxL2	8.071	31.91
CTCF	2.978	29.86
Npas4	4.889	29.28
NF1-halfsite	7.508	25.66
MYB65	4.075	21.29
Stat3	4.769	20.82
ASHR1	2.812	19.26
dof42	7.41	19
MYB81	8.132	18.81
bZIP:IRF	6.562	18.58
Pdx1	8.372	17.85
NFkB-p65	7.68	17.42
Foxa3	6.423	17.18
Reverb	9.023	17.01
HOXB13	5.25	16.67
MYB70	5.24	16.53
NFkB-p65-Rel	7.401	16.35
FOXK2	8.035	16.31
FoxD3	8.723	16.27
ANAC047	8.202	16.1
Hoxd13	8.15	16.1
En1	8.897	16.07
ATHB33	6.892	15.77
ANAC046	2.618	15.63
Tbx5	8.389	15.03
ANAC079	1.847	14.82
LHX9	3.742	14.6
ANAC038	6.071	14.58
Six1	6.042	14.55
Unknown-ESC-element	3.908	14.42
CRC	1.644	14.34
MYB101	6.208	14.26
GRHL2	2.712	14.23
Hoxa11	8.062	13.87
ETS:RUNX	5.837	13.67
LIN-39	5.174	13.66
Hoxd11	3.872	13.59
HuR	4.292	13.58
p53	4.888	13.48
Mef2a	4.638	13.36
TATA-Box	5.857	13.25
Otx2	5.273	13.03
Egr1	2.923	12.68
Cdx2	7.638	12.26
p73	6.156	12.22
CDF3	8.68	12.13
PAX3:FKHR-fusion	7.745	11.94
MYB62	5.705	11.89
Hoxa13	4.475	11.86
AT5G02460	5.133	11.85
Mef2c	8.144	11.71
p63	7.783	11.57
